# Supplementary material for: Targeting Mre11 overcomes platinum resistance and induces synthetic lethality in XRCC1 deficient epithelial ovarian cancers
Source: NPJ Precis Oncol. 2022 Jul 19;6:51. doi: 10.1038/s41698-022-00298-0 (PMC9296550; doi:10.1038/s41698-022-00298-0)
Supplement: Supplementary file 3 — Supplementary Data 1 [file 41698_2022_298_MOESM3_ESM.xlsx]

## Sheet: TCGA_OV_MRE11_Q1_v_Q4_diffexpr
	baseMean	log2FoldChange	lfcSE	stat	pvalue	padj					High Q1 (867)	FC log2	padj		gene		High Q4 (692)	FC log2	padj				Gene Q1>Q4			gene Q1<Q4
ENSG00000234068.5	70.2315	-2.87746	0.617579	-4.65926	3.17354e-06	9.6271e-05	ENSG00000234068				ENSG00000002933.6	1.24937	5.81468e-08	ENSG00000002933	TMEM176A		ENSG00000234068.5	-2.87746	9.6271e-05	ENSG00000234068	PAGE2		ENSG00000002933	TMEM176A		ENSG00000006071	ABCC8
ENSG00000231421.6	23.3422	-2.8609	0.712418	-4.01576	5.92541e-05	0.000900993	ENSG00000231421				ENSG00000005073.5	1.39228	0.000473193	ENSG00000005073	HOXA11		ENSG00000231421.6	-2.8609	0.000900993	ENSG00000231421	AC011840.1		ENSG00000005073	HOXA11		ENSG00000019102	VSIG2
ENSG00000205777.16	7.38723	-2.75243	0.839725	-3.27778	0.00104628	0.00786845	ENSG00000205777				ENSG00000006659.11	1.46223	0.000951443	ENSG00000006659	LGALS14		ENSG00000205777.16	-2.75243	0.00786845	ENSG00000205777	GAGE1		ENSG00000006659	LGALS14		ENSG00000020922	MRE11
ENSG00000106410.13	2.67344	-2.67688	0.57802	-4.63112	3.63687e-06	0.000107923	ENSG00000106410				ENSG00000007216.13	3.03246	2.13123e-08	ENSG00000007216	SLC13A2		ENSG00000106410.13	-2.67688	0.000107923	ENSG00000106410	NOBOX		ENSG00000007216	SLC13A2		ENSG00000034971	MYOC
ENSG00000267420.1	2.59135	-2.54365	0.59565	-4.27037	1.95146e-05	0.000389251	ENSG00000267420				ENSG00000008394.11	1.2213	1.49181e-07	ENSG00000008394	MGST1		ENSG00000267420.1	-2.54365	0.000389251	ENSG00000267420	AC007993.2		ENSG00000008394	MGST1		ENSG00000036828	CASR
ENSG00000154997.8	5.99067	-2.54027	0.430683	-5.89823	3.67432e-09	5.48504e-07	ENSG00000154997				ENSG00000009765.13	1.09354	0.00138178	ENSG00000009765	IYD		ENSG00000154997.8	-2.54027	5.48504e-07	ENSG00000154997	2014-09-01		ENSG00000009765	IYD		ENSG00000063015	SEZ6
ENSG00000196593.8	19.0629	-2.46613	0.372877	-6.6138	3.74576e-11	1.15454e-08	ENSG00000196593				ENSG00000019186.8	1.39812	0.000861696	ENSG00000019186	CYP24A1		ENSG00000196593.8	-2.46613	1.15454e-08	ENSG00000196593	ANKRD20A19P		ENSG00000019186	CYP24A1		ENSG00000070182	SPTB
ENSG00000253300.1	0.804545	-2.45471	0.71379	-3.43898	0.000583913	0.00508076	ENSG00000253300				ENSG00000048462.9	1.35685	0.000159595	ENSG00000048462	TNFRSF17		ENSG00000253300.1	-2.45471	0.00508076	ENSG00000253300	AC018541.1		ENSG00000048462	TNFRSF17		ENSG00000075035	WSCD2
ENSG00000123584.7	2.20811	-2.42328	0.807301	-3.00171	0.00268468	0.0158932	ENSG00000123584				ENSG00000048540.13	1.07661	0.00661246	ENSG00000048540	LMO3		ENSG00000123584.7	-2.42328	0.0158932	ENSG00000123584	MAGEA9		ENSG00000048540	LMO3		ENSG00000075388	FGF4
ENSG00000164122.7	3.18159	-2.3396	0.472512	-4.95142	7.36758e-07	3.16169e-05	ENSG00000164122				ENSG00000049247.12	1.2634	0.00129725	ENSG00000049247	UTS2		ENSG00000164122.7	-2.3396	3.16169e-05	ENSG00000164122	ASB5		ENSG00000049247	UTS2		ENSG00000075429	CACNG5
ENSG00000204121.2	20.1807	-2.33932	0.400667	-5.83856	5.26536e-09	6.86236e-07	ENSG00000204121				ENSG00000054803.3	1.01596	0.0010178	ENSG00000054803	CBLN4		ENSG00000204121.2	-2.33932	6.86236e-07	ENSG00000204121	ECEL1P1		ENSG00000054803	CBLN4		ENSG00000078549	ADCYAP1R1
ENSG00000185037.9	2.3998	-2.30859	0.66255	-3.48439	0.000493256	0.00449185	ENSG00000185037				ENSG00000056291.16	1.33624	0.00512369	ENSG00000056291	NPFFR2		ENSG00000185037.9	-2.30859	0.00449185	ENSG00000185037	ZNF733P		ENSG00000056291	NPFFR2		ENSG00000078579	FGF20
ENSG00000171561.3	1.17508	-2.30068	0.517217	-4.4482	8.65942e-06	0.000208592	ENSG00000171561				ENSG00000064886.12	1.21679	0.000108901	ENSG00000064886	CHI3L2		ENSG00000171561.3	-2.30068	0.000208592	ENSG00000171561	OR2AT4		ENSG00000064886	CHI3L2		ENSG00000080572	PIH1D3
ENSG00000244280.1	14.6849	-2.28946	0.360219	-6.35574	2.07426e-10	5.09244e-08	ENSG00000244280				ENSG00000069431.9	1.23403	2.37751e-06	ENSG00000069431	ABCC9		ENSG00000244280.1	-2.28946	5.09244e-08	ENSG00000244280	ECEL1P2		ENSG00000069431	ABCC9		ENSG00000081148	IMPG2
ENSG00000274813.1	0.629915	-2.26852	0.89879	-2.52398	0.0116036	0.0475714	ENSG00000274813				ENSG00000070031.3	1.02139	3.07124e-05	ENSG00000070031	SCT		ENSG00000274813.1	-2.26852	0.0475714	ENSG00000274813	AC126915.2		ENSG00000070031	SCT		ENSG00000082175	PGR
ENSG00000123901.7	45.3743	-2.26275	0.237637	-9.52187	1.70098e-21	3.12292e-18	ENSG00000123901				ENSG00000070193.4	1.06275	0.0251491	ENSG00000070193	FGF10		ENSG00000123901.7	-2.26275	3.12292e-18	ENSG00000123901	GPR83		ENSG00000070193	FGF10		ENSG00000099954	CECR2
ENSG00000165370.1	1.74657	-2.23698	0.635431	-3.52041	0.000430878	0.00404506	ENSG00000165370				ENSG00000071991.7	2.40042	0.000172289	ENSG00000071991	CDH19		ENSG00000165370.1	-2.23698	0.00404506	ENSG00000165370	GPR101		ENSG00000071991	CDH19		ENSG00000100665	SERPINA4
ENSG00000251163.1	4.3805	-2.20593	0.418147	-5.27548	1.32408e-07	8.57545e-06	ENSG00000251163				ENSG00000078898.6	1.75385	3.07545e-05	ENSG00000078898	BPIFB2		ENSG00000251163.1	-2.20593	8.57545e-06	ENSG00000251163	PRELID3BP4		ENSG00000078898	BPIFB2		ENSG00000101204	CHRNA4
ENSG00000231565.1	2.21948	-2.19019	0.555748	-3.94098	8.11494e-05	0.00114261	ENSG00000231565				ENSG00000081138.12	1.88481	0.000363103	ENSG00000081138	CDH7		ENSG00000231565.1	-2.19019	0.00114261	ENSG00000231565	NEK2P2		ENSG00000081138	CDH7		ENSG00000101958	GLRA2
ENSG00000174498.12	118.686	-2.16898	0.347702	-6.23803	4.43111e-10	9.79647e-08	ENSG00000174498				ENSG00000083622.8	1.19433	0.0446929	ENSG00000083622	AC000061.1		ENSG00000174498.12	-2.16898	9.79647e-08	ENSG00000174498	IGDCC3		ENSG00000083622	AC000061.1		ENSG00000102678	FGF9
ENSG00000241207.1	2.62215	-2.14334	0.69432	-3.08697	0.00202211	0.0128669	ENSG00000241207				ENSG00000083782.6	1.78169	0.000110659	ENSG00000083782	EPYC		ENSG00000241207.1	-2.14334	0.0128669	ENSG00000241207	AC245047.8		ENSG00000083782	EPYC		ENSG00000103460	TOX3
ENSG00000170178.6	1.28397	-2.14288	0.701142	-3.05626	0.00224114	0.0138642	ENSG00000170178				ENSG00000086717.17	1.30556	1.46066e-05	ENSG00000086717	PPEF1		ENSG00000170178.6	-2.14288	0.0138642	ENSG00000170178	HOXD12		ENSG00000086717	PPEF1		ENSG00000103546	SLC6A2
ENSG00000164326.4	10.4062	-2.12932	0.484338	-4.39636	1.1008e-05	0.000251079	ENSG00000164326				ENSG00000087128.8	1.92763	0.000887666	ENSG00000087128	TMPRSS11E		ENSG00000164326.4	-2.12932	0.000251079	ENSG00000164326	CARTPT		ENSG00000087128	TMPRSS11E		ENSG00000104371	DKK4
ENSG00000215029.7	1.34798	-2.08581	0.684839	-3.04569	0.00232146	0.0142318	ENSG00000215029				ENSG00000088386.14	1.10978	0.000179291	ENSG00000088386	SLC15A1		ENSG00000215029.7	-2.08581	0.0142318	ENSG00000215029	TCP11X2		ENSG00000088386	SLC15A1		ENSG00000106410	NOBOX
ENSG00000228554.1	19.7443	-2.05461	0.298275	-6.88831	5.646e-12	2.29244e-09	ENSG00000228554				ENSG00000092345.12	1.2691	0.00644115	ENSG00000092345	DAZL		ENSG00000228554.1	-2.05461	2.29244e-09	ENSG00000228554	AC004837.2		ENSG00000092345	DAZL		ENSG00000109193	SULT1E1
ENSG00000171199.8	3.30856	-2.02837	0.749963	-2.70463	0.0068381	0.0321632	ENSG00000171199				ENSG00000099617.3	1.11367	0.0130004	ENSG00000099617	EFNA2		ENSG00000171199.8	-2.02837	0.0321632	ENSG00000171199	OPRPN		ENSG00000099617	EFNA2		ENSG00000109832	DDX25
ENSG00000176769.9	36.9745	-2.0112	0.346103	-5.81099	6.21029e-09	7.85156e-07	ENSG00000176769				ENSG00000099994.10	1.18881	9.88813e-06	ENSG00000099994	SUSD2		ENSG00000176769.9	-2.0112	7.85156e-07	ENSG00000176769	TCERG1L		ENSG00000099994	SUSD2		ENSG00000109927	TECTA
ENSG00000036828.12	57.538	-2.00839	0.389461	-5.15685	2.51145e-07	1.3873e-05	ENSG00000036828				ENSG00000099998.16	1.04474	7.64997e-09	ENSG00000099998	GGT5		ENSG00000036828.12	-2.00839	1.3873e-05	ENSG00000036828	CASR		ENSG00000099998	GGT5		ENSG00000110245	APOC3
ENSG00000255545.6	19.2817	-2.0049	0.501838	-3.99511	6.4664e-05	0.000962823	ENSG00000255545				ENSG00000100097.10	1.02691	2.29127e-09	ENSG00000100097	LGALS1		ENSG00000255545.6	-2.0049	0.000962823	ENSG00000255545	AP004608.1		ENSG00000100097	LGALS1		ENSG00000110975	SYT10
ENSG00000166589.11	252.74	-2.00137	0.390754	-5.12181	3.02609e-07	1.5933e-05	ENSG00000166589				ENSG00000100121.11	1.06499	0.0101117	ENSG00000100121	GGTLC2		ENSG00000166589.11	-2.00137	1.5933e-05	ENSG00000166589	CDH16		ENSG00000100121	GGTLC2		ENSG00000111783	RFX4
ENSG00000254768.4	6.00516	-1.98146	0.680739	-2.91075	0.00360566	0.0198492	ENSG00000254768				ENSG00000100181.20	1.83191	1.00911e-06	ENSG00000100181	TPTEP1		ENSG00000254768.4	-1.98146	0.0198492	ENSG00000254768	AC104009.1		ENSG00000100181	TPTEP1		ENSG00000112038	OPRM1
ENSG00000229150.1	73.0517	-1.97485	0.525107	-3.76085	0.000169339	0.00198519	ENSG00000229150				ENSG00000100448.3	1.5877	2.59622e-05	ENSG00000100448	CTSG		ENSG00000229150.1	-1.97485	0.00198519	ENSG00000229150	CRYGEP		ENSG00000100448	CTSG		ENSG00000112164	GLP1R
ENSG00000124205.14	143.448	-1.97265	0.448538	-4.39794	1.09283e-05	0.000249713	ENSG00000124205				ENSG00000100450.11	1.01467	0.000287227	ENSG00000100450	GZMH		ENSG00000124205.14	-1.97265	0.000249713	ENSG00000124205	EDN3		ENSG00000100450	GZMH		ENSG00000112238	PRDM13
ENSG00000166118.6	3.60994	-1.9702	0.489671	-4.02352	5.73347e-05	0.000879111	ENSG00000166118				ENSG00000101441.4	1.17461	0.00497082	ENSG00000101441	CST4		ENSG00000166118.6	-1.9702	0.000879111	ENSG00000166118	SPATA19		ENSG00000101441	CST4		ENSG00000113905	HRG
ENSG00000164690.6	59.2416	-1.95821	0.36679	-5.33878	9.35756e-08	6.45657e-06	ENSG00000164690				ENSG00000101443.16	1.02436	1.22841e-06	ENSG00000101443	WFDC2		ENSG00000164690.6	-1.95821	6.45657e-06	ENSG00000164690	SHH		ENSG00000101443	WFDC2		ENSG00000116183	PAPPA2
ENSG00000182477.5	2.01223	-1.9532	0.398067	-4.90671	9.26189e-07	3.74618e-05	ENSG00000182477				ENSG00000104313.16	1.13954	0.00600141	ENSG00000104313	EYA1		ENSG00000182477.5	-1.9532	3.74618e-05	ENSG00000182477	OR2B8P		ENSG00000104313	EYA1		ENSG00000117707	PROX1
ENSG00000157851.15	232.715	-1.94196	0.419524	-4.62896	3.675e-06	0.000108901	ENSG00000157851				ENSG00000104435.12	1.41386	0.00235336	ENSG00000104435	STMN2		ENSG00000157851.15	-1.94196	0.000108901	ENSG00000157851	DPYSL5		ENSG00000104435	STMN2		ENSG00000118004	COLEC11
ENSG00000278352.1	3.19425	-1.9387	0.604199	-3.20871	0.00133334	0.00938796	ENSG00000278352				ENSG00000104918.6	1.04047	0.00333494	ENSG00000104918	RETN		ENSG00000278352.1	-1.9387	0.00938796	ENSG00000278352			ENSG00000104918	RETN		ENSG00000118194	TNNT2
ENSG00000165643.9	4.64565	-1.934	0.473355	-4.08573	4.39387e-05	0.000719664	ENSG00000165643				ENSG00000105143.11	1.31654	0.000173806	ENSG00000105143	SLC1A6		ENSG00000165643.9	-1.934	0.000719664	ENSG00000165643	SOHLH1		ENSG00000105143	SLC1A6		ENSG00000119973	PRLHR
ENSG00000231650.1	1.44606	-1.90329	0.468522	-4.06233	4.85847e-05	0.000773308	ENSG00000231650				ENSG00000105251.9	1.42202	3.29619e-06	ENSG00000105251	SHD		ENSG00000231650.1	-1.90329	0.000773308	ENSG00000231650	RFESDP1		ENSG00000105251	SHD		ENSG00000120057	SFRP5
ENSG00000263041.1	1.25601	-1.90267	0.415868	-4.57518	4.7581e-06	0.000132533	ENSG00000263041				ENSG00000105352.9	1.28383	9.90848e-07	ENSG00000105352	CEACAM4		ENSG00000263041.1	-1.90267	0.000132533	ENSG00000263041	AL513324.1		ENSG00000105352	CEACAM4		ENSG00000120440	TTLL2
ENSG00000236393.1	33.0327	-1.90187	0.28523	-6.66785	2.59578e-11	8.83968e-09	ENSG00000236393				ENSG00000105369.8	1.21662	0.00066698	ENSG00000105369	CD79A		ENSG00000236393.1	-1.90187	8.83968e-09	ENSG00000236393	AC091806.1		ENSG00000105369	CD79A		ENSG00000122012	SV2C
ENSG00000134216.17	3.24281	-1.89432	0.469	-4.03906	5.36661e-05	0.000834374	ENSG00000134216				ENSG00000105374.8	1.01472	8.88243e-05	ENSG00000105374	NKG7		ENSG00000134216.17	-1.89432	0.000834374	ENSG00000134216	CHIA		ENSG00000105374	NKG7		ENSG00000122548	KIAA0087
ENSG00000250579.1	7.28322	-1.89214	0.418287	-4.52355	6.08111e-06	0.000160592	ENSG00000250579				ENSG00000105419.16	1.01634	1.09081e-05	ENSG00000105419	MEIS3		ENSG00000250579.1	-1.89214	0.000160592	ENSG00000250579	AC022424.1		ENSG00000105419	MEIS3		ENSG00000123584	MAGEA9
ENSG00000279717.1	14.0188	-1.88944	0.395813	-4.77358	1.80984e-06	6.24889e-05	ENSG00000279717				ENSG00000105549.9	2.0128	0.000347404	ENSG00000105549	THEG		ENSG00000279717.1	-1.88944	6.24889e-05	ENSG00000279717	AC005336.3		ENSG00000105549	THEG		ENSG00000123901	GPR83
ENSG00000124260.10	44.3826	-1.88052	0.536264	-3.50671	0.000453691	0.00421702	ENSG00000124260				ENSG00000105550.7	1.23694	0.0126546	ENSG00000105550	FGF21		ENSG00000124260.10	-1.88052	0.00421702	ENSG00000124260	MAGEA10		ENSG00000105550	FGF21		ENSG00000124205	EDN3
ENSG00000261409.1	21.2312	-1.8682	0.357887	-5.22008	1.7885e-07	1.08044e-05	ENSG00000261409				ENSG00000105605.6	1.78901	0.000299266	ENSG00000105605	CACNG7		ENSG00000261409.1	-1.8682	1.08044e-05	ENSG00000261409	AL035425.3		ENSG00000105605	CACNG7		ENSG00000124260	MAGEA10
ENSG00000269883.1	0.886344	-1.86556	0.507478	-3.67613	0.000236799	0.00256064	ENSG00000269883				ENSG00000105664.9	1.36709	0.000210311	ENSG00000105664	COMP		ENSG00000269883.1	-1.86556	0.00256064	ENSG00000269883	AC007375.3		ENSG00000105664	COMP		ENSG00000125975	C20orf173
ENSG00000250519.5	14.4298	-1.86021	0.302124	-6.15711	7.40852e-10	1.48265e-07	ENSG00000250519				ENSG00000105668.6	1.34388	0.000258664	ENSG00000105668	UPK1A		ENSG00000250519.5	-1.86021	1.48265e-07	ENSG00000250519	AP002784.1		ENSG00000105668	UPK1A		ENSG00000125998	FAM83C
ENSG00000075388.3	4.7139	-1.85401	0.531081	-3.49101	0.000481203	0.00440776	ENSG00000075388				ENSG00000106031.7	1.10282	0.0297948	ENSG00000106031	HOXA13		ENSG00000075388.3	-1.85401	0.00440776	ENSG00000075388	FGF4		ENSG00000106031	HOXA13		ENSG00000126266	FFAR1
ENSG00000267027.1	0.688105	-1.8471	0.583156	-3.16742	0.00153798	0.0104648	ENSG00000267027				ENSG00000106038.11	1.11701	0.0445646	ENSG00000106038	EVX1		ENSG00000267027.1	-1.8471	0.0104648	ENSG00000267027	AC011524.1		ENSG00000106038	EVX1		ENSG00000126500	FLRT1
ENSG00000279358.1	0.706069	-1.82355	0.545589	-3.34235	0.000830718	0.00663741	ENSG00000279358				ENSG00000106565.16	1.24575	9.26702e-09	ENSG00000106565	TMEM176B		ENSG00000279358.1	-1.82355	0.00663741	ENSG00000279358	AP002833.3		ENSG00000106565	TMEM176B		ENSG00000126752	SSX1
ENSG00000247228.2	1.4074	-1.81924	0.406701	-4.47316	7.70709e-06	0.000190543	ENSG00000247228				ENSG00000106819.10	1.55023	2.74255e-06	ENSG00000106819	ASPN		ENSG00000247228.2	-1.81924	0.000190543	ENSG00000247228	AC009060.1		ENSG00000106819	ASPN		ENSG00000127324	TSPAN8
ENSG00000214039.7	5.35442	-1.81497	0.408441	-4.44366	8.84402e-06	0.00021147	ENSG00000214039				ENSG00000107317.10	2.32108	1.47978e-14	ENSG00000107317	PTGDS		ENSG00000214039.7	-1.81497	0.00021147	ENSG00000214039	LINC02418		ENSG00000107317	PTGDS		ENSG00000128918	ALDH1A2
ENSG00000252421.1	0.987143	-1.81376	0.501243	-3.61852	0.000296296	0.00304011	ENSG00000252421				ENSG00000108551.4	1.22966	5.86907e-06	ENSG00000108551	RASD1		ENSG00000252421.1	-1.81376	0.00304011	ENSG00000252421	RNU6-1069P		ENSG00000108551	RASD1		ENSG00000129159	KCNC1
ENSG00000142619.4	126.483	-1.80567	0.414934	-4.3517	1.35084e-05	0.000292076	ENSG00000142619				ENSG00000108684.13	1.05495	0.0116966	ENSG00000108684	ASIC2		ENSG00000142619.4	-1.80567	0.000292076	ENSG00000142619	PADI3		ENSG00000108684	ASIC2		ENSG00000131951	LRRC9
ENSG00000235268.2	2.02347	-1.79681	0.406417	-4.42109	9.82046e-06	0.000229999	ENSG00000235268				ENSG00000111701.6	1.31237	0.0318199	ENSG00000111701	APOBEC1		ENSG00000235268.2	-1.79681	0.000229999	ENSG00000235268	KDM4E		ENSG00000111701	APOBEC1		ENSG00000133124	IRS4
ENSG00000255893.1	8.56318	-1.79432	0.213663	-8.39789	4.54589e-17	5.05156e-14	ENSG00000255893				ENSG00000111863.11	1.07428	0.000199952	ENSG00000111863	ADTRP		ENSG00000255893.1	-1.79432	5.05156e-14	ENSG00000255893	AP000786.1		ENSG00000111863	ADTRP		ENSG00000134216	CHIA
ENSG00000145808.7	31.6573	-1.78347	0.382461	-4.66314	3.11422e-06	9.50175e-05	ENSG00000145808				ENSG00000113088.5	1.06436	0.000284822	ENSG00000113088	GZMK		ENSG00000145808.7	-1.78347	9.50175e-05	ENSG00000145808	ADAMTS19		ENSG00000113088	GZMK		ENSG00000134569	LRP4
ENSG00000230860.1	2.03947	-1.7825	0.394748	-4.51553	6.31589e-06	0.000165038	ENSG00000230860				ENSG00000113924.10	1.19066	0.0015558	ENSG00000113924	HGD		ENSG00000230860.1	-1.7825	0.000165038	ENSG00000230860	CCNB1IP1P2		ENSG00000113924	HGD		ENSG00000134595	SOX3
ENSG00000227680.1	0.791475	-1.77197	0.481157	-3.68272	0.000230761	0.00251078	ENSG00000227680				ENSG00000115138.9	1.19828	1.10888e-06	ENSG00000115138	POMC		ENSG00000227680.1	-1.77197	0.00251078	ENSG00000227680	AC108051.1		ENSG00000115138	POMC		ENSG00000135960	EDAR
ENSG00000177108.5	21.7229	-1.77011	0.341394	-5.18497	2.16055e-07	1.24092e-05	ENSG00000177108				ENSG00000117598.10	1.04877	0.0160812	ENSG00000117598	PLPPR5		ENSG00000177108.5	-1.77011	1.24092e-05	ENSG00000177108	ZDHHC22		ENSG00000117598	PLPPR5		ENSG00000136099	PCDH8
ENSG00000172987.11	67.6041	-1.75853	0.419364	-4.19333	2.74895e-05	0.000504695	ENSG00000172987				ENSG00000118849.8	1.70414	7.35411e-08	ENSG00000118849	RARRES1		ENSG00000172987.11	-1.75853	0.000504695	ENSG00000172987	HPSE2		ENSG00000118849	RARRES1		ENSG00000136110	CNMD
ENSG00000221230.1	1.62546	-1.75474	0.260302	-6.74115	1.57133e-11	5.72005e-09	ENSG00000221230				ENSG00000120210.6	1.73188	0.000237807	ENSG00000120210	INSL6		ENSG00000221230.1	-1.75474	5.72005e-09	ENSG00000221230	MIR548L		ENSG00000120210	INSL6		ENSG00000136834	OR1J1
ENSG00000213401.7	6.31651	-1.75333	0.631286	-2.77739	0.00547969	0.0273189	ENSG00000213401				ENSG00000121807.5	1.10703	0.000130866	ENSG00000121807	CCR2		ENSG00000213401.7	-1.75333	0.0273189	ENSG00000213401	MAGEA12		ENSG00000121807	CCR2		ENSG00000136931	NR5A1
ENSG00000178919.8	41.9654	-1.75317	0.381504	-4.59542	4.31888e-06	0.000123142	ENSG00000178919				ENSG00000122133.15	1.72176	1.74461e-05	ENSG00000122133	PAEP		ENSG00000178919.8	-1.75317	0.000123142	ENSG00000178919	FOXE1		ENSG00000122133	PAEP		ENSG00000137285	TUBB2B
ENSG00000250564.1	19.7501	-1.74698	0.577034	-3.02752	0.00246566	0.0149101	ENSG00000250564				ENSG00000122136.12	1.25119	0.00554456	ENSG00000122136	OBP2A		ENSG00000250564.1	-1.74698	0.0149101	ENSG00000250564	AC109454.3		ENSG00000122136	OBP2A		ENSG00000138109	CYP2C9
ENSG00000118004.16	605.028	-1.74657	0.310124	-5.63184	1.783e-08	1.74284e-06	ENSG00000118004				ENSG00000123364.4	1.84156	0.0016394	ENSG00000123364	HOXC13		ENSG00000118004.16	-1.74657	1.74284e-06	ENSG00000118004	COLEC11		ENSG00000123364	HOXC13		ENSG00000138653	NDST4
ENSG00000136099.12	16.6336	-1.7454	0.440854	-3.95914	7.52198e-05	0.00108074	ENSG00000136099				ENSG00000123500.8	1.17679	0.000706946	ENSG00000123500	COL10A1		ENSG00000136099.12	-1.7454	0.00108074	ENSG00000136099	PCDH8		ENSG00000123500	COL10A1		ENSG00000139219	COL2A1
ENSG00000226258.5	1.14921	-1.74539	0.616672	-2.83034	0.00464983	0.0240741	ENSG00000226258				ENSG00000125999.9	1.55623	5.24509e-05	ENSG00000125999	BPIFB1		ENSG00000226258.5	-1.74539	0.0240741	ENSG00000226258	GRM7-AS3		ENSG00000125999	BPIFB1		ENSG00000139973	SYT16
ENSG00000078579.8	9.33339	-1.74414	0.344898	-5.05697	4.2598e-07	2.08918e-05	ENSG00000078579				ENSG00000126262.4	1.03965	5.52297e-05	ENSG00000126262	FFAR2		ENSG00000078579.8	-1.74414	2.08918e-05	ENSG00000078579	FGF20		ENSG00000126262	FFAR2		ENSG00000140093	SERPINA10
ENSG00000187122.15	111.595	-1.74264	0.270283	-6.44748	1.13724e-10	3.00138e-08	ENSG00000187122				ENSG00000126264.8	1.10303	2.12941e-11	ENSG00000126264	HCST		ENSG00000187122.15	-1.74264	3.00138e-08	ENSG00000187122	SLIT1		ENSG00000126264	HCST		ENSG00000140279	DUOX2
ENSG00000234296.1	0.995866	-1.74025	0.682752	-2.54887	0.0108073	0.0451038	ENSG00000234296				ENSG00000126890.13	2.03822	0.0433045	ENSG00000126890	CTAG2		ENSG00000234296.1	-1.74025	0.0451038	ENSG00000234296	AL390961.1		ENSG00000126890	CTAG2		ENSG00000140505	CYP1A2
ENSG00000177511.5	19.1142	-1.73826	0.556732	-3.12226	0.00179467	0.0117312	ENSG00000177511				ENSG00000127083.7	1.39149	0.000320167	ENSG00000127083	OMD		ENSG00000177511.5	-1.73826	0.0117312	ENSG00000177511	ST8SIA3		ENSG00000127083	OMD		ENSG00000141431	ASXL3
ENSG00000222012.1	7.3669	-1.73614	0.291422	-5.95749	2.56137e-09	4.0509e-07	ENSG00000222012				ENSG00000128218.7	1.11664	1.2119e-06	ENSG00000128218	VPREB3		ENSG00000222012.1	-1.73614	4.0509e-07	ENSG00000222012	AC005481.1		ENSG00000128218	VPREB3		ENSG00000142449	FBN3
ENSG00000258676.4	22.7534	-1.73129	0.260044	-6.65771	2.7813e-11	9.26702e-09	ENSG00000258676				ENSG00000128322.6	1.051	0.0110025	ENSG00000128322	IGLL1		ENSG00000258676.4	-1.73129	9.26702e-09	ENSG00000258676	AC091544.2		ENSG00000128322	IGLL1		ENSG00000142609	CFAP74
ENSG00000260172.1	0.675044	-1.72454	0.540118	-3.1929	0.00140851	0.00979166	ENSG00000260172				ENSG00000129514.5	1.51589	0.00186246	ENSG00000129514	FOXA1		ENSG00000260172.1	-1.72454	0.00979166	ENSG00000260172	LINC01413		ENSG00000129514	FOXA1		ENSG00000142619	PADI3
ENSG00000162344.3	103.308	-1.71135	0.451701	-3.78868	0.00015145	0.00183141	ENSG00000162344				ENSG00000129990.13	1.17874	0.00258666	ENSG00000129990	SYT5		ENSG00000162344.3	-1.71135	0.00183141	ENSG00000162344	FGF19		ENSG00000129990	SYT5		ENSG00000143125	PROK1
ENSG00000249725.1	0.880183	-1.71132	0.453177	-3.77627	0.000159195	0.00189735	ENSG00000249725				ENSG00000131015.4	1.20396	8.13746e-06	ENSG00000131015	ULBP2		ENSG00000249725.1	-1.71132	0.00189735	ENSG00000249725	AC079942.1		ENSG00000131015	ULBP2		ENSG00000144010	TRIM43B
ENSG00000260455.1	13.224	-1.70841	0.373175	-4.57805	4.69333e-06	0.000131162	ENSG00000260455				ENSG00000131686.13	1.4608	0.000558143	ENSG00000131686	CA6		ENSG00000260455.1	-1.70841	0.000131162	ENSG00000260455	NBAT1		ENSG00000131686	CA6		ENSG00000144229	THSD7B
ENSG00000262117.4	3.89821	-1.69883	0.410763	-4.1358	3.5372e-05	0.000613158	ENSG00000262117				ENSG00000132026.12	1.33533	0.000328432	ENSG00000132026	RTBDN		ENSG00000262117.4	-1.69883	0.000613158	ENSG00000262117	BCAR4		ENSG00000132026	RTBDN		ENSG00000144355	DLX1
ENSG00000111783.11	6.58016	-1.69778	0.359844	-4.7181	2.38057e-06	7.73266e-05	ENSG00000111783				ENSG00000132465.9	1.18912	0.00316772	ENSG00000132465	JCHAIN		ENSG00000111783.11	-1.69778	7.73266e-05	ENSG00000111783	RFX4		ENSG00000132465	JCHAIN		ENSG00000144852	NR1I2
ENSG00000166917.8	44.3025	-1.69651	0.512149	-3.31252	0.00092458	0.00717425	ENSG00000166917				ENSG00000133048.11	1.29542	1.01075e-07	ENSG00000133048	CHI3L1		ENSG00000166917.8	-1.69651	0.00717425	ENSG00000166917	MIR202HG		ENSG00000133048	CHI3L1		ENSG00000145113	MUC4
ENSG00000151360.8	9.42138	-1.69245	0.385381	-4.39164	1.12499e-05	0.000254718	ENSG00000151360				ENSG00000133110.13	1.02419	0.00807226	ENSG00000133110	POSTN		ENSG00000151360.8	-1.69245	0.000254718	ENSG00000151360	ALLC		ENSG00000133110	POSTN		ENSG00000145192	AHSG
ENSG00000278698.1	4.28431	-1.69155	0.477505	-3.54249	0.00039637	0.0038068	ENSG00000278698				ENSG00000134443.8	1.13053	0.0135318	ENSG00000134443	GRP		ENSG00000278698.1	-1.69155	0.0038068	ENSG00000278698	AL162574.2		ENSG00000134443	GRP		ENSG00000145721	LIX1
ENSG00000147465.10	298.14	-1.68979	0.336875	-5.01608	5.27371e-07	2.48264e-05	ENSG00000147465				ENSG00000135447.15	1.06512	0.00108108	ENSG00000135447	PPP1R1A		ENSG00000147465.10	-1.68979	2.48264e-05	ENSG00000147465	STAR		ENSG00000135447	PPP1R1A		ENSG00000145808	ADAMTS19
ENSG00000261810.1	4.21119	-1.68335	0.392807	-4.28543	1.82385e-05	0.000368497	ENSG00000261810				ENSG00000136315.4	1.03555	0.00294692	ENSG00000136315	AL355922.1		ENSG00000261810.1	-1.68335	0.000368497	ENSG00000261810	AC133565.1		ENSG00000136315	AL355922.1		ENSG00000147223	RIPPLY1
ENSG00000158815.9	223.829	-1.68289	0.370202	-4.54588	5.47057e-06	0.000147813	ENSG00000158815				ENSG00000136352.16	2.24789	0.00989119	ENSG00000136352	NKX2-1		ENSG00000158815.9	-1.68289	0.000147813	ENSG00000158815	FGF17		ENSG00000136352	NKX2-1		ENSG00000147256	ARHGAP36
ENSG00000204347.3	21.2531	-1.6815	0.481599	-3.49149	0.000480328	0.00440227	ENSG00000204347				ENSG00000136487.16	1.56253	0.0414412	ENSG00000136487	GH2		ENSG00000204347.3	-1.6815	0.00440227	ENSG00000204347	BTBD17		ENSG00000136487	GH2		ENSG00000147465	STAR
ENSG00000277171.1	0.415493	-1.67442	0.635899	-2.63315	0.00845972	0.0376894	ENSG00000277171				ENSG00000136944.16	1.65922	0.000764156	ENSG00000136944	LMX1B		ENSG00000277171.1	-1.67442	0.0376894	ENSG00000277171	AC010975.3		ENSG00000136944	LMX1B		ENSG00000148357	HMCN2
ENSG00000251899.1	0.828665	-1.67124	0.349647	-4.7798	1.7547e-06	6.09341e-05	ENSG00000251899				ENSG00000138136.6	1.97703	0.00142169	ENSG00000138136	LBX1		ENSG00000251899.1	-1.67124	6.09341e-05	ENSG00000251899			ENSG00000138136	LBX1		ENSG00000149328	GLB1L2
ENSG00000255666.4	6.02167	-1.66282	0.516932	-3.21671	0.0012967	0.00920195	ENSG00000255666				ENSG00000138207.11	1.27412	7.91674e-05	ENSG00000138207	RBP4		ENSG00000255666.4	-1.66282	0.00920195	ENSG00000255666	AP000943.2		ENSG00000138207	RBP4		ENSG00000149571	KIRREL3
ENSG00000233313.2	1.14043	-1.65127	0.529301	-3.11972	0.00181023	0.011811	ENSG00000233313				ENSG00000138435.13	1.20272	0.000596333	ENSG00000138435	CHRNA1		ENSG00000233313.2	-1.65127	0.011811	ENSG00000233313	HMGA1P5		ENSG00000138435	CHRNA1		ENSG00000150893	FREM2
ENSG00000234611.1	0.559084	-1.6477	0.527344	-3.12452	0.00178098	0.0116567	ENSG00000234611				ENSG00000139329.4	1.01039	0.00132422	ENSG00000139329	LUM		ENSG00000234611.1	-1.6477	0.0116567	ENSG00000234611	OR2AT2P		ENSG00000139329	LUM		ENSG00000151360	ALLC
ENSG00000264081.1	0.860473	-1.64713	0.450976	-3.65238	0.000259822	0.00274082	ENSG00000264081				ENSG00000140015.18	1.39186	0.014089	ENSG00000140015	KCNH5		ENSG00000264081.1	-1.64713	0.00274082	ENSG00000264081			ENSG00000140015	KCNH5		ENSG00000151834	GABRA2
ENSG00000222030.1	3.14467	-1.64426	0.531708	-3.09241	0.00198537	0.0126832	ENSG00000222030				ENSG00000140297.11	1.01605	0.000916246	ENSG00000140297	GCNT3		ENSG00000222030.1	-1.64426	0.0126832	ENSG00000222030	LINC01793		ENSG00000140297	GCNT3		ENSG00000152092	ASTN1
ENSG00000229191.1	13.5688	-1.64152	0.285772	-5.74417	9.23707e-09	1.06572e-06	ENSG00000229191				ENSG00000140961.11	1.04168	4.30422e-12	ENSG00000140961	OSGIN1		ENSG00000229191.1	-1.64152	1.06572e-06	ENSG00000229191	AL358473.1		ENSG00000140961	OSGIN1		ENSG00000152672	CLEC4F
ENSG00000154227.12	10.1646	-1.63196	0.288713	-5.65254	1.5809e-08	1.57445e-06	ENSG00000154227				ENSG00000141433.11	1.21393	0.00290675	ENSG00000141433	ADCYAP1		ENSG00000154227.12	-1.63196	1.57445e-06	ENSG00000154227	CERS3		ENSG00000141433	ADCYAP1		ENSG00000152779	SLC16A12
ENSG00000267528.1	0.642869	-1.62709	0.592609	-2.74564	0.00603923	0.0293665	ENSG00000267528				ENSG00000141750.6	1.12195	0.003694	ENSG00000141750	STAC2		ENSG00000267528.1	-1.62709	0.0293665	ENSG00000267528	AC008991.1		ENSG00000141750	STAC2		ENSG00000153162	BMP6
ENSG00000258837.1	12.2128	-1.61217	0.352168	-4.57785	4.69779e-06	0.000131199	ENSG00000258837				ENSG00000142623.9	2.02062	2.61092e-06	ENSG00000142623	PADI1		ENSG00000258837.1	-1.61217	0.000131199	ENSG00000258837	AL133370.1		ENSG00000142623	PADI1		ENSG00000154227	CERS3
ENSG00000271025.1	0.543406	-1.61135	0.377162	-4.27229	1.93473e-05	0.000386644	ENSG00000271025				ENSG00000143032.7	1.05604	0.0383111	ENSG00000143032	BARHL2		ENSG00000271025.1	-1.61135	0.000386644	ENSG00000271025	AP000907.3		ENSG00000143032	BARHL2		ENSG00000154997	2014-09-01
ENSG00000233633.1	10.2378	-1.60622	0.595737	-2.69619	0.00701381	0.0327536	ENSG00000233633				ENSG00000143536.7	1.94812	0.000449206	ENSG00000143536	CRNN		ENSG00000233633.1	-1.60622	0.0327536	ENSG00000233633	AC093326.1		ENSG00000143536	CRNN		ENSG00000155897	ADCY8
ENSG00000133124.11	10.6061	-1.60473	0.366814	-4.37478	1.21552e-05	0.000270289	ENSG00000133124				ENSG00000143546.8	1.58279	3.38197e-06	ENSG00000143546	S100A8		ENSG00000133124.11	-1.60473	0.000270289	ENSG00000133124	IRS4		ENSG00000143546	S100A8		ENSG00000156150	ALX3
ENSG00000112038.16	2.52059	-1.60388	0.479347	-3.34597	0.000819939	0.00657118	ENSG00000112038				ENSG00000143556.7	1.80369	0.000169677	ENSG00000143556	S100A7		ENSG00000112038.16	-1.60388	0.00657118	ENSG00000112038	OPRM1		ENSG00000143556	S100A7		ENSG00000157335	CLEC18C
ENSG00000131951.9	18.0092	-1.60114	0.368795	-4.34155	1.41481e-05	0.00030143	ENSG00000131951				ENSG00000143631.10	1.29734	0.00337077	ENSG00000143631	FLG		ENSG00000131951.9	-1.60114	0.00030143	ENSG00000131951	LRRC9		ENSG00000143631	FLG		ENSG00000157851	DPYSL5
ENSG00000217447.1	2.80575	-1.59815	0.350301	-4.56222	5.06166e-06	0.000139153	ENSG00000217447				ENSG00000143858.10	1.01142	0.00172104	ENSG00000143858	SYT2		ENSG00000217447.1	-1.59815	0.000139153	ENSG00000217447	AL021331.1		ENSG00000143858	SYT2		ENSG00000158815	FGF17
ENSG00000254638.1	0.960439	-1.598	0.35936	-4.44681	8.71557e-06	0.000209579	ENSG00000254638				ENSG00000143954.11	1.11375	0.0331182	ENSG00000143954	REG3G		ENSG00000254638.1	-1.598	0.000209579	ENSG00000254638	AP002884.2		ENSG00000143954	REG3G		ENSG00000160117	ANKLE1
ENSG00000233536.2	4.96466	-1.59546	0.48809	-3.26879	0.00108009	0.00806381	ENSG00000233536				ENSG00000145321.11	1.80674	0.0258893	ENSG00000145321	GC		ENSG00000233536.2	-1.59546	0.00806381	ENSG00000233536	AP000943.1		ENSG00000145321	GC		ENSG00000162344	FGF19
ENSG00000259026.1	0.785627	-1.59442	0.493309	-3.2321	0.00122883	0.00885341	ENSG00000259026				ENSG00000145423.4	1.65948	6.71602e-05	ENSG00000145423	SFRP2		ENSG00000259026.1	-1.59442	0.00885341	ENSG00000259026	AL049833.2		ENSG00000145423	SFRP2		ENSG00000162951	LRRTM1
ENSG00000258602.1	11.8015	-1.59095	0.340802	-4.66826	3.03756e-06	9.33531e-05	ENSG00000258602				ENSG00000145832.11	1.16205	0.00820445	ENSG00000145832	SLC25A48		ENSG00000258602.1	-1.59095	9.33531e-05	ENSG00000258602	LINC01629		ENSG00000145832	SLC25A48		ENSG00000163283	ALPP
ENSG00000232309.1	0.639211	-1.58969	0.555949	-2.85942	0.0042441	0.0225117	ENSG00000232309				ENSG00000146352.11	1.72093	0.0153235	ENSG00000146352	CLVS2		ENSG00000232309.1	-1.58969	0.0225117	ENSG00000232309	AL390856.1		ENSG00000146352	CLVS2		ENSG00000163286	ALPPL2
ENSG00000235643.1	1.12861	-1.58723	0.487025	-3.25904	0.00111792	0.00827891	ENSG00000235643				ENSG00000146857.3	1.29182	0.000486013	ENSG00000146857	STRA8		ENSG00000235643.1	-1.58723	0.00827891	ENSG00000235643	LINC01647		ENSG00000146857	STRA8		ENSG00000164007	CLDN19
ENSG00000082175.13	728.907	-1.58652	0.298445	-5.31595	1.06102e-07	7.14571e-06	ENSG00000082175				ENSG00000147183.8	1.52617	0.0162542	ENSG00000147183	CPXCR1		ENSG00000082175.13	-1.58652	7.14571e-06	ENSG00000082175	PGR		ENSG00000147183	CPXCR1		ENSG00000164112	TMEM155
ENSG00000174876.15	47.0671	-1.58314	0.338316	-4.67948	2.87601e-06	8.945e-05	ENSG00000174876				ENSG00000147432.5	1.41262	0.0196384	ENSG00000147432	CHRNB3		ENSG00000174876.15	-1.58314	8.945e-05	ENSG00000174876	AMY1B		ENSG00000147432	CHRNB3		ENSG00000164122	ASB5
ENSG00000101204.14	49.5133	-1.58067	0.399477	-3.95686	7.59421e-05	0.00108742	ENSG00000101204				ENSG00000148344.10	1.03824	1.34029e-05	ENSG00000148344	PTGES		ENSG00000101204.14	-1.58067	0.00108742	ENSG00000101204	CHRNA4		ENSG00000148344	PTGES		ENSG00000164287	CDC20B
ENSG00000139219.16	580.6	-1.57982	0.376574	-4.19525	2.72565e-05	0.000501508	ENSG00000139219				ENSG00000148346.10	1.22987	5.12378e-05	ENSG00000148346	LCN2		ENSG00000139219.16	-1.57982	0.000501508	ENSG00000139219	COL2A1		ENSG00000148346	LCN2		ENSG00000164303	ENPP6
ENSG00000100665.10	4.65655	-1.57966	0.455756	-3.46602	0.000528223	0.00472385	ENSG00000100665				ENSG00000148488.14	1.06101	0.0028202	ENSG00000148488	ST8SIA6		ENSG00000100665.10	-1.57966	0.00472385	ENSG00000100665	SERPINA4		ENSG00000148488	ST8SIA6		ENSG00000164326	CARTPT
ENSG00000170549.3	12.7039	-1.57479	0.423814	-3.71576	0.000202595	0.00227525	ENSG00000170549				ENSG00000148604.12	2.94298	7.65888e-09	ENSG00000148604	RGR		ENSG00000170549.3	-1.57479	0.00227525	ENSG00000170549	IRX1		ENSG00000148604	RGR		ENSG00000164362	TERT
ENSG00000267339.4	2.06354	-1.57389	0.477134	-3.29863	0.000971586	0.00745136	ENSG00000267339				ENSG00000149021.5	1.61374	0.000761807	ENSG00000149021	SCGB1A1		ENSG00000267339.4	-1.57389	0.00745136	ENSG00000267339	LINC00906		ENSG00000149021	SCGB1A1		ENSG00000164690	SHH
ENSG00000166104.13	42.4051	-1.57292	0.344578	-4.56479	5.00006e-06	0.000137549	ENSG00000166104				ENSG00000151365.2	1.96677	6.63713e-09	ENSG00000151365	THRSP		ENSG00000166104.13	-1.57292	0.000137549	ENSG00000166104	AC126323.1		ENSG00000151365	THRSP		ENSG00000165202	OR1Q1
ENSG00000271209.1	0.908729	-1.57196	0.608624	-2.58281	0.00979985	0.0419652	ENSG00000271209				ENSG00000151962.6	1.22836	0.0138957	ENSG00000151962	RBM46		ENSG00000271209.1	-1.57196	0.0419652	ENSG00000271209	BRDTP1		ENSG00000151962	RBM46		ENSG00000165325	DEUP1
ENSG00000204624.7	112.071	-1.57009	0.291438	-5.38741	7.14811e-08	5.28622e-06	ENSG00000204624				ENSG00000152266.5	1.706	0.0131524	ENSG00000152266	PTH		ENSG00000204624.7	-1.57009	5.28622e-06	ENSG00000204624	DISP3		ENSG00000152266	PTH		ENSG00000165370	GPR101
ENSG00000253507.4	6.73362	-1.56789	0.483948	-3.2398	0.00119615	0.00868898	ENSG00000253507				ENSG00000152910.17	2.38651	4.99929e-05	ENSG00000152910	CNTNAP4		ENSG00000253507.4	-1.56789	0.00868898	ENSG00000253507	AC104257.1		ENSG00000152910	CNTNAP4		ENSG00000165376	CLDN2
ENSG00000128918.13	1215.07	-1.56515	0.321472	-4.86869	1.1234e-06	4.36008e-05	ENSG00000128918				ENSG00000153002.10	2.49234	3.31549e-09	ENSG00000153002	CPB1		ENSG00000128918.13	-1.56515	4.36008e-05	ENSG00000128918	ALDH1A2		ENSG00000153002	CPB1		ENSG00000165643	SOHLH1
ENSG00000269553.1	9.70705	-1.56044	0.306247	-5.09537	3.48054e-07	1.78365e-05	ENSG00000269553				ENSG00000153233.11	1.86177	6.44788e-08	ENSG00000153233	PTPRR		ENSG00000269553.1	-1.56044	1.78365e-05	ENSG00000269553	U62631.1		ENSG00000153233	PTPRR		ENSG00000166004	CEP295
ENSG00000134595.7	46.5837	-1.55964	0.393578	-3.96273	7.40981e-05	0.00106863	ENSG00000134595				ENSG00000153266.11	1.1886	0.00111142	ENSG00000153266	FEZF2		ENSG00000134595.7	-1.55964	0.00106863	ENSG00000134595	SOX3		ENSG00000153266	FEZF2		ENSG00000166091	CMTM5
ENSG00000236796.1	2.15196	-1.55857	0.318255	-4.89723	9.7196e-07	3.8793e-05	ENSG00000236796				ENSG00000153446.14	1.04053	0.00156952	ENSG00000153446	C16orf89		ENSG00000236796.1	-1.55857	3.8793e-05	ENSG00000236796	AL157884.3		ENSG00000153446	C16orf89		ENSG00000166104	AC126323.1
ENSG00000254717.2	1.45853	-1.55181	0.515899	-3.00797	0.00262996	0.0156482	ENSG00000254717				ENSG00000155495.8	1.46756	0.0116254	ENSG00000155495	MAGEC1		ENSG00000254717.2	-1.55181	0.0156482	ENSG00000254717	GLYATL1P2		ENSG00000155495	MAGEC1		ENSG00000166105	GLB1L3
ENSG00000145113.20	1365.22	-1.54062	0.275143	-5.59937	2.15138e-08	2.02224e-06	ENSG00000145113				ENSG00000155918.6	1.26075	0.000198407	ENSG00000155918	RAET1L		ENSG00000145113.20	-1.54062	2.02224e-06	ENSG00000145113	MUC4		ENSG00000155918	RAET1L		ENSG00000166118	SPATA19
ENSG00000136110.11	10.4435	-1.53897	0.414757	-3.71054	0.00020682	0.00231532	ENSG00000136110				ENSG00000156096.11	1.27162	0.0145418	ENSG00000156096	UGT2B4		ENSG00000136110.11	-1.53897	0.00231532	ENSG00000136110	CNMD		ENSG00000156096	UGT2B4		ENSG00000166589	CDH16
ENSG00000173253.13	19.5809	-1.53851	0.380317	-4.04533	5.22491e-05	0.000817763	ENSG00000173253				ENSG00000156689.5	2.44757	1.15806e-06	ENSG00000156689	GLYATL2		ENSG00000173253.13	-1.53851	0.000817763	ENSG00000173253	DMRT2		ENSG00000156689	GLYATL2		ENSG00000166917	MIR202HG
ENSG00000178828.6	2.17513	-1.53067	0.586013	-2.612	0.00900152	0.0393689	ENSG00000178828				ENSG00000157150.4	1.73284	2.15365e-08	ENSG00000157150	TIMP4		ENSG00000178828.6	-1.53067	0.0393689	ENSG00000178828	RNF186		ENSG00000157150	TIMP4		ENSG00000167612	ANKRD33
ENSG00000180869.4	8.27537	-1.52279	0.35674	-4.26862	1.96685e-05	0.000391027	ENSG00000180869				ENSG00000159763.3	1.26832	0.0160701	ENSG00000159763	PIP		ENSG00000180869.4	-1.52279	0.000391027	ENSG00000180869	LINC01555		ENSG00000159763	PIP		ENSG00000168079	SCARA5
ENSG00000144010.8	5.96726	-1.52218	0.387733	-3.92585	8.6425e-05	0.00119398	ENSG00000144010				ENSG00000160180.15	1.70483	1.49823e-05	ENSG00000160180	TFF3		ENSG00000144010.8	-1.52218	0.00119398	ENSG00000144010	TRIM43B		ENSG00000160180	TFF3		ENSG00000168539	CHRM1
ENSG00000126266.3	22.7652	-1.52134	0.321725	-4.7287	2.25966e-06	7.46041e-05	ENSG00000126266				ENSG00000161103.10	1.03498	0.00653217	ENSG00000161103	AC008132.1		ENSG00000126266.3	-1.52134	7.46041e-05	ENSG00000126266	FFAR1		ENSG00000161103	AC008132.1		ENSG00000169075	Z99496.1
ENSG00000185915.5	6.69041	-1.52113	0.370227	-4.10864	3.97988e-05	0.000668755	ENSG00000185915				ENSG00000162545.5	1.0296	3.50971e-05	ENSG00000162545	CAMK2N1		ENSG00000185915.5	-1.52113	0.000668755	ENSG00000185915	KLHL34		ENSG00000162545	CAMK2N1		ENSG00000169836	TACR3
ENSG00000103460.15	120.97	-1.51989	0.386473	-3.93273	8.39876e-05	0.00116955	ENSG00000103460				ENSG00000162670.9	1.96893	0.000925007	ENSG00000162670	BRINP3		ENSG00000103460.15	-1.51989	0.00116955	ENSG00000103460	TOX3		ENSG00000162670	BRINP3		ENSG00000170178	HOXD12
ENSG00000259527.2	7.34906	-1.5198	0.473192	-3.21181	0.00131901	0.00931337	ENSG00000259527				ENSG00000162706.11	1.92577	6.24331e-07	ENSG00000162706	CADM3		ENSG00000259527.2	-1.5198	0.00931337	ENSG00000259527	LINC00052		ENSG00000162706	CADM3		ENSG00000170484	KRT74
ENSG00000258739.1	0.919639	-1.51958	0.450841	-3.37055	0.000750184	0.00614392	ENSG00000258739				ENSG00000162840.4	1.19476	4.50178e-08	ENSG00000162840	MT2P1		ENSG00000258739.1	-1.51958	0.00614392	ENSG00000258739	ENO1P2		ENSG00000162840	MT2P1		ENSG00000170549	IRX1
ENSG00000063015.18	99.7502	-1.51079	0.243434	-6.20614	5.43009e-10	1.13513e-07	ENSG00000063015				ENSG00000162896.5	2.04915	9.57667e-06	ENSG00000162896	PIGR		ENSG00000063015.18	-1.51079	1.13513e-07	ENSG00000063015	SEZ6		ENSG00000162896	PIGR		ENSG00000170777	TPD52L3
ENSG00000207815.1	1.10912	-1.50817	0.331457	-4.55011	5.36168e-06	0.0001456	ENSG00000207815				ENSG00000162975.4	1.25732	0.000282668	ENSG00000162975	KCNF1		ENSG00000207815.1	-1.50817	0.0001456	ENSG00000207815	MIR563		ENSG00000162975	KCNF1		ENSG00000171053	PATE1
ENSG00000237863.2	15.952	-1.50667	0.324186	-4.64755	3.35896e-06	0.000100881	ENSG00000237863				ENSG00000163216.6	1.79686	0.027814	ENSG00000163216	SPRR2D		ENSG00000237863.2	-1.50667	0.000100881	ENSG00000237863	AL035425.1		ENSG00000163216	SPRR2D		ENSG00000171199	OPRPN
ENSG00000206120.10	13.9242	-1.50534	0.319165	-4.7165	2.39938e-06	7.7758e-05	ENSG00000206120				ENSG00000163220.10	1.56179	2.62564e-06	ENSG00000163220	S100A9		ENSG00000206120.10	-1.50534	7.7758e-05	ENSG00000206120	EGFEM1P		ENSG00000163220	S100A9		ENSG00000171561	OR2AT4
ENSG00000224095.1	0.650573	-1.49707	0.522803	-2.86355	0.00418924	0.0223027	ENSG00000224095				ENSG00000163751.3	1.27662	0.000399674	ENSG00000163751	CPA3		ENSG00000224095.1	-1.49707	0.0223027	ENSG00000224095	LINC01935		ENSG00000163751	CPA3		ENSG00000171595	DNAI2
ENSG00000139973.14	35.5387	-1.49652	0.266384	-5.6179	1.93291e-08	1.87204e-06	ENSG00000139973				ENSG00000163825.3	1.37218	0.0486941	ENSG00000163825	RTP3		ENSG00000139973.14	-1.49652	1.87204e-06	ENSG00000139973	SYT16		ENSG00000163825	RTP3		ENSG00000172640	OR10AD1
ENSG00000227588.2	0.614195	-1.49105	0.489206	-3.04789	0.00230455	0.0141589	ENSG00000227588				ENSG00000164047.4	1.55938	5.32185e-05	ENSG00000164047	CAMP		ENSG00000227588.2	-1.49105	0.0141589	ENSG00000227588	CNTN4-AS2		ENSG00000164047	CAMP		ENSG00000172938	MRGPRD
ENSG00000226206.1	2.79598	-1.48982	0.390111	-3.81896	0.000134014	0.00165856	ENSG00000226206				ENSG00000164093.14	1.32234	0.00209921	ENSG00000164093	PITX2		ENSG00000226206.1	-1.48982	0.00165856	ENSG00000226206	BX470209.1		ENSG00000164093	PITX2		ENSG00000172987	HPSE2
ENSG00000259334.1	1.34932	-1.48944	0.380018	-3.9194	8.87711e-05	0.00121548	ENSG00000259334				ENSG00000164106.6	1.18081	0.000305629	ENSG00000164106	SCRG1		ENSG00000259334.1	-1.48944	0.00121548	ENSG00000259334	LINC00596		ENSG00000164106	SCRG1		ENSG00000173124	ACSM6
ENSG00000249505.1	6.60086	-1.48805	0.328053	-4.536	5.73322e-06	0.000153323	ENSG00000249505				ENSG00000164256.8	1.23724	0.0226625	ENSG00000164256	PRDM9		ENSG00000249505.1	-1.48805	0.000153323	ENSG00000249505	AC108673.1		ENSG00000164256	PRDM9		ENSG00000173253	DMRT2
ENSG00000234373.1	0.897536	-1.48055	0.549454	-2.69459	0.00704751	0.0328689	ENSG00000234373				ENSG00000164588.4	1.50845	0.000284885	ENSG00000164588	HCN1		ENSG00000234373.1	-1.48055	0.0328689	ENSG00000234373	SNX18P7		ENSG00000164588	HCN1		ENSG00000173626	TRAPPC3L
ENSG00000244094.1	48.5534	-1.47723	0.401974	-3.67493	0.00023791	0.00256806	ENSG00000244094				ENSG00000164651.15	1.23212	0.035249	ENSG00000164651	SP8		ENSG00000244094.1	-1.47723	0.00256806	ENSG00000244094	SPRR2F		ENSG00000164651	SP8		ENSG00000174460	ZCCHC12
ENSG00000110245.10	1.25659	-1.4751	0.496325	-2.97205	0.00295817	0.0170975	ENSG00000110245				ENSG00000164729.7	1.14872	0.000280325	ENSG00000164729	SLC35G3		ENSG00000110245.10	-1.4751	0.0170975	ENSG00000110245	APOC3		ENSG00000164729	SLC35G3		ENSG00000174498	IGDCC3
ENSG00000177910.7	19.1086	-1.47256	0.29921	-4.92148	8.589e-07	3.52696e-05	ENSG00000177910				ENSG00000164761.7	1.22576	2.24399e-05	ENSG00000164761	TNFRSF11B		ENSG00000177910.7	-1.47256	3.52696e-05	ENSG00000177910	SPATA31C2		ENSG00000164761	TNFRSF11B		ENSG00000174876	AMY1B
ENSG00000140505.6	63.101	-1.4709	0.373347	-3.93976	8.15615e-05	0.00114612	ENSG00000140505				ENSG00000164825.3	1.06698	0.00299372	ENSG00000164825	DEFB1		ENSG00000140505.6	-1.4709	0.00114612	ENSG00000140505	CYP1A2		ENSG00000164825	DEFB1		ENSG00000175093	SPSB4
ENSG00000232305.1	0.687993	-1.46797	0.516334	-2.84306	0.00446824	0.0233805	ENSG00000232305				ENSG00000165471.6	1.13508	0.0358098	ENSG00000165471	MBL2		ENSG00000232305.1	-1.46797	0.0233805	ENSG00000232305	CLCP1		ENSG00000165471	MBL2		ENSG00000175894	TSPEAR
ENSG00000198883.10	10.6724	-1.4677	0.280161	-5.23876	1.61659e-07	9.951e-06	ENSG00000198883				ENSG00000166396.11	2.20273	3.09223e-06	ENSG00000166396	SERPINB7		ENSG00000198883.10	-1.4677	9.951e-06	ENSG00000198883	PNMA5		ENSG00000166396	SERPINB7		ENSG00000175967	FO393415.1
ENSG00000183560.7	1.68049	-1.46695	0.373138	-3.93139	8.44567e-05	0.00117508	ENSG00000183560				ENSG00000166523.6	1.05672	9.3893e-05	ENSG00000166523	CLEC4E		ENSG00000183560.7	-1.46695	0.00117508	ENSG00000183560	IZUMO1R		ENSG00000166523	CLEC4E		ENSG00000176769	TCERG1L
ENSG00000185269.10	546.769	-1.46417	0.28121	-5.20667	1.92262e-07	1.14132e-05	ENSG00000185269				ENSG00000166736.10	1.08303	0.00469138	ENSG00000166736	HTR3A		ENSG00000185269.10	-1.46417	1.14132e-05	ENSG00000185269	NOTUM		ENSG00000166736	HTR3A		ENSG00000177103	DSCAML1
ENSG00000116183.9	32.0967	-1.46349	0.248421	-5.89117	3.83466e-09	5.62244e-07	ENSG00000116183				ENSG00000166920.9	1.39152	2.03999e-08	ENSG00000166920	C15orf48		ENSG00000116183.9	-1.46349	5.62244e-07	ENSG00000116183	PAPPA2		ENSG00000166920	C15orf48		ENSG00000177108	ZDHHC22
ENSG00000234146.1	12.3281	-1.46158	0.416541	-3.50885	0.000450044	0.00418775	ENSG00000234146				ENSG00000166926.7	1.27608	0.00700626	ENSG00000166926	MS4A6E		ENSG00000234146.1	-1.46158	0.00418775	ENSG00000234146	AKAP8P1		ENSG00000166926	MS4A6E		ENSG00000177511	ST8SIA3
ENSG00000254833.1	3.13868	-1.45768	0.250801	-5.81211	6.16904e-09	7.84639e-07	ENSG00000254833				ENSG00000167434.8	2.25881	1.58237e-09	ENSG00000167434	CA4		ENSG00000254833.1	-1.45768	7.84639e-07	ENSG00000254833	AP001893.3		ENSG00000167434	CA4		ENSG00000177910	SPATA31C2
ENSG00000232621.1	4.51659	-1.45298	0.37432	-3.88165	0.000103751	0.0013708	ENSG00000232621				ENSG00000167653.4	1.41112	0.000197609	ENSG00000167653	PSCA		ENSG00000232621.1	-1.45298	0.0013708	ENSG00000232621	C4BPAP2		ENSG00000167653	PSCA		ENSG00000178233	TMEM151B
ENSG00000125998.7	3.45743	-1.4528	0.370961	-3.91632	8.99104e-05	0.001225	ENSG00000125998				ENSG00000168269.8	1.27273	0.00383338	ENSG00000168269	FOXI1		ENSG00000125998.7	-1.4528	0.001225	ENSG00000125998	FAM83C		ENSG00000168269	FOXI1		ENSG00000178279	TNP2
ENSG00000075429.7	3.40419	-1.44913	0.398624	-3.63533	0.000277624	0.00289463	ENSG00000075429				ENSG00000168333.12	2.14994	0.0446251	ENSG00000168333	PPDPFL		ENSG00000075429.7	-1.44913	0.00289463	ENSG00000075429	CACNG5		ENSG00000168333	PPDPFL		ENSG00000178828	RNF186
ENSG00000270689.1	11.0973	-1.44321	0.246732	-5.84931	4.93604e-09	6.65853e-07	ENSG00000270689				ENSG00000168594.14	1.66371	0.000393781	ENSG00000168594	ADAM29		ENSG00000270689.1	-1.44321	6.65853e-07	ENSG00000270689	BUD13P1		ENSG00000168594	ADAM29		ENSG00000178919	FOXE1
ENSG00000218109.5	1.81291	-1.44293	0.537298	-2.68553	0.00724154	0.0335111	ENSG00000218109				ENSG00000168779.18	1.48898	2.29729e-06	ENSG00000168779	SHOX2		ENSG00000218109.5	-1.44293	0.0335111	ENSG00000218109	KIRREL3-AS3		ENSG00000168779	SHOX2		ENSG00000179468	OR9A2
ENSG00000237087.1	9.28106	-1.44217	0.428357	-3.36674	0.000760624	0.00620894	ENSG00000237087				ENSG00000168843.12	1.83063	0.00046376	ENSG00000168843	FSTL5		ENSG00000237087.1	-1.44217	0.00620894	ENSG00000237087	AC068134.2		ENSG00000168843	FSTL5		ENSG00000179603	GRM8
ENSG00000150893.10	145.366	-1.44169	0.320883	-4.49288	7.02667e-06	0.000179369	ENSG00000150893				ENSG00000168878.15	1.33101	0.000218574	ENSG00000168878	SFTPB		ENSG00000150893.10	-1.44169	0.000179369	ENSG00000150893	FREM2		ENSG00000168878	SFTPB		ENSG00000180152	XIAPP3
ENSG00000188729.5	15.2993	-1.44079	0.390791	-3.68685	0.000227048	0.00247804	ENSG00000188729				ENSG00000169385.2	1.15634	3.08143e-07	ENSG00000169385	RNASE2		ENSG00000188729.5	-1.44079	0.00247804	ENSG00000188729	OSTN		ENSG00000169385	RNASE2		ENSG00000180336	MEIOC
ENSG00000226507.1	0.80794	-1.44055	0.42985	-3.35128	0.000804392	0.00646991	ENSG00000226507				ENSG00000169397.3	1.10671	0.000335625	ENSG00000169397	RNASE3		ENSG00000226507.1	-1.44055	0.00646991	ENSG00000226507	IPMKP1		ENSG00000169397	RNASE3		ENSG00000180869	LINC01555
ENSG00000199420.1	0.892748	-1.43945	0.386812	-3.72131	0.000198189	0.00223828	ENSG00000199420				ENSG00000169594.11	1.07219	0.00769077	ENSG00000169594	BNC1		ENSG00000199420.1	-1.43945	0.00223828	ENSG00000199420	RN7SKP170		ENSG00000169594	BNC1		ENSG00000182255	KCNA4
ENSG00000164303.9	68.4654	-1.43656	0.292738	-4.90733	9.23238e-07	3.73822e-05	ENSG00000164303				ENSG00000169900.6	1.31857	0.00850989	ENSG00000169900	PYDC1		ENSG00000164303.9	-1.43656	3.73822e-05	ENSG00000164303	ENPP6		ENSG00000169900	PYDC1		ENSG00000182477	OR2B8P
ENSG00000265828.1	0.962061	-1.43553	0.339916	-4.22318	2.40883e-05	0.000456649	ENSG00000265828				ENSG00000170044.7	1.37944	9.06979e-05	ENSG00000170044	ZPLD1		ENSG00000265828.1	-1.43553	0.000456649	ENSG00000265828	MIR3939		ENSG00000170044	ZPLD1		ENSG00000182632	CCNYL2
ENSG00000215529.11	23.7536	-1.43323	0.27065	-5.29553	1.18675e-07	7.87936e-06	ENSG00000215529				ENSG00000170323.7	1.19444	0.0262	ENSG00000170323	FABP4		ENSG00000215529.11	-1.43323	7.87936e-06	ENSG00000215529	EFCAB8		ENSG00000170323	FABP4		ENSG00000183186	C2CD4C
ENSG00000126752.7	21.407	-1.43172	0.500056	-2.86312	0.00419488	0.0223235	ENSG00000126752				ENSG00000170367.4	1.56985	0.000313481	ENSG00000170367	CST5		ENSG00000126752.7	-1.43172	0.0223235	ENSG00000126752	SSX1		ENSG00000170367	CST5		ENSG00000183287	CCBE1
ENSG00000149571.9	132.146	-1.4307	0.273148	-5.2378	1.62503e-07	9.98836e-06	ENSG00000149571				ENSG00000170476.14	1.29685	0.000299442	ENSG00000170476	MZB1		ENSG00000149571.9	-1.4307	9.98836e-06	ENSG00000149571	KIRREL3		ENSG00000170476	MZB1		ENSG00000183340	JRKL
ENSG00000277764.1	11.4922	-1.4304	0.311863	-4.58662	4.5047e-06	0.000126898	ENSG00000277764				ENSG00000170498.8	1.04666	0.000656206	ENSG00000170498	KISS1		ENSG00000277764.1	-1.4304	0.000126898	ENSG00000277764	RF02272		ENSG00000170498	KISS1		ENSG00000183560	IZUMO1R
ENSG00000174460.3	115.67	-1.42685	0.28578	-4.99284	5.9498e-07	2.68421e-05	ENSG00000174460				ENSG00000170561.11	1.04771	0.00188761	ENSG00000170561	IRX2		ENSG00000174460.3	-1.42685	2.68421e-05	ENSG00000174460	ZCCHC12		ENSG00000170561	IRX2		ENSG00000183571	PGPEP1L
ENSG00000244578.1	20.8984	-1.42645	0.363962	-3.91924	8.88281e-05	0.00121587	ENSG00000244578				ENSG00000170577.7	1.08892	0.00142001	ENSG00000170577	SIX2		ENSG00000244578.1	-1.42645	0.00121587	ENSG00000244578	LINC01391		ENSG00000170577	SIX2		ENSG00000184647	PRSS55
ENSG00000122548.5	6.34397	-1.42486	0.338536	-4.20887	2.56649e-05	0.000480599	ENSG00000122548				ENSG00000171049.8	1.07247	4.99929e-05	ENSG00000171049	FPR2		ENSG00000122548.5	-1.42486	0.000480599	ENSG00000122548	KIAA0087		ENSG00000171049	FPR2		ENSG00000185037	ZNF733P
ENSG00000276960.1	0.75165	-1.42403	0.378112	-3.76617	0.000165772	0.00195532	ENSG00000276960				ENSG00000171956.6	1.25564	0.0136936	ENSG00000171956	FOXB1		ENSG00000276960.1	-1.42403	0.00195532	ENSG00000276960	AL109933.4		ENSG00000171956	FOXB1		ENSG00000185269	NOTUM
ENSG00000254771.1	1.24312	-1.42217	0.295148	-4.81849	1.44647e-06	5.26554e-05	ENSG00000254771				ENSG00000172023.6	1.84082	0.0146578	ENSG00000172023	REG1B		ENSG00000254771.1	-1.42217	5.26554e-05	ENSG00000254771	AP001893.2		ENSG00000172023	REG1B		ENSG00000185915	KLHL34
ENSG00000261462.1	1.06223	-1.42211	0.408828	-3.4785	0.00050422	0.0045682	ENSG00000261462				ENSG00000172061.8	1.15782	0.00571289	ENSG00000172061	LRRC15		ENSG00000261462.1	-1.42211	0.0045682	ENSG00000261462	AC004023.1		ENSG00000172061	LRRC15		ENSG00000185972	CCIN
ENSG00000235968.1	3.76435	-1.42176	0.500261	-2.84204	0.00448263	0.02345	ENSG00000235968				ENSG00000172482.4	1.13363	0.00460032	ENSG00000172482	AGXT		ENSG00000235968.1	-1.42176	0.02345	ENSG00000235968	AC079112.1		ENSG00000172482	AGXT		ENSG00000186854	TRABD2A
ENSG00000136931.8	475.93	-1.42136	0.367098	-3.87189	0.000107994	0.00141491	ENSG00000136931				ENSG00000172967.7	1.53206	0.00399485	ENSG00000172967	XKR3		ENSG00000136931.8	-1.42136	0.00141491	ENSG00000136931	NR5A1		ENSG00000172967	XKR3		ENSG00000187080	OR2AK2
ENSG00000163286.6	783.917	-1.42118	0.368182	-3.85999	0.000113393	0.0014652	ENSG00000163286				ENSG00000173237.4	1.18282	0.0155793	ENSG00000173237	C11orf86		ENSG00000163286.6	-1.42118	0.0014652	ENSG00000163286	ALPPL2		ENSG00000173237	C11orf86		ENSG00000187122	SLIT1
ENSG00000259504.2	2.11319	-1.4173	0.353634	-4.00781	6.1284e-05	0.000924559	ENSG00000259504				ENSG00000173809.14	1.07163	0.00351739	ENSG00000173809	TDRD12		ENSG00000259504.2	-1.4173	0.000924559	ENSG00000259504	AC026992.1		ENSG00000173809	TDRD12		ENSG00000187581	COX8C
ENSG00000155897.8	632.291	-1.41634	0.453691	-3.12181	0.00179741	0.0117455	ENSG00000155897				ENSG00000174325.4	1.45887	0.00212616	ENSG00000174325	DIRC1		ENSG00000155897.8	-1.41634	0.0117455	ENSG00000155897	ADCY8		ENSG00000174325	DIRC1		ENSG00000187747	OR52B6
ENSG00000278928.1	0.778346	-1.41415	0.522971	-2.70408	0.00684945	0.0322084	ENSG00000278928				ENSG00000174358.14	1.58285	0.0010846	ENSG00000174358	SLC6A19		ENSG00000278928.1	-1.41415	0.0322084	ENSG00000278928	AC136621.1		ENSG00000174358	SLC6A19		ENSG00000188293	IGFL1
ENSG00000258473.1	1.27751	-1.41339	0.403469	-3.50309	0.000459888	0.00425964	ENSG00000258473				ENSG00000174899.9	1.02306	0.00390018	ENSG00000174899	PQLC2L		ENSG00000258473.1	-1.41339	0.00425964	ENSG00000258473	AC007686.2		ENSG00000174899	PQLC2L		ENSG00000188729	OSTN
ENSG00000258418.1	1.1663	-1.41205	0.529222	-2.66816	0.00762674	0.0348468	ENSG00000258418				ENSG00000175329.11	1.5008	0.00549231	ENSG00000175329	ISX		ENSG00000258418.1	-1.41205	0.0348468	ENSG00000258418	AL352977.1		ENSG00000175329	ISX		ENSG00000188730	VWC2
ENSG00000227329.2	1.16215	-1.40985	0.328413	-4.29292	1.76339e-05	0.000359723	ENSG00000227329				ENSG00000177294.6	1.09197	3.90851e-05	ENSG00000177294	FBXO39		ENSG00000227329.2	-1.40985	0.000359723	ENSG00000227329	AL139396.1		ENSG00000177294	FBXO39		ENSG00000188771	PLET1
ENSG00000230852.1	1.12002	-1.40724	0.490558	-2.86865	0.00412229	0.0220428	ENSG00000230852				ENSG00000178107.2	1.45306	0.00671312	ENSG00000178107	AL161668.1		ENSG00000230852.1	-1.40724	0.0220428	ENSG00000230852	AL161621.1		ENSG00000178107	AL161668.1		ENSG00000196104	SPOCK3
ENSG00000075035.8	142.184	-1.40243	0.342336	-4.09665	4.19174e-05	0.000692236	ENSG00000075035				ENSG00000178172.5	1.18965	0.0260593	ENSG00000178172	SPINK6		ENSG00000075035.8	-1.40243	0.000692236	ENSG00000075035	WSCD2		ENSG00000178172	SPINK6		ENSG00000196570	PFN3
ENSG00000230960.1	1.09692	-1.39896	0.520839	-2.68597	0.00723201	0.033478	ENSG00000230960				ENSG00000178235.7	1.35091	0.0137394	ENSG00000178235	SLITRK1		ENSG00000230960.1	-1.39896	0.033478	ENSG00000230960	AL109910.1		ENSG00000178235	SLITRK1		ENSG00000196593	ANKRD20A19P
ENSG00000255395.1	2.26492	-1.39894	0.374384	-3.73665	0.000186485	0.00213744	ENSG00000255395				ENSG00000178287.16	1.56831	0.0214471	ENSG00000178287	SPAG11A		ENSG00000255395.1	-1.39894	0.00213744	ENSG00000255395	AP001972.4		ENSG00000178287	SPAG11A		ENSG00000197233	OR1J2
ENSG00000280707.1	1.19238	-1.39865	0.454039	-3.08047	0.00206674	0.0130784	ENSG00000280707				ENSG00000178343.4	1.5207	5.70108e-07	ENSG00000178343	SHISA3		ENSG00000280707.1	-1.39865	0.0130784	ENSG00000280707	AL353747.4		ENSG00000178343	SHISA3		ENSG00000197301	AC090673.1
ENSG00000270578.1	9.14815	-1.39854	0.26282	-5.32128	1.03038e-07	6.99518e-06	ENSG00000270578				ENSG00000178372.7	2.72229	1.6739e-10	ENSG00000178372	CALML5		ENSG00000270578.1	-1.39854	6.99518e-06	ENSG00000270578	AP000787.2		ENSG00000178372	CALML5		ENSG00000197454	OR2L5
ENSG00000165202.3	6.40972	-1.39799	0.31598	-4.42431	9.67526e-06	0.000227355	ENSG00000165202				ENSG00000178776.4	1.67161	1.09686e-05	ENSG00000178776	C5orf46		ENSG00000165202.3	-1.39799	0.000227355	ENSG00000165202	OR1Q1		ENSG00000178776	C5orf46		ENSG00000197838	CYP2A13
ENSG00000253199.1	1.54301	-1.39752	0.518321	-2.69625	0.00701247	0.0327525	ENSG00000253199				ENSG00000179046.7	1.93729	0.00183798	ENSG00000179046	TRIML2		ENSG00000253199.1	-1.39752	0.0327525	ENSG00000253199	LINC02153		ENSG00000179046	TRIML2		ENSG00000198300	PEG3
ENSG00000236449.1	34.074	-1.39542	0.374795	-3.72317	0.00019674	0.00222429	ENSG00000236449				ENSG00000179083.6	1.25854	0.0017427	ENSG00000179083	FAM133A		ENSG00000236449.1	-1.39542	0.00222429	ENSG00000236449	AC010894.3		ENSG00000179083	FAM133A		ENSG00000198797	BRINP2
ENSG00000188771.4	2.65824	-1.3944	0.251073	-5.55379	2.79543e-08	2.46952e-06	ENSG00000188771				ENSG00000180155.17	1.28839	0.000148323	ENSG00000180155	LYNX1		ENSG00000188771.4	-1.3944	2.46952e-06	ENSG00000188771	PLET1		ENSG00000180155	LYNX1		ENSG00000198883	PNMA5
ENSG00000260209.1	4.25907	-1.39416	0.271478	-5.13546	2.81454e-07	1.50824e-05	ENSG00000260209				ENSG00000180176.13	1.04067	0.00184469	ENSG00000180176	TH		ENSG00000260209.1	-1.39416	1.50824e-05	ENSG00000260209	AP000842.3		ENSG00000180176	TH		ENSG00000199420	RN7SKP170
ENSG00000260152.2	1.00841	-1.39348	0.387272	-3.59819	0.000320437	0.00324331	ENSG00000260152				ENSG00000180347.12	1.62477	0.00165956	ENSG00000180347	CCDC129		ENSG00000260152.2	-1.39348	0.00324331	ENSG00000260152	AC113208.1		ENSG00000180347	CCDC129		ENSG00000199668	RF00019
ENSG00000134569.8	983.139	-1.39224	0.269248	-5.17085	2.3303e-07	1.31553e-05	ENSG00000134569				ENSG00000180389.6	1.10469	6.5773e-09	ENSG00000180389	ATP5F1EP2		ENSG00000134569.8	-1.39224	1.31553e-05	ENSG00000134569	LRP4		ENSG00000180389	ATP5F1EP2		ENSG00000199875	RF00019
ENSG00000226340.1	1.3751	-1.38939	0.366034	-3.79579	0.000147175	0.00178791	ENSG00000226340				ENSG00000181374.6	1.37403	0.000183424	ENSG00000181374	CCL13		ENSG00000226340.1	-1.38939	0.00178791	ENSG00000226340	AC105402.1		ENSG00000181374	CCL13		ENSG00000200677	RF00093
ENSG00000250366.2	325.673	-1.38852	0.451353	-3.07636	0.00209546	0.0132087	ENSG00000250366				ENSG00000181903.4	2.15558	0.00116836	ENSG00000181903	OR4C6		ENSG00000250366.2	-1.38852	0.0132087	ENSG00000250366	TUNAR		ENSG00000181903	OR4C6		ENSG00000200815	RNU6-1091P
ENSG00000135960.8	161.438	-1.38564	0.27819	-4.98091	6.32866e-07	2.80095e-05	ENSG00000135960				ENSG00000182050.12	1.14571	0.00865866	ENSG00000182050	MGAT4C		ENSG00000135960.8	-1.38564	2.80095e-05	ENSG00000135960	EDAR		ENSG00000182050	MGAT4C		ENSG00000200942	RNU6-501P
ENSG00000202314.1	13.5238	-1.38371	0.148899	-9.29288	1.50165e-20	2.5364e-17	ENSG00000202314				ENSG00000182351.7	1.07155	0.000100293	ENSG00000182351	CRIP1P4		ENSG00000202314.1	-1.38371	2.5364e-17	ENSG00000202314	SNORD6		ENSG00000182351	CRIP1P4		ENSG00000201164	RNU4-36P
ENSG00000230950.1	0.597171	-1.38065	0.445007	-3.10253	0.00191872	0.0123509	ENSG00000230950				ENSG00000182352.7	1.93152	7.3454e-05	ENSG00000182352	C17orf77		ENSG00000230950.1	-1.38065	0.0123509	ENSG00000230950	MTND2P21		ENSG00000182352	C17orf77		ENSG00000201659	RNU12-2P
ENSG00000230778.1	2.64865	-1.37934	0.342509	-4.02716	5.64543e-05	0.000868766	ENSG00000230778				ENSG00000182566.11	1.15233	0.000421449	ENSG00000182566	CLEC4G		ENSG00000230778.1	-1.37934	0.000868766	ENSG00000230778	ANKRD63		ENSG00000182566	CLEC4G		ENSG00000202089	RNU6-1306P
ENSG00000242268.2	2.29888	-1.37878	0.409683	-3.36549	0.000764071	0.00623226	ENSG00000242268				ENSG00000182601.6	1.65345	3.42232e-05	ENSG00000182601	HS3ST4		ENSG00000242268.2	-1.37878	0.00623226	ENSG00000242268	LINC02082		ENSG00000182601	HS3ST4		ENSG00000202279	RF00019
ENSG00000147223.5	7.39885	-1.37735	0.348884	-3.94787	7.88491e-05	0.0011188	ENSG00000147223				ENSG00000182793.9	1.3986	0.000578699	ENSG00000182793	GSTA5		ENSG00000147223.5	-1.37735	0.0011188	ENSG00000147223	RIPPLY1		ENSG00000182793	GSTA5		ENSG00000202314	SNORD6
ENSG00000220392.1	1.53476	-1.37697	0.321791	-4.27907	1.87674e-05	0.000377917	ENSG00000220392				ENSG00000183019.6	1.26672	2.80753e-06	ENSG00000183019	MCEMP1		ENSG00000220392.1	-1.37697	0.000377917	ENSG00000220392	FCF1P5		ENSG00000183019	MCEMP1		ENSG00000202356	RNA5SP277
ENSG00000259571.1	1.14695	-1.37637	0.375474	-3.6657	0.000246661	0.00263757	ENSG00000259571				ENSG00000183166.9	1.1998	0.00268655	ENSG00000183166	CALN1		ENSG00000259571.1	-1.37637	0.00263757	ENSG00000259571	BLID		ENSG00000183166	CALN1		ENSG00000203601	LINC00970
ENSG00000228876.1	1.81161	-1.36902	0.450452	-3.03921	0.00237202	0.0144766	ENSG00000228876				ENSG00000183185.8	1.34441	0.0294289	ENSG00000183185	GABRR3		ENSG00000228876.1	-1.36902	0.0144766	ENSG00000228876	AC010745.2		ENSG00000183185	GABRR3		ENSG00000203663	OR2L2
ENSG00000178279.3	1.93618	-1.36575	0.513338	-2.66054	0.00780162	0.035454	ENSG00000178279				ENSG00000183625.13	1.05567	0.000323183	ENSG00000183625	CCR3		ENSG00000178279.3	-1.36575	0.035454	ENSG00000178279	TNP2		ENSG00000183625	CCR3		ENSG00000204121	ECEL1P1
ENSG00000109193.9	33.0567	-1.36535	0.408225	-3.34459	0.000824028	0.00659644	ENSG00000109193				ENSG00000183696.12	1.12122	2.77094e-09	ENSG00000183696	UPP1		ENSG00000109193.9	-1.36535	0.00659644	ENSG00000109193	SULT1E1		ENSG00000183696	UPP1		ENSG00000204347	BTBD17
ENSG00000156150.6	31.2113	-1.36469	0.393864	-3.46488	0.000530467	0.00473874	ENSG00000156150				ENSG00000183715.12	1.90979	1.0761e-05	ENSG00000183715	OPCML		ENSG00000156150.6	-1.36469	0.00473874	ENSG00000156150	ALX3		ENSG00000183715	OPCML		ENSG00000204424	LY6G6F
ENSG00000265487.1	1.27915	-1.35973	0.352595	-3.85634	0.000115097	0.00148135	ENSG00000265487				ENSG00000184106.7	1.38344	4.18209e-07	ENSG00000184106	TREML3P		ENSG00000265487.1	-1.35973	0.00148135	ENSG00000265487	AP001021.1		ENSG00000184106	TREML3P		ENSG00000204624	DISP3
ENSG00000148357.15	547.581	-1.35964	0.279681	-4.8614	1.16561e-06	4.45742e-05	ENSG00000148357				ENSG00000184139.8	1.39407	0.0109199	ENSG00000184139	RPL7AP28		ENSG00000148357.15	-1.35964	4.45742e-05	ENSG00000148357	HMCN2		ENSG00000184139	RPL7AP28		ENSG00000204677	FAM153C
ENSG00000267909.2	11.0196	-1.35911	0.294134	-4.62072	3.82406e-06	0.00011206	ENSG00000267909				ENSG00000184502.3	1.35636	0.0016312	ENSG00000184502	GAST		ENSG00000267909.2	-1.35911	0.00011206	ENSG00000267909	CCDC177		ENSG00000184502	GAST		ENSG00000204710	SPDYC
ENSG00000276147.1	0.610913	-1.35662	0.41448	-3.27307	0.00106386	0.0079694	ENSG00000276147				ENSG00000184838.13	1.06557	2.56658e-05	ENSG00000184838	PRR16		ENSG00000276147.1	-1.35662	0.0079694	ENSG00000276147	MIR548AY		ENSG00000184838	PRR16		ENSG00000204882	GPR20
ENSG00000182632.13	104.352	-1.35355	0.316353	-4.2786	1.88075e-05	0.000378363	ENSG00000182632				ENSG00000185168.5	1.26067	0.00516	ENSG00000185168	LINC00482		ENSG00000182632.13	-1.35355	0.000378363	ENSG00000182632	CCNYL2		ENSG00000185168	LINC00482		ENSG00000205143	ARID3C
ENSG00000229224.1	1.17788	-1.35233	0.492331	-2.74679	0.00601812	0.0292807	ENSG00000229224				ENSG00000185198.10	1.09125	0.00534998	ENSG00000185198	PRSS57		ENSG00000229224.1	-1.35233	0.0292807	ENSG00000229224	AC105398.1		ENSG00000185198	PRSS57		ENSG00000205221	VIT
ENSG00000205143.2	49.4903	-1.35007	0.266945	-5.0575	4.24785e-07	2.08575e-05	ENSG00000205143				ENSG00000185479.5	1.63467	1.57433e-05	ENSG00000185479	KRT6B		ENSG00000205143.2	-1.35007	2.08575e-05	ENSG00000205143	ARID3C		ENSG00000185479	KRT6B		ENSG00000205445	KRTAP10-2
ENSG00000253596.1	2.10723	-1.3497	0.510268	-2.64509	0.00816688	0.036711	ENSG00000253596				ENSG00000185633.9	1.03418	0.000129472	ENSG00000185633	NDUFA4L2		ENSG00000253596.1	-1.3497	0.036711	ENSG00000253596	AC103952.1		ENSG00000185633	NDUFA4L2		ENSG00000205669	ACOT6
ENSG00000262558.1	5.76208	-1.34835	0.383637	-3.51465	0.000440335	0.00411828	ENSG00000262558				ENSG00000185942.10	1.05999	0.0332503	ENSG00000185942	NKAIN3		ENSG00000262558.1	-1.34835	0.00411828	ENSG00000262558	AC129507.3		ENSG00000185942	NKAIN3		ENSG00000205716	FAM183DP
ENSG00000255241.1	0.589165	-1.34755	0.424098	-3.17745	0.00148576	0.0102098	ENSG00000255241				ENSG00000185962.1	1.6779	0.0468393	ENSG00000185962	LCE3A		ENSG00000255241.1	-1.34755	0.0102098	ENSG00000255241	AP005436.2		ENSG00000185962	LCE3A		ENSG00000205777	GAGE1
ENSG00000236941.6	16.4636	-1.34692	0.440308	-3.05904	0.00222044	0.0137765	ENSG00000236941				ENSG00000186190.7	1.68796	0.000225986	ENSG00000186190	BPIFB3		ENSG00000236941.6	-1.34692	0.0137765	ENSG00000236941	AC106872.1		ENSG00000186190	BPIFB3		ENSG00000205822	TPTE2P6
ENSG00000224691.1	1.56156	-1.34619	0.314195	-4.28458	1.83085e-05	0.00036938	ENSG00000224691				ENSG00000186191.7	1.36933	0.00110952	ENSG00000186191	BPIFB4		ENSG00000224691.1	-1.34619	0.00036938	ENSG00000224691	AL133553.1		ENSG00000186191	BPIFB4		ENSG00000206120	EGFEM1P
ENSG00000235910.1	8.31553	-1.34253	0.190189	-7.0589	1.67824e-12	7.78757e-10	ENSG00000235910				ENSG00000186207.4	1.43836	0.00447189	ENSG00000186207	LCE5A		ENSG00000235910.1	-1.34253	7.78757e-10	ENSG00000235910	APOA1-AS		ENSG00000186207	LCE5A		ENSG00000206150	RNASE13
ENSG00000230450.1	1.84307	-1.34046	0.334295	-4.00982	6.07656e-05	0.000917721	ENSG00000230450				ENSG00000186334.8	1.06593	0.00629688	ENSG00000186334	SLC36A3		ENSG00000230450.1	-1.34046	0.000917721	ENSG00000230450	NEK2P4		ENSG00000186334	SLC36A3		ENSG00000206669	RF00019
ENSG00000224516.4	1.23321	-1.34033	0.490804	-2.73088	0.00631654	0.0303342	ENSG00000224516				ENSG00000186526.11	1.16227	0.00714317	ENSG00000186526	CYP4F8		ENSG00000224516.4	-1.34033	0.0303342	ENSG00000224516	AC068134.1		ENSG00000186526	CYP4F8		ENSG00000206762	RNU6-418P
ENSG00000225972.1	826.512	-1.33899	0.19109	-7.00709	2.43317e-12	1.1168e-09	ENSG00000225972				ENSG00000187048.11	1.39775	0.000579228	ENSG00000187048	CYP4A11		ENSG00000225972.1	-1.33899	1.1168e-09	ENSG00000225972	MTND1P23		ENSG00000187048	CYP4A11		ENSG00000206776	RF00421
ENSG00000206776.1	0.4171	-1.3388	0.515542	-2.59687	0.00940777	0.0407114	ENSG00000206776				ENSG00000187616.4	1.1675	0.00786845	ENSG00000187616	MYMK		ENSG00000206776.1	-1.3388	0.0407114	ENSG00000206776	RF00421		ENSG00000187616	MYMK		ENSG00000206951	RF00019
ENSG00000222760.1	1.19996	-1.33623	0.298248	-4.48026	7.45514e-06	0.000186565	ENSG00000222760				ENSG00000187848.11	1.23123	0.00302278	ENSG00000187848	P2RX2		ENSG00000222760.1	-1.33623	0.000186565	ENSG00000222760	RNU4-53P		ENSG00000187848	P2RX2		ENSG00000207595	MIR181A2
ENSG00000235836.1	2.07077	-1.33614	0.401777	-3.32557	0.000882381	0.00694119	ENSG00000235836				ENSG00000188257.9	1.24638	0.00291918	ENSG00000188257	PLA2G2A		ENSG00000235836.1	-1.33614	0.00694119	ENSG00000235836	KIF3AP1		ENSG00000188257	PLA2G2A		ENSG00000207721	MIR186
ENSG00000204677.9	22.0793	-1.33594	0.256932	-5.19957	1.99747e-07	1.1678e-05	ENSG00000204677				ENSG00000188373.4	1.8692	3.07487e-06	ENSG00000188373	C10orf99		ENSG00000204677.9	-1.33594	1.1678e-05	ENSG00000204677	FAM153C		ENSG00000188373	C10orf99		ENSG00000207737	MIR181B2
ENSG00000279197.1	4.8458	-1.33564	0.362588	-3.68362	0.000229943	0.00250382	ENSG00000279197				ENSG00000188393.7	1.79886	0.00862985	ENSG00000188393	CLEC2A		ENSG00000279197.1	-1.33564	0.00250382	ENSG00000279197	AC010608.2		ENSG00000188393	CLEC2A		ENSG00000207815	MIR563
ENSG00000250420.7	20.5552	-1.33357	0.418952	-3.18312	0.00145698	0.0100611	ENSG00000250420				ENSG00000188394.6	1.15264	0.0275243	ENSG00000188394	GPR21		ENSG00000250420.7	-1.33357	0.0100611	ENSG00000250420	AACSP1		ENSG00000188394	GPR21		ENSG00000207927	MIR302A
ENSG00000255554.1	1.15665	-1.32969	0.359758	-3.69606	0.000218969	0.00241547	ENSG00000255554				ENSG00000188403.7	1.44361	0.0140518	ENSG00000188403	IGHV1OR15-9		ENSG00000255554.1	-1.32969	0.00241547	ENSG00000255554	OR7E1P		ENSG00000188403	IGHV1OR15-9		ENSG00000208009	MIR130A
ENSG00000233526.1	3.63968	-1.32892	0.415101	-3.20145	0.00136737	0.00957385	ENSG00000233526				ENSG00000188624.2	1.27897	0.00103185	ENSG00000188624	IGFL3		ENSG00000233526.1	-1.32892	0.00957385	ENSG00000233526	RFC5P1		ENSG00000188624	IGFL3		ENSG00000211553
ENSG00000165325.12	116.54	-1.32881	0.224725	-5.91308	3.35771e-09	5.10021e-07	ENSG00000165325				ENSG00000188716.5	1.02293	0.0245325	ENSG00000188716	DUPD1		ENSG00000165325.12	-1.32881	5.10021e-07	ENSG00000165325	DEUP1		ENSG00000188716	DUPD1		ENSG00000212458	RF00554
ENSG00000169836.4	3.59268	-1.32837	0.394419	-3.36792	0.000757373	0.0061836	ENSG00000169836				ENSG00000189299.6	4.10906	0.00389131	ENSG00000189299	FOXR2		ENSG00000169836.4	-1.32837	0.0061836	ENSG00000169836	TACR3		ENSG00000189299	FOXR2		ENSG00000212493	SNORD19
ENSG00000187581.2	27.4691	-1.32828	0.360039	-3.68926	0.000224908	0.00246296	ENSG00000187581				ENSG00000194297.2	2.46617	0.00506568	ENSG00000194297	RNU1-75P		ENSG00000187581.2	-1.32828	0.00246296	ENSG00000187581	COX8C		ENSG00000194297	RNU1-75P		ENSG00000213401	MAGEA12
ENSG00000255286.2	0.68382	-1.32765	0.365707	-3.63037	0.000283015	0.00293561	ENSG00000255286				ENSG00000196154.10	1.00458	0.000102813	ENSG00000196154	S100A4		ENSG00000255286.2	-1.32765	0.00293561	ENSG00000255286	AP000907.1		ENSG00000196154	S100A4		ENSG00000213981	AC007277.1
ENSG00000006071.10	7.40053	-1.32682	0.318439	-4.16664	3.09119e-05	0.000553334	ENSG00000006071				ENSG00000196415.8	1.73672	1.3848e-05	ENSG00000196415	PRTN3		ENSG00000006071.10	-1.32682	0.000553334	ENSG00000006071	ABCC8		ENSG00000196415	PRTN3		ENSG00000214039	LINC02418
ENSG00000271417.2	2.50152	-1.3265	0.346456	-3.82877	0.000128786	0.00160919	ENSG00000271417				ENSG00000196656.7	1.03014	1.1619e-05	ENSG00000196656	AC004057.1		ENSG00000271417.2	-1.3265	0.00160919	ENSG00000271417			ENSG00000196656	AC004057.1		ENSG00000214369	AC009967.1
ENSG00000235934.1	1.86076	-1.32578	0.406513	-3.26133	0.0011089	0.00822798	ENSG00000235934				ENSG00000196862.9	1.23224	0.000577213	ENSG00000196862	RGPD4		ENSG00000235934.1	-1.32578	0.00822798	ENSG00000235934	AC007405.2		ENSG00000196862	RGPD4		ENSG00000215029	TCP11X2
ENSG00000250994.1	1.9889	-1.32119	0.442367	-2.98663	0.00282066	0.0164947	ENSG00000250994				ENSG00000196933.5	1.23036	2.20743e-08	ENSG00000196933	RPS26P11		ENSG00000250994.1	-1.32119	0.0164947	ENSG00000250994	AC005355.1		ENSG00000196933	RPS26P11		ENSG00000215367	TMED11P
ENSG00000205221.11	38.3915	-1.31323	0.335151	-3.91833	8.91647e-05	0.0012185	ENSG00000205221				ENSG00000197172.9	2.17848	0.0102181	ENSG00000197172	MAGEA6		ENSG00000205221.11	-1.31323	0.0012185	ENSG00000205221	VIT		ENSG00000197172	MAGEA6		ENSG00000215529	EFCAB8
ENSG00000172938.3	1.99966	-1.31229	0.312398	-4.20071	2.66079e-05	0.000492922	ENSG00000172938				ENSG00000197238.4	1.32567	1.83789e-09	ENSG00000197238	HIST1H4J		ENSG00000172938.3	-1.31229	0.000492922	ENSG00000172938	MRGPRD		ENSG00000197238	HIST1H4J		ENSG00000215734	MRPL20P1
ENSG00000224227.2	3.23388	-1.31121	0.334399	-3.9211	8.81459e-05	0.00121006	ENSG00000224227				ENSG00000197273.3	1.13339	0.0403006	ENSG00000197273	GUCA2A		ENSG00000224227.2	-1.31121	0.00121006	ENSG00000224227	OR2L1P		ENSG00000197273	GUCA2A		ENSG00000217447	AL021331.1
ENSG00000224506.2	21.2642	-1.30896	0.323829	-4.04213	5.29685e-05	0.000825047	ENSG00000224506				ENSG00000197353.3	1.03805	0.0394066	ENSG00000197353	LYPD2		ENSG00000224506.2	-1.30896	0.000825047	ENSG00000224506	LINC02523		ENSG00000197353	LYPD2		ENSG00000218109	KIRREL3-AS3
ENSG00000162951.9	4976.92	-1.30358	0.263909	-4.93951	7.83174e-07	3.29393e-05	ENSG00000162951				ENSG00000197406.7	1.00811	0.00399485	ENSG00000197406	DIO3		ENSG00000162951.9	-1.30358	3.29393e-05	ENSG00000162951	LRRTM1		ENSG00000197406	DIO3		ENSG00000218357	LINC01644
ENSG00000212458.1	4.19836	-1.30249	0.361565	-3.60237	0.000315323	0.00320153	ENSG00000212458				ENSG00000197476.3	1.52991	0.00483521	ENSG00000197476	AC034105.1		ENSG00000212458.1	-1.30249	0.00320153	ENSG00000212458	RF00554		ENSG00000197476	AC034105.1		ENSG00000218698	ST13P16
ENSG00000188730.4	80.3881	-1.30244	0.324102	-4.01859	5.85472e-05	0.000892194	ENSG00000188730				ENSG00000197520.9	1.16783	2.67325e-08	ENSG00000197520	FAM177B		ENSG00000188730.4	-1.30244	0.000892194	ENSG00000188730	VWC2		ENSG00000197520	FAM177B		ENSG00000218793	AL049697.3
ENSG00000273172.1	13.9497	-1.30031	0.317224	-4.09902	4.14903e-05	0.000688683	ENSG00000273172				ENSG00000197794.2	1.79686	0.0286267	ENSG00000197794	IGKV7-3		ENSG00000273172.1	-1.30031	0.000688683	ENSG00000273172	LINC02091		ENSG00000197794	IGKV7-3		ENSG00000220392	FCF1P5
ENSG00000249112.1	1.67669	-1.29749	0.329537	-3.93732	8.23971e-05	0.00115517	ENSG00000249112				ENSG00000198178.9	1.20735	0.000443451	ENSG00000198178	CLEC4C		ENSG00000249112.1	-1.29749	0.00115517	ENSG00000249112	AC112196.1		ENSG00000198178	CLEC4C		ENSG00000220412	AL356234.1
ENSG00000230122.1	2.51386	-1.29692	0.39057	-3.32059	0.000898273	0.00703214	ENSG00000230122				ENSG00000198796.6	1.19323	0.000499812	ENSG00000198796	ALPK2		ENSG00000230122.1	-1.29692	0.00703214	ENSG00000230122	ECEL1P3		ENSG00000198796	ALPK2		ENSG00000220506	AL136310.1
ENSG00000271400.1	1.43221	-1.29689	0.497392	-2.60737	0.00912396	0.0397833	ENSG00000271400				ENSG00000198807.11	1.02238	0.0283424	ENSG00000198807	PAX9		ENSG00000271400.1	-1.29689	0.0397833	ENSG00000271400	AL392112.1		ENSG00000198807	PAX9		ENSG00000220721	OR1F12
ENSG00000224106.1	1.29935	-1.29619	0.396224	-3.27135	0.00107034	0.00800802	ENSG00000224106				ENSG00000199405.1	1.21045	0.0201558	ENSG00000199405	SNORA1B		ENSG00000224106.1	-1.29619	0.00800802	ENSG00000224106	CYP4F25P		ENSG00000199405	SNORA1B		ENSG00000221044	RF00012
ENSG00000187747.2	1.35525	-1.29396	0.350049	-3.69652	0.000218575	0.00241305	ENSG00000187747				ENSG00000199488.1	1.87062	7.4892e-05	ENSG00000199488	RNU1-70P		ENSG00000187747.2	-1.29396	0.00241305	ENSG00000187747	OR52B6		ENSG00000199488	RNU1-70P		ENSG00000221230	MIR548L
ENSG00000251893.2	0.625411	-1.29201	0.47412	-2.72507	0.00642878	0.0307091	ENSG00000251893				ENSG00000199523.1	1.23728	0.0114519	ENSG00000199523	RNA5SP226		ENSG00000251893.2	-1.29201	0.0307091	ENSG00000251893	RF00156		ENSG00000199523	RNA5SP226		ENSG00000221269	MIR1302-8
ENSG00000281744.1	0.858849	-1.29022	0.341075	-3.78279	0.000155079	0.00186037	ENSG00000281744				ENSG00000199629.1	2.92014	0.00049257	ENSG00000199629	RNU1-14P		ENSG00000281744.1	-1.29022	0.00186037	ENSG00000281744			ENSG00000199629	RNU1-14P		ENSG00000221275	MIR548I2
ENSG00000235198.1	5.85494	-1.28902	0.305368	-4.22119	2.43015e-05	0.000459963	ENSG00000235198				ENSG00000199805.1	2.27958	5.53733e-11	ENSG00000199805	RNU1-134P		ENSG00000235198.1	-1.28902	0.000459963	ENSG00000235198	AC005871.1		ENSG00000199805	RNU1-134P		ENSG00000221424
ENSG00000242728.1	0.511155	-1.28562	0.42449	-3.02862	0.00245678	0.0148733	ENSG00000242728				ENSG00000199836.1	1.95572	7.7958e-07	ENSG00000199836	RNU1-47P		ENSG00000242728.1	-1.28562	0.0148733	ENSG00000242728	UQCRHP4		ENSG00000199836	RNU1-47P		ENSG00000221866	PLXNA4
ENSG00000236604.1	7.74726	-1.28544	0.311745	-4.12335	3.73398e-05	0.000637451	ENSG00000236604				ENSG00000199839.1	1.65778	0.000406777	ENSG00000199839	RNA5SP150		ENSG00000236604.1	-1.28544	0.000637451	ENSG00000236604	LYPLA2P3		ENSG00000199839	RNA5SP150		ENSG00000222012	AC005481.1
ENSG00000136834.3	1.49589	-1.28529	0.343576	-3.74092	0.00018335	0.00211193	ENSG00000136834				ENSG00000199846.1	2.32784	0.000162706	ENSG00000199846	RNU1-72P		ENSG00000136834.3	-1.28529	0.00211193	ENSG00000136834	OR1J1		ENSG00000199846	RNU1-72P		ENSG00000222030	LINC01793
ENSG00000020922.11	1879.58	-1.28384	0.0439018	-29.2435	5.43931e-188	2.29686e-183	ENSG00000020922				ENSG00000199892.2	3.07884	0.00220441	ENSG00000199892	RNU1-17P		ENSG00000020922.11	-1.28384	2.29686e-183	ENSG00000020922	MRE11		ENSG00000199892	RNU1-17P		ENSG00000222501	RNU4-25P
ENSG00000207737.1	0.721382	-1.28322	0.383542	-3.34571	0.000820717	0.00657493	ENSG00000207737				ENSG00000199932.1	2.25568	0.0031719	ENSG00000199932	RNU1-18P		ENSG00000207737.1	-1.28322	0.00657493	ENSG00000207737	MIR181B2		ENSG00000199932	RNU1-18P		ENSG00000222588	RF00413
ENSG00000271022.1	0.746432	-1.28249	0.373349	-3.43508	0.000592374	0.00513639	ENSG00000271022				ENSG00000199994.1	1.08709	0.0391809	ENSG00000199994	RNA5SP145		ENSG00000271022.1	-1.28249	0.00513639	ENSG00000271022	AP002365.1		ENSG00000199994	RNA5SP145		ENSG00000222760	RNU4-53P
ENSG00000238906.1	0.606287	-1.28235	0.41131	-3.11772	0.00182254	0.0118674	ENSG00000238906				ENSG00000200087.1	1.32767	0.000164674	ENSG00000200087	SNORA73B		ENSG00000238906.1	-1.28235	0.0118674	ENSG00000238906	RF01210		ENSG00000200087	SNORA73B		ENSG00000222987	RN7SKP68
ENSG00000113905.4	21.9221	-1.28232	0.314274	-4.08024	4.49888e-05	0.000731513	ENSG00000113905				ENSG00000200176.1	2.55771	1.26263e-06	ENSG00000200176	RNU1-19P		ENSG00000113905.4	-1.28232	0.000731513	ENSG00000113905	HRG		ENSG00000200176	RNU1-19P		ENSG00000223023	RF00019			1.26303
ENSG00000249421.1	3.48516	-1.28152	0.497039	-2.57831	0.00992842	0.0423953	ENSG00000249421				ENSG00000200184.1	2.52865	4.92951e-05	ENSG00000200184	RNU1-20P		ENSG00000249421.1	-1.28152	0.0423953	ENSG00000249421	ADAMTS19-AS1		ENSG00000200184	RNU1-20P		ENSG00000223060	RF00019
ENSG00000163283.6	1084.51	-1.28087	0.370789	-3.45445	0.000551409	0.00487324	ENSG00000163283				ENSG00000200197.1	4.70311	1.23492e-05	ENSG00000200197	RNU1-21P		ENSG00000163283.6	-1.28087	0.00487324	ENSG00000163283	ALPP		ENSG00000200197	RNU1-21P		ENSG00000223249
ENSG00000280502.1	23.05	-1.27997	0.142486	-8.98313	2.6318e-19	3.70443e-16	ENSG00000280502				ENSG00000200204.1	3.26165	2.65606e-06	ENSG00000200204	RNU1-22P		ENSG00000280502.1	-1.27997	3.70443e-16	ENSG00000280502	RF00017		ENSG00000200204	RNU1-22P		ENSG00000223807	BOLA3P4
ENSG00000223807.1	0.641792	-1.27971	0.395474	-3.2359	0.00121262	0.00877337	ENSG00000223807				ENSG00000200243.1	1.35318	0.00185787	ENSG00000200243	RN7SKP79		ENSG00000223807.1	-1.27971	0.00877337	ENSG00000223807	BOLA3P4		ENSG00000200243	RN7SKP79		ENSG00000224095	LINC01935
ENSG00000171053.8	0.61277	-1.27536	0.451042	-2.82759	0.00468993	0.0242283	ENSG00000171053				ENSG00000200296.1	3.25265	4.5638e-06	ENSG00000200296	RNU1-83P		ENSG00000171053.8	-1.27536	0.0242283	ENSG00000171053	PATE1		ENSG00000200296	RNU1-83P		ENSG00000224106	CYP4F25P
ENSG00000268278.1	2.84249	-1.27357	0.34478	-3.69387	0.000220871	0.002432	ENSG00000268278				ENSG00000200312.1	1.08235	0.0024767	ENSG00000200312	RN7SKP255		ENSG00000268278.1	-1.27357	0.002432	ENSG00000268278	AC123912.3		ENSG00000200312	RN7SKP255		ENSG00000224185	SNX18P9
ENSG00000252172.1	0.807178	-1.27186	0.34431	-3.69394	0.000220805	0.00243191	ENSG00000252172				ENSG00000200354.1	1.39339	0.000512194	ENSG00000200354	SNORA71D		ENSG00000252172.1	-1.27186	0.00243191	ENSG00000252172	RNU6-720P		ENSG00000200354	SNORA71D		ENSG00000224221	RPS6P8
ENSG00000185972.5	53.0967	-1.27078	0.221066	-5.74843	9.00765e-09	1.04496e-06	ENSG00000185972				ENSG00000200434.1	2.08316	9.86708e-06	ENSG00000200434	RNA5-8SP2		ENSG00000185972.5	-1.27078	1.04496e-06	ENSG00000185972	CCIN		ENSG00000200434	RNA5-8SP2		ENSG00000224227	OR2L1P
ENSG00000261713.5	0.971559	-1.27008	0.456899	-2.77978	0.0054396	0.0271543	ENSG00000261713				ENSG00000200488.1	1.13368	0.00143334	ENSG00000200488	RN7SKP203		ENSG00000261713.5	-1.27008	0.0271543	ENSG00000261713	SSTR5-AS1		ENSG00000200488	RN7SKP203		ENSG00000224394	GPC6-AS2
ENSG00000179468.5	0.936439	-1.26943	0.339487	-3.73927	0.000184557	0.00211894	ENSG00000179468				ENSG00000200789.1	1.42953	0.0213092	ENSG00000200789	RNU1-65P		ENSG00000179468.5	-1.26943	0.00211894	ENSG00000179468	OR9A2		ENSG00000200789	RNU1-65P		ENSG00000224506	LINC02523
ENSG00000233766.6	4.13491	-1.26751	0.353129	-3.58938	0.000331467	0.00332309	ENSG00000233766				ENSG00000200795.1	1.54497	0.000438465	ENSG00000200795	RNU4-1		ENSG00000233766.6	-1.26751	0.00332309	ENSG00000233766	AC098617.1		ENSG00000200795	RNU4-1		ENSG00000224516	AC068134.1
ENSG00000230951.1	1.51507	-1.26706	0.324755	-3.90159	9.55632e-05	0.00128473	ENSG00000230951				ENSG00000200807.1	3.5877	0.000213526	ENSG00000200807	RNU1-32P		ENSG00000230951.1	-1.26706	0.00128473	ENSG00000230951	GPS2P2		ENSG00000200807	RNU1-32P		ENSG00000224689	ZNF812P
ENSG00000152092.14	554.562	-1.26191	0.294337	-4.2873	1.8086e-05	0.000366467	ENSG00000152092				ENSG00000200975.1	3.28959	0.000719664	ENSG00000200975	RNU1-7P		ENSG00000152092.14	-1.26191	0.000366467	ENSG00000152092	ASTN1		ENSG00000200975	RNU1-7P		ENSG00000224691	AL133553.1
ENSG00000117707.14	71.8831	-1.26148	0.232356	-5.42908	5.66438e-08	4.38077e-06	ENSG00000117707				ENSG00000201059.1	1.44294	0.0214735	ENSG00000201059	RNA5SP336		ENSG00000117707.14	-1.26148	4.38077e-06	ENSG00000117707	PROX1		ENSG00000201059	RNA5SP336		ENSG00000224731	AC016716.2
ENSG00000109927.8	102.769	-1.26133	0.178604	-7.06212	1.63976e-12	7.69356e-10	ENSG00000109927				ENSG00000201098.1	1.21791	0.000190316	ENSG00000201098	RNY1		ENSG00000109927.8	-1.26133	7.69356e-10	ENSG00000109927	TECTA		ENSG00000201098	RNY1		ENSG00000224819	AC093843.1
ENSG00000261527.1	0.902933	-1.26101	0.320525	-3.93421	8.34707e-05	0.00116366	ENSG00000261527				ENSG00000201185.1	1.3136	0.00235806	ENSG00000201185	RNA5SP202		ENSG00000261527.1	-1.26101	0.00116366	ENSG00000261527	AC026464.5		ENSG00000201185	RNA5SP202		ENSG00000225037	EIF1AX-AS1
ENSG00000253678.1	1.45452	-1.25891	0.387939	-3.24512	0.00117402	0.00856818	ENSG00000253678				ENSG00000201291.1	3.10902	0.000134324	ENSG00000201291	RNU1-34P		ENSG00000253678.1	-1.25891	0.00856818	ENSG00000253678	AC104964.2		ENSG00000201291	RNU1-34P		ENSG00000225385	AL353572.1
ENSG00000260611.1	17.9534	-1.25866	0.4712	-2.67118	0.00755851	0.0346351	ENSG00000260611				ENSG00000201315.1	1.47115	0.00335635	ENSG00000201315	RN7SKP227		ENSG00000260611.1	-1.25866	0.0346351	ENSG00000260611	AC106785.2		ENSG00000201315	RN7SKP227		ENSG00000225728	AL034399.1
ENSG00000231762.1	1.56934	-1.25838	0.404616	-3.11006	0.0018705	0.0121143	ENSG00000231762				ENSG00000201321.1	1.89181	0.00205078	ENSG00000201321	RNA5S9		ENSG00000231762.1	-1.25838	0.0121143	ENSG00000231762	AL590426.1		ENSG00000201321	RNA5S9		ENSG00000225792	AC004540.2
ENSG00000275381.1	2.1368	-1.25797	0.244558	-5.14382	2.69201e-07	1.463e-05	ENSG00000275381				ENSG00000201358.1	1.12377	0.0193926	ENSG00000201358	RN7SKP193		ENSG00000275381.1	-1.25797	1.463e-05	ENSG00000275381	AC019206.1		ENSG00000201358	RN7SKP193		ENSG00000225805	DEFB131B
ENSG00000170484.8	4.10703	-1.25642	0.360352	-3.48665	0.000489107	0.00446466	ENSG00000170484				ENSG00000201413.1	1.21084	0.0225926	ENSG00000201413	RNA5SP141		ENSG00000170484.8	-1.25642	0.00446466	ENSG00000170484	KRT74		ENSG00000201413	RNA5SP141		ENSG00000225877	PSG8-AS1
ENSG00000196570.2	5.11627	-1.2554	0.419468	-2.99284	0.00276392	0.0162574	ENSG00000196570				ENSG00000201428.1	1.17024	0.000495596	ENSG00000201428	RN7SKP71		ENSG00000196570.2	-1.2554	0.0162574	ENSG00000196570	PFN3		ENSG00000201428	RN7SKP71		ENSG00000225929	AC000036.1
ENSG00000168079.15	37.3747	-1.25502	0.302194	-4.15302	3.28114e-05	0.000578699	ENSG00000168079				ENSG00000201643.1	1.67656	7.01887e-06	ENSG00000201643	SNORA14A		ENSG00000168079.15	-1.25502	0.000578699	ENSG00000168079	SCARA5		ENSG00000201643	SNORA14A		ENSG00000225972	MTND1P23
ENSG00000236741.4	0.874362	-1.25122	0.414914	-3.01562	0.00256452	0.0153802	ENSG00000236741				ENSG00000201793.1	1.10214	0.00123244	ENSG00000201793	RN7SKP9		ENSG00000236741.4	-1.25122	0.0153802	ENSG00000236741	Z98751.2		ENSG00000201793	RN7SKP9		ENSG00000226206	BX470209.1
ENSG00000267774.2	2.63892	-1.2509	0.36334	-3.44279	0.000575754	0.00502529	ENSG00000267774				ENSG00000201822.1	1.26191	0.0168275	ENSG00000201822	RNA5SP149		ENSG00000267774.2	-1.2509	0.00502529	ENSG00000267774	AC010776.2		ENSG00000201822	RNA5SP149		ENSG00000226258	GRM7-AS3
ENSG00000239268.2	9.775	-1.25068	0.42708	-2.92845	0.00340656	0.0190478	ENSG00000239268				ENSG00000201901.1	1.53413	0.00253436	ENSG00000201901	RN7SKP48		ENSG00000239268.2	-1.25068	0.0190478	ENSG00000239268	AC092691.1		ENSG00000201901	RN7SKP48		ENSG00000226340	AC105402.1
ENSG00000228914.1	10.2086	-1.24975	0.308215	-4.05482	5.01728e-05	0.000792611	ENSG00000228914				ENSG00000201910.1	4.131	5.15692e-05	ENSG00000201910	RNU1-140P		ENSG00000228914.1	-1.24975	0.000792611	ENSG00000228914	OR1H1P		ENSG00000201910	RNU1-140P		ENSG00000226425	AL358613.1
ENSG00000254509.1	8.61544	-1.24857	0.173517	-7.19567	6.21545e-13	3.12452e-10	ENSG00000254509				ENSG00000201912.1	1.73488	0.00160648	ENSG00000201912	RN7SKP189		ENSG00000254509.1	-1.24857	3.12452e-10	ENSG00000254509	AP000866.3		ENSG00000201912	RN7SKP189		ENSG00000226507	IPMKP1
ENSG00000255445.1	3.38172	-1.24667	0.234876	-5.30778	1.1097e-07	7.43798e-06	ENSG00000255445				ENSG00000201922.1	3.03442	0.00265447	ENSG00000201922	RNU1-43P		ENSG00000255445.1	-1.24667	7.43798e-06	ENSG00000255445	AP003072.2		ENSG00000201922	RNU1-43P		ENSG00000226521	AC087499.2
ENSG00000233673.5	5.19924	-1.24655	0.245644	-5.07461	3.8829e-07	1.94039e-05	ENSG00000233673				ENSG00000201966.1	1.82805	0.00549813	ENSG00000201966	RNA5-8SP4		ENSG00000233673.5	-1.24655	1.94039e-05	ENSG00000233673	ANAPC1P1		ENSG00000201966	RNA5-8SP4		ENSG00000226757	AC079341.1
ENSG00000255920.1	4.23468	-1.24545	0.380329	-3.27466	0.00105788	0.00793364	ENSG00000255920				ENSG00000201998.1	1.53996	5.27751e-05	ENSG00000201998	SNORA23		ENSG00000255920.1	-1.24545	0.00793364	ENSG00000255920	CCND2-AS1		ENSG00000201998	SNORA23		ENSG00000226819	MEIS1-AS3
ENSG00000187080.7	0.717811	-1.24531	0.394356	-3.15783	0.00158949	0.0107391	ENSG00000187080				ENSG00000202125.1	2.44467	2.59622e-05	ENSG00000202125	RNU1-100P		ENSG00000187080.7	-1.24531	0.0107391	ENSG00000187080	OR2AK2		ENSG00000202125	RNU1-100P		ENSG00000227240	AL356272.1
ENSG00000165376.9	15.2695	-1.24377	0.296724	-4.19167	2.76915e-05	0.0005073	ENSG00000165376				ENSG00000202174.1	1.69005	0.00462893	ENSG00000202174	RNA5-8SP5		ENSG00000165376.9	-1.24377	0.0005073	ENSG00000165376	CLDN2		ENSG00000202174	RNA5-8SP5		ENSG00000227329	AL139396.1
ENSG00000225929.1	2.11953	-1.24374	0.337267	-3.68771	0.00022628	0.00247413	ENSG00000225929				ENSG00000202198.1	1.01748	0.00358954	ENSG00000202198	RF00100		ENSG00000225929.1	-1.24374	0.00247413	ENSG00000225929	AC000036.1		ENSG00000202198	RF00100		ENSG00000227430	AC019185.1
ENSG00000144229.10	130.484	-1.24321	0.250824	-4.95651	7.17721e-07	3.09573e-05	ENSG00000144229				ENSG00000202515.1	1.03084	0.00425559	ENSG00000202515	VTRNA1-3		ENSG00000144229.10	-1.24321	3.09573e-05	ENSG00000144229	THSD7B		ENSG00000202515	VTRNA1-3		ENSG00000227487	NCAM1-AS1
ENSG00000268560.1	23.177	-1.24163	0.293666	-4.22803	2.35743e-05	0.000449018	ENSG00000268560				ENSG00000202538.1	1.99757	2.10384e-06	ENSG00000202538	RNU4-2		ENSG00000268560.1	-1.24163	0.000449018	ENSG00000268560	AC010636.1		ENSG00000202538	RNU4-2		ENSG00000227588	CNTN4-AS2
ENSG00000202356.1	2.23377	-1.23791	0.322187	-3.84222	0.000121926	0.00154612	ENSG00000202356				ENSG00000203740.3	1.25854	0.00132498	ENSG00000203740	METTL11B		ENSG00000202356.1	-1.23791	0.00154612	ENSG00000202356	RNA5SP277		ENSG00000203740	METTL11B		ENSG00000227680	AC108051.1
ENSG00000221866.8	1125.78	-1.23713	0.284488	-4.34862	1.36996e-05	0.000294983	ENSG00000221866				ENSG00000203811.1	1.12345	1.97055e-05	ENSG00000203811	HIST2H3C		ENSG00000221866.8	-1.23713	0.000294983	ENSG00000221866	PLXNA4		ENSG00000203811	HIST2H3C		ENSG00000227712	AL359915.1
ENSG00000233128.1	0.839119	-1.23654	0.465291	-2.65756	0.00787075	0.0356535	ENSG00000233128				ENSG00000203812.2	1.31549	9.73087e-08	ENSG00000203812	HIST2H2AA3		ENSG00000233128.1	-1.23654	0.0356535	ENSG00000233128	LINC01794		ENSG00000203812	HIST2H2AA3		ENSG00000227745	AC098826.2
ENSG00000229020.4	4.30899	-1.23421	0.212165	-5.81723	5.983e-09	7.67916e-07	ENSG00000229020				ENSG00000204542.2	1.79898	3.44165e-05	ENSG00000204542	C6orf15		ENSG00000229020.4	-1.23421	7.67916e-07	ENSG00000229020	AKR7A2P1		ENSG00000204542	C6orf15		ENSG00000228431	ARL5AP3
ENSG00000222588.1	1.24177	-1.23313	0.292486	-4.21603	2.48637e-05	0.000468184	ENSG00000222588				ENSG00000204652.6	1.07317	3.79321e-08	ENSG00000204652	RPS26P8		ENSG00000222588.1	-1.23313	0.000468184	ENSG00000222588	RF00413		ENSG00000204652	RPS26P8		ENSG00000228478	AL138885.2
ENSG00000254433.1	7.85968	-1.23302	0.161535	-7.63319	2.29019e-14	1.58537e-11	ENSG00000254433				ENSG00000204670.7	2.26234	0.00141597	ENSG00000204670	IGKV1OR2-3		ENSG00000254433.1	-1.23302	1.58537e-11	ENSG00000254433	AP001001.1		ENSG00000204670	IGKV1OR2-3		ENSG00000228554	AC004837.2
ENSG00000238840.1	2.24699	-1.23203	0.350926	-3.51081	0.000446751	0.00416279	ENSG00000238840				ENSG00000204866.7	1.03775	0.00646777	ENSG00000204866	IGFL2		ENSG00000238840.1	-1.23203	0.00416279	ENSG00000238840	RF00096		ENSG00000204866	IGFL2		ENSG00000228663	PSMD10P1
ENSG00000234206.4	2.65866	-1.23167	0.312487	-3.94152	8.09684e-05	0.00114083	ENSG00000234206				ENSG00000205277.8	1.51512	9.32339e-06	ENSG00000205277	MUC12		ENSG00000234206.4	-1.23167	0.00114083	ENSG00000234206	AL121957.1		ENSG00000205277	MUC12		ENSG00000228876	AC010745.2
ENSG00000223023.1	4.25506	-1.23145	0.222365	-5.53795	3.06031e-08	2.63881e-06	ENSG00000223023				ENSG00000205293.3	1.65704	0.0025983	ENSG00000205293	LINC01602		ENSG00000223023.1	-1.23145	2.63881e-06	ENSG00000223023	RF00019		ENSG00000205293	LINC01602		ENSG00000228914	OR1H1P
ENSG00000250068.1	5.7131	-1.23106	0.203407	-6.05219	1.4289e-09	2.51409e-07	ENSG00000250068				ENSG00000205755.9	1.10033	0.00103589	ENSG00000205755	CRLF2		ENSG00000250068.1	-1.23106	2.51409e-07	ENSG00000250068	AL445187.1		ENSG00000205755	CRLF2		ENSG00000228918	LINC01344
ENSG00000237068.1	4.30047	-1.23021	0.298645	-4.11929	3.80045e-05	0.000645541	ENSG00000237068				ENSG00000205927.4	1.00869	0.00582339	ENSG00000205927	OLIG2		ENSG00000237068.1	-1.23021	0.000645541	ENSG00000237068	RPL5P2		ENSG00000205927	OLIG2		ENSG00000228948	SLC25A6P5
ENSG00000166004.13	639.718	-1.22975	0.0698364	-17.609	2.09996e-69	4.43376e-65	ENSG00000166004				ENSG00000206026.6	1.33494	0.0492077	ENSG00000206026	SMIM21		ENSG00000166004.13	-1.22975	4.43376e-65	ENSG00000166004	CEP295		ENSG00000206026	SMIM21		ENSG00000229019	AL161457.1
ENSG00000207927.1	0.755452	-1.22923	0.322071	-3.81664	0.00013528	0.00167177	ENSG00000207927				ENSG00000206145.7	1.27951	0.00714748	ENSG00000206145	P2RX6P		ENSG00000207927.1	-1.22923	0.00167177	ENSG00000207927	MIR302A		ENSG00000206145	P2RX6P		ENSG00000229020	AKR7A2P1
ENSG00000261120.1	1.72626	-1.22859	0.416144	-2.95232	0.00315399	0.0179687	ENSG00000261120				ENSG00000206177.5	1.47155	0.00300835	ENSG00000206177	HBM		ENSG00000261120.1	-1.22859	0.0179687	ENSG00000261120	AL133299.1		ENSG00000206177	HBM		ENSG00000229029	CDCA4P1
ENSG00000270325.1	9.99842	-1.22613	0.443305	-2.76589	0.00567675	0.0280431	ENSG00000270325				ENSG00000206585.1	1.87575	2.49278e-06	ENSG00000206585	RNVU1-7		ENSG00000270325.1	-1.22613	0.0280431	ENSG00000270325	BNIP3P9		ENSG00000206585	RNVU1-7		ENSG00000229150	CRYGEP
ENSG00000213981.7	20.8507	-1.22596	0.275771	-4.44556	8.76619e-06	0.000210144	ENSG00000213981				ENSG00000206588.1	1.94017	2.27582e-05	ENSG00000206588	RNU1-28P		ENSG00000213981.7	-1.22596	0.000210144	ENSG00000213981	AC007277.1		ENSG00000206588	RNU1-28P		ENSG00000229191	AL358473.1
ENSG00000232283.1	2.2614	-1.2251	0.295015	-4.15267	3.28615e-05	0.00057915	ENSG00000232283				ENSG00000206596.1	2.17298	1.22694e-05	ENSG00000206596	RNU1-27P		ENSG00000232283.1	-1.2251	0.00057915	ENSG00000232283	HSD17B3-AS1		ENSG00000206596	RNU1-27P		ENSG00000229224	AC105398.1
ENSG00000235725.1	336.427	-1.22326	0.298677	-4.09561	4.21065e-05	0.000694815	ENSG00000235725				ENSG00000206629.1	3.1881	9.57654e-06	ENSG00000206629	RNU1-63P		ENSG00000235725.1	-1.22326	0.000694815	ENSG00000235725	AC007389.3		ENSG00000206629	RNU1-63P		ENSG00000229492	FO681548.1
ENSG00000228478.1	3.23857	-1.22318	0.367141	-3.33163	0.00086339	0.00683637	ENSG00000228478				ENSG00000206634.1	2.05394	5.0979e-12	ENSG00000206634	SNORA22		ENSG00000228478.1	-1.22318	0.00683637	ENSG00000228478	AL138885.2		ENSG00000206634	SNORA22		ENSG00000229807	XIST
ENSG00000240970.1	24.3179	-1.22245	0.142463	-8.58084	9.41824e-18	1.20516e-14	ENSG00000240970				ENSG00000206652.1	2.4106	2.57056e-06	ENSG00000206652	RNU1-1		ENSG00000240970.1	-1.22245	1.20516e-14	ENSG00000240970	RPL23AP64		ENSG00000206652	RNU1-1		ENSG00000229857	AL353637.1
ENSG00000205445.3	2.59305	-1.22242	0.366825	-3.33242	0.000860932	0.00682202	ENSG00000205445				ENSG00000206702.1	2.51179	5.55677e-07	ENSG00000206702	RNU1-11P		ENSG00000205445.3	-1.22242	0.00682202	ENSG00000205445	KRTAP10-2		ENSG00000206702	RNU1-11P		ENSG00000229900	HSPD1P21
ENSG00000140279.11	81.212	-1.21995	0.225893	-5.40054	6.6442e-08	5.00115e-06	ENSG00000140279				ENSG00000206737.1	1.74695	0.00484253	ENSG00000206737	RNVU1-18		ENSG00000140279.11	-1.21995	5.00115e-06	ENSG00000140279	DUOX2		ENSG00000206737	RNVU1-18		ENSG00000230122	ECEL1P3
ENSG00000255571.5	415.847	-1.21975	0.258946	-4.71043	2.47189e-06	7.93768e-05	ENSG00000255571				ENSG00000206820.1	2.26508	0.0019009	ENSG00000206820	RNU1-138P		ENSG00000255571.5	-1.21975	7.93768e-05	ENSG00000255571	MIR9-3HG		ENSG00000206820	RNU1-138P		ENSG00000230312	AC234782.1
ENSG00000177103.12	394.647	-1.21919	0.247454	-4.92694	8.35278e-07	3.45458e-05	ENSG00000177103				ENSG00000206835.1	1.54877	0.0450953	ENSG00000206835	RNU1-74P		ENSG00000177103.12	-1.21919	3.45458e-05	ENSG00000177103	DSCAML1		ENSG00000206835	RNU1-74P		ENSG00000230450	NEK2P4
ENSG00000104371.4	8.65876	-1.21714	0.34434	-3.53472	0.000408215	0.0038885	ENSG00000104371				ENSG00000206908.1	2.55506	0.000187334	ENSG00000206908	RNU1-136P		ENSG00000104371.4	-1.21714	0.0038885	ENSG00000104371	DKK4		ENSG00000206908	RNU1-136P		ENSG00000230497	EEF1B2P8
ENSG00000255274.7	2.39551	-1.2161	0.284253	-4.27825	1.88369e-05	0.000378775	ENSG00000255274				ENSG00000206917.1	3.12515	0.00233108	ENSG00000206917	RNU1-52P		ENSG00000255274.7	-1.2161	0.000378775	ENSG00000255274	SMIM35		ENSG00000206917	RNU1-52P		ENSG00000230646	KLF2P2
ENSG00000140093.8	2.25941	-1.2147	0.334841	-3.6277	0.000285963	0.00295747	ENSG00000140093				ENSG00000206941.1	1.02504	0.0166538	ENSG00000206941	SNORD15A		ENSG00000140093.8	-1.2147	0.00295747	ENSG00000140093	SERPINA10		ENSG00000206941	SNORD15A		ENSG00000230778	ANKRD63
ENSG00000144355.13	9.90356	-1.21377	0.308789	-3.93074	8.46852e-05	0.00117787	ENSG00000144355				ENSG00000206965.1	1.27371	8.035e-05	ENSG00000206965	RNU6-5P		ENSG00000144355.13	-1.21377	0.00117787	ENSG00000144355	DLX1		ENSG00000206965	RNU6-5P		ENSG00000230852	AL161621.1
ENSG00000268731.1	0.830515	-1.21371	0.324563	-3.73954	0.000184358	0.00211787	ENSG00000268731				ENSG00000207005.1	1.59067	5.81683e-05	ENSG00000207005	RNU1-2		ENSG00000268731.1	-1.21371	0.00211787	ENSG00000268731	AC010615.3		ENSG00000207005	RNU1-2		ENSG00000230860	CCNB1IP1P2
ENSG00000238213.1	4.90588	-1.21365	0.272413	-4.45519	8.38205e-06	0.000203185	ENSG00000238213				ENSG00000207063.1	1.51169	0.000295133	ENSG00000207063	SNORD116-1		ENSG00000238213.1	-1.21365	0.000203185	ENSG00000238213	TARDBPP2		ENSG00000207063	SNORD116-1		ENSG00000230950	MTND2P21
ENSG00000145192.11	9.0046	-1.21211	0.284227	-4.26458	2.00276e-05	0.000396114	ENSG00000145192				ENSG00000207088.1	1.50811	2.44324e-06	ENSG00000207088	SNORA7B		ENSG00000145192.11	-1.21211	0.000396114	ENSG00000145192	AHSG		ENSG00000207088	SNORA7B		ENSG00000230951	GPS2P2
ENSG00000256972.1	3.25394	-1.21121	0.257651	-4.70096	2.58947e-06	8.19682e-05	ENSG00000256972				ENSG00000207110.1	1.00984	0.000921424	ENSG00000207110	RNU1-106P		ENSG00000256972.1	-1.21121	8.19682e-05	ENSG00000256972	AP000462.3		ENSG00000207110	RNU1-106P		ENSG00000230960	AL109910.1
ENSG00000175093.4	148.444	-1.20994	0.308883	-3.91714	8.9605e-05	0.00122254	ENSG00000175093				ENSG00000207154.1	3.48508	2.73217e-05	ENSG00000207154	RNU1-46P		ENSG00000175093.4	-1.20994	0.00122254	ENSG00000175093	SPSB4		ENSG00000207154	RNU1-46P		ENSG00000231393	AL357874.2
ENSG00000252357.1	0.410419	-1.20916	0.419612	-2.88162	0.00395642	0.0213296	ENSG00000252357				ENSG00000207175.1	1.21995	0.00304536	ENSG00000207175	RNU1-67P		ENSG00000252357.1	-1.20916	0.0213296	ENSG00000252357	RF00019		ENSG00000207175	RNU1-67P		ENSG00000231421	AC011840.1
ENSG00000249304.1	0.901357	-1.20789	0.379199	-3.18538	0.00144563	0.0100033	ENSG00000249304				ENSG00000207181.1	1.55276	1.09669e-05	ENSG00000207181	SNORA14B		ENSG00000249304.1	-1.20789	0.0100033	ENSG00000249304	AC104779.1		ENSG00000207181	SNORA14B		ENSG00000231550	PTCHD3P2
ENSG00000279912.1	0.721827	-1.20788	0.384989	-3.13744	0.00170433	0.0113081	ENSG00000279912				ENSG00000207182.1	3.52942	0.00119295	ENSG00000207182	RNU1-44P		ENSG00000279912.1	-1.20788	0.0113081	ENSG00000279912	AC068448.1		ENSG00000207182	RNU1-44P		ENSG00000231565	NEK2P2
ENSG00000224819.1	1.61733	-1.20718	0.410027	-2.94416	0.00323831	0.0183278	ENSG00000224819				ENSG00000207201.1	2.92948	0.000299522	ENSG00000207201	RNU1-148P		ENSG00000224819.1	-1.20718	0.0183278	ENSG00000224819	AC093843.1		ENSG00000207201	RNU1-148P		ENSG00000231650	RFESDP1
ENSG00000228431.1	2.03143	-1.20605	0.281123	-4.29011	1.78588e-05	0.000363103	ENSG00000228431				ENSG00000207205.1	1.33442	0.00274065	ENSG00000207205	RNVU1-15		ENSG00000228431.1	-1.20605	0.000363103	ENSG00000228431	ARL5AP3		ENSG00000207205	RNVU1-15		ENSG00000231762	AL590426.1
ENSG00000239620.1	12.527	-1.2058	0.453295	-2.66008	0.00781225	0.0354833	ENSG00000239620				ENSG00000207322.1	2.25616	0.000626248	ENSG00000207322	RNU1-89P		ENSG00000239620.1	-1.2058	0.0354833	ENSG00000239620	AC133681.1		ENSG00000207322	RNU1-89P		ENSG00000231892	AC073316.2
ENSG00000215734.3	0.950492	-1.20517	0.462704	-2.60463	0.00919747	0.040027	ENSG00000215734				ENSG00000207339.1	1.78646	0.0292666	ENSG00000207339			ENSG00000215734.3	-1.20517	0.040027	ENSG00000215734	MRPL20P1		ENSG00000207339			ENSG00000232190	LINC02181
ENSG00000152672.6	43.1575	-1.20457	0.259272	-4.64598	3.38461e-06	0.000101363	ENSG00000152672				ENSG00000207344.1	1.18201	0.000518667	ENSG00000207344	SNORA22C		ENSG00000152672.6	-1.20457	0.000101363	ENSG00000152672	CLEC4F		ENSG00000207344	SNORA22C		ENSG00000232215	OR2L6P
ENSG00000249171.1	0.743778	-1.20324	0.434369	-2.7701	0.00560392	0.027771	ENSG00000249171				ENSG00000207389.1	1.8899	0.00848717	ENSG00000207389	RNU1-4		ENSG00000249171.1	-1.20324	0.027771	ENSG00000249171	AC021192.1		ENSG00000207389	RNU1-4		ENSG00000232283	HSD17B3-AS1
ENSG00000109832.11	150.525	-1.2031	0.263058	-4.57353	4.79574e-06	0.000133262	ENSG00000109832				ENSG00000207392.1	1.80425	2.0144e-06	ENSG00000207392	SNORA20		ENSG00000109832.11	-1.2031	0.000133262	ENSG00000109832	DDX25		ENSG00000207392	SNORA20		ENSG00000232305	CLCP1
ENSG00000235974.1	7.6532	-1.20243	0.308196	-3.90149	9.56025e-05	0.00128485	ENSG00000235974				ENSG00000207445.1	1.79305	6.65853e-07	ENSG00000207445	SNORD15B		ENSG00000235974.1	-1.20243	0.00128485	ENSG00000235974	VN2R19P		ENSG00000207445	SNORD15B		ENSG00000232309	AL390856.1
ENSG00000223060.1	3.66988	-1.19974	0.235575	-5.09279	3.52837e-07	1.80103e-05	ENSG00000223060				ENSG00000207513.1	2.11263	0.000825047	ENSG00000207513	RNU1-3		ENSG00000223060.1	-1.19974	1.80103e-05	ENSG00000223060	RF00019		ENSG00000207513	RNU1-3		ENSG00000232621	C4BPAP2
ENSG00000235741.1	0.736846	-1.19964	0.378295	-3.17117	0.00151829	0.0103742	ENSG00000235741				ENSG00000207833.1	1.4904	0.0391809	ENSG00000207833			ENSG00000235741.1	-1.19964	0.0103742	ENSG00000235741	AC099796.1		ENSG00000207833			ENSG00000232718	GAPDHP48
ENSG00000241825.2	1.5877	-1.19925	0.290713	-4.12522	3.70377e-05	0.000634045	ENSG00000241825				ENSG00000207834.1	1.45417	0.00881488	ENSG00000207834			ENSG00000241825.2	-1.19925	0.000634045	ENSG00000241825	RPL7P42		ENSG00000207834			ENSG00000232778	RPL23AP50
ENSG00000227430.1	2.62713	-1.19807	0.348674	-3.43609	0.000590176	0.00512364	ENSG00000227430				ENSG00000207835.1	1.76127	0.0108725	ENSG00000207835			ENSG00000227430.1	-1.19807	0.00512364	ENSG00000227430	AC019185.1		ENSG00000207835			ENSG00000233011	SLC9A3P1
ENSG00000279693.1	6.58339	-1.19756	0.264532	-4.52708	5.98041e-06	0.000158727	ENSG00000279693				ENSG00000208892.1	1.85584	0.000291185	ENSG00000208892	SNORA49		ENSG00000279693.1	-1.19756	0.000158727	ENSG00000279693	AC099521.2		ENSG00000208892	SNORA49		ENSG00000233128	LINC01794
ENSG00000248245.1	2.15234	-1.19666	0.314025	-3.81073	0.000138559	0.00170283	ENSG00000248245				ENSG00000210077.1	1.72539	4.47106e-07	ENSG00000210077	MT-TV		ENSG00000248245.1	-1.19666	0.00170283	ENSG00000248245	AC010307.2		ENSG00000210077	MT-TV		ENSG00000233176	OR7E157P
ENSG00000253641.4	35.719	-1.19627	0.286335	-4.17787	2.94256e-05	0.000530779	ENSG00000253641				ENSG00000210112.1	1.37845	1.3873e-05	ENSG00000210112	MT-TM		ENSG00000253641.4	-1.19627	0.000530779	ENSG00000253641	AC104964.1		ENSG00000210112	MT-TM		ENSG00000233313	HMGA1P5
ENSG00000112238.11	3.11951	-1.19384	0.382523	-3.12096	0.00180259	0.0117721	ENSG00000112238				ENSG00000210144.1	1.22452	1.58677e-08	ENSG00000210144	MT-TY		ENSG00000112238.11	-1.19384	0.0117721	ENSG00000112238	PRDM13		ENSG00000210144	MT-TY		ENSG00000233367	AL133480.1
ENSG00000225877.1	3.1634	-1.19285	0.431633	-2.76357	0.00571737	0.0281877	ENSG00000225877				ENSG00000211445.10	1.09868	0.000200849	ENSG00000211445	GPX3		ENSG00000225877.1	-1.19285	0.0281877	ENSG00000225877	PSG8-AS1		ENSG00000211445	GPX3		ENSG00000233392	AC104809.2
ENSG00000270989.1	0.84921	-1.19277	0.337193	-3.53736	0.000404146	0.00385678	ENSG00000270989				ENSG00000211592.5	1.37752	0.00233222	ENSG00000211592	IGKC		ENSG00000270989.1	-1.19277	0.00385678	ENSG00000270989	AC139493.1		ENSG00000211592	IGKC		ENSG00000233455	AL035414.1
ENSG00000233716.1	3.5192	-1.19178	0.230318	-5.17451	2.2851e-07	1.29347e-05	ENSG00000233716				ENSG00000211598.2	1.24109	0.014128	ENSG00000211598	IGKV4-1		ENSG00000233716.1	-1.19178	1.29347e-05	ENSG00000233716	AC074367.1		ENSG00000211598	IGKV4-1		ENSG00000233526	RFC5P1
ENSG00000243978.7	21.6405	-1.18994	0.281258	-4.23077	2.32894e-05	0.000444996	ENSG00000243978				ENSG00000211599.2	2.15668	0.000167016	ENSG00000211599	IGKV5-2		ENSG00000243978.7	-1.18994	0.000444996	ENSG00000243978	RTL9		ENSG00000211599	IGKV5-2		ENSG00000233536	AP000943.1
ENSG00000254381.3	0.548911	-1.18887	0.472316	-2.5171	0.0118325	0.0482309	ENSG00000254381				ENSG00000211611.2	1.28068	0.0195267	ENSG00000211611	IGKV6-21		ENSG00000254381.3	-1.18887	0.0482309	ENSG00000254381	TUBB8P5		ENSG00000211611	IGKV6-21		ENSG00000233633	AC093326.1
ENSG00000259033.1	0.929464	-1.18631	0.473637	-2.50467	0.0122564	0.0495171	ENSG00000259033				ENSG00000211633.3	2.10006	0.000858264	ENSG00000211633	IGKV1D-42		ENSG00000259033.1	-1.18631	0.0495171	ENSG00000259033	AL356804.1		ENSG00000211633	IGKV1D-42		ENSG00000233647	NENFP1
ENSG00000183186.6	52.9105	-1.18608	0.305925	-3.87705	0.000105732	0.00139176	ENSG00000183186				ENSG00000211638.2	1.64471	0.000901376	ENSG00000211638	IGLV8-61		ENSG00000183186.6	-1.18608	0.00139176	ENSG00000183186	C2CD4C		ENSG00000211638	IGLV8-61		ENSG00000233673	ANAPC1P1
ENSG00000203663.3	5.00253	-1.18551	0.357547	-3.31569	0.00091417	0.00711721	ENSG00000203663				ENSG00000211639.2	1.54521	0.00220696	ENSG00000211639	IGLV4-60		ENSG00000203663.3	-1.18551	0.00711721	ENSG00000203663	OR2L2		ENSG00000211639	IGLV4-60		ENSG00000233716	AC074367.1
ENSG00000227712.1	1.01879	-1.18541	0.432037	-2.74376	0.00607394	0.0294791	ENSG00000227712				ENSG00000211642.2	1.90351	0.000213181	ENSG00000211642	IGLV10-54		ENSG00000227712.1	-1.18541	0.0294791	ENSG00000227712	AL359915.1		ENSG00000211642	IGLV10-54		ENSG00000233766	AC098617.1
ENSG00000197233.7	1.16395	-1.18535	0.343599	-3.44981	0.000560991	0.00493433	ENSG00000197233				ENSG00000211647.1	1.81098	0.00354021	ENSG00000211647	IGLV5-48		ENSG00000197233.7	-1.18535	0.00493433	ENSG00000197233	OR1J2		ENSG00000211647	IGLV5-48		ENSG00000233817	AL162727.1
ENSG00000152779.13	39.4183	-1.18393	0.337089	-3.51223	0.000444362	0.00414458	ENSG00000152779				ENSG00000211648.2	1.79802	0.000192516	ENSG00000211648	IGLV1-47		ENSG00000152779.13	-1.18393	0.00414458	ENSG00000152779	SLC16A12		ENSG00000211648	IGLV1-47		ENSG00000233872	AC005033.1
ENSG00000226819.1	44.6446	-1.18337	0.21982	-5.38336	7.31086e-08	5.36897e-06	ENSG00000226819				ENSG00000211651.3	1.19873	0.0157948	ENSG00000211651	IGLV1-44		ENSG00000226819.1	-1.18337	5.36897e-06	ENSG00000226819	MEIS1-AS3		ENSG00000211651	IGLV1-44		ENSG00000234068	PAGE2
ENSG00000232190.2	0.839261	-1.18187	0.396747	-2.9789	0.00289282	0.0168142	ENSG00000232190				ENSG00000211653.2	1.95615	2.80095e-05	ENSG00000211653	IGLV1-40		ENSG00000232190.2	-1.18187	0.0168142	ENSG00000232190	LINC02181		ENSG00000211653	IGLV1-40		ENSG00000234083	AJ006995.1
ENSG00000227487.3	5.03179	-1.18134	0.317041	-3.72613	0.000194439	0.00220441	ENSG00000227487				ENSG00000211655.3	1.39196	0.00674001	ENSG00000211655	IGLV1-36		ENSG00000227487.3	-1.18134	0.00220441	ENSG00000227487	NCAM1-AS1		ENSG00000211655	IGLV1-36		ENSG00000234146	AKAP8P1
ENSG00000247416.2	28.3168	-1.18051	0.274907	-4.29423	1.753e-05	0.000358295	ENSG00000247416				ENSG00000211656.3	2.2954	0.000103758	ENSG00000211656	IGLV2-33		ENSG00000247416.2	-1.18051	0.000358295	ENSG00000247416	AP000802.1		ENSG00000211656	IGLV2-33		ENSG00000234206	AL121957.1
ENSG00000198300.11	781.151	-1.18049	0.268082	-4.40347	1.06533e-05	0.00024502	ENSG00000198300				ENSG00000211658.2	1.61366	0.00163062	ENSG00000211658	IGLV3-27		ENSG00000198300.11	-1.18049	0.00024502	ENSG00000198300	PEG3		ENSG00000211658	IGLV3-27		ENSG00000234296	AL390961.1
ENSG00000235440.1	3.60505	-1.18024	0.225212	-5.24054	1.60106e-07	9.88813e-06	ENSG00000235440				ENSG00000211659.2	1.77605	0.000210116	ENSG00000211659	IGLV3-25		ENSG00000235440.1	-1.18024	9.88813e-06	ENSG00000235440	AC011742.3		ENSG00000211659	IGLV3-25		ENSG00000234373	SNX18P7
ENSG00000242507.5	1.2687	-1.18011	0.321267	-3.67329	0.00023945	0.00258203	ENSG00000242507				ENSG00000211660.3	1.75425	0.000221717	ENSG00000211660	IGLV2-23		ENSG00000242507.5	-1.18011	0.00258203	ENSG00000242507	FO393401.2		ENSG00000211660	IGLV2-23		ENSG00000234459	AC002064.2
ENSG00000234083.1	25.3355	-1.1801	0.404269	-2.91909	0.0035106	0.0194799	ENSG00000234083				ENSG00000211662.2	2.02844	4.36064e-05	ENSG00000211662	IGLV3-21		ENSG00000234083.1	-1.1801	0.0194799	ENSG00000234083	AJ006995.1		ENSG00000211662	IGLV3-21		ENSG00000234567	AL024497.2
ENSG00000200815.1	0.678642	-1.17972	0.357735	-3.29776	0.000974591	0.00747233	ENSG00000200815				ENSG00000211663.2	1.26174	0.0146951	ENSG00000211663	IGLV3-19		ENSG00000200815.1	-1.17972	0.00747233	ENSG00000200815	RNU6-1091P		ENSG00000211663	IGLV3-19		ENSG00000234611	OR2AT2P
ENSG00000214369.2	2.88933	-1.17962	0.249136	-4.73484	2.19224e-06	7.29485e-05	ENSG00000214369				ENSG00000211664.2	1.44215	0.00416834	ENSG00000211664	IGLV2-18		ENSG00000214369.2	-1.17962	7.29485e-05	ENSG00000214369	AC009967.1		ENSG00000211664	IGLV2-18		ENSG00000234632	NECAP1P2
ENSG00000251513.2	6.3291	-1.17908	0.248788	-4.73931	2.14452e-06	7.16431e-05	ENSG00000251513				ENSG00000211666.2	1.81446	4.30376e-05	ENSG00000211666	IGLV2-14		ENSG00000251513.2	-1.17908	7.16431e-05	ENSG00000251513	LIX1-AS1		ENSG00000211666	IGLV2-14		ENSG00000234997	AC016745.1
ENSG00000221269.1	0.933904	-1.17895	0.383125	-3.0772	0.00208952	0.013183	ENSG00000221269				ENSG00000211667.2	1.58949	0.00473409	ENSG00000211667	IGLV3-12		ENSG00000221269.1	-1.17895	0.013183	ENSG00000221269	MIR1302-8		ENSG00000211667	IGLV3-12		ENSG00000235198	AC005871.1
ENSG00000260337.3	102.472	-1.17892	0.220514	-5.34625	8.97961e-08	6.23655e-06	ENSG00000260337				ENSG00000211668.2	1.52072	0.00160656	ENSG00000211668	IGLV2-11		ENSG00000260337.3	-1.17892	6.23655e-06	ENSG00000260337	AC091544.4		ENSG00000211668	IGLV2-11		ENSG00000235205	TATDN2P3
ENSG00000254506.1	3.85887	-1.17817	0.242076	-4.86695	1.13333e-06	4.3705e-05	ENSG00000254506				ENSG00000211672.2	1.89758	0.00923339	ENSG00000211672	IGLV4-3		ENSG00000254506.1	-1.17817	4.3705e-05	ENSG00000254506	AP003080.1		ENSG00000211672	IGLV4-3		ENSG00000235268	KDM4E
ENSG00000218793.1	3.26456	-1.1777	0.268283	-4.38978	1.13467e-05	0.000256224	ENSG00000218793				ENSG00000211673.2	2.15538	2.15025e-05	ENSG00000211673	IGLV3-1		ENSG00000218793.1	-1.1777	0.000256224	ENSG00000218793	AL049697.3		ENSG00000211673	IGLV3-1		ENSG00000235440	AC011742.3
ENSG00000204882.3	60.8671	-1.17753	0.242424	-4.85731	1.1899e-06	4.51853e-05	ENSG00000204882				ENSG00000211676.2	1.96747	0.0010519	ENSG00000211676	IGLJ2		ENSG00000204882.3	-1.17753	4.51853e-05	ENSG00000204882	GPR20		ENSG00000211676	IGLJ2		ENSG00000235643	LINC01647
ENSG00000255566.1	10.8983	-1.17675	0.188701	-6.23607	4.48693e-10	9.86821e-08	ENSG00000255566				ENSG00000211677.2	1.70285	5.99637e-05	ENSG00000211677	IGLC2		ENSG00000255566.1	-1.17675	9.86821e-08	ENSG00000255566	AC135279.1		ENSG00000211677	IGLC2		ENSG00000235725	AC007389.3
ENSG00000231393.1	4.92425	-1.17515	0.196112	-5.9922	2.07021e-09	3.37524e-07	ENSG00000231393				ENSG00000211679.2	1.35222	0.00192497	ENSG00000211679	IGLC3		ENSG00000231393.1	-1.17515	3.37524e-07	ENSG00000231393	AL357874.2		ENSG00000211679	IGLC3		ENSG00000235741	AC099796.1
ENSG00000255484.2	2.87909	-1.17496	0.287836	-4.08207	4.46372e-05	0.000727478	ENSG00000255484				ENSG00000211809.2	1.11075	0.000944667	ENSG00000211809	TRAV27		ENSG00000255484.2	-1.17496	0.000727478	ENSG00000255484	AP003063.2		ENSG00000211809	TRAV27		ENSG00000235836	KIF3AP1
ENSG00000119973.4	1.55337	-1.17473	0.421253	-2.78865	0.00529279	0.02657	ENSG00000119973				ENSG00000211890.3	1.01907	0.0120019	ENSG00000211890	IGHA2		ENSG00000119973.4	-1.17473	0.02657	ENSG00000119973	PRLHR		ENSG00000211890	IGHA2		ENSG00000235910	APOA1-AS
ENSG00000127324.7	327.446	-1.17463	0.310865	-3.7786	0.000157711	0.00188499	ENSG00000127324				ENSG00000211893.3	1.89194	3.83752e-06	ENSG00000211893	IGHG2		ENSG00000127324.7	-1.17463	0.00188499	ENSG00000127324	TSPAN8		ENSG00000211893	IGHG2		ENSG00000235934	AC007405.2
ENSG00000270777.1	0.8829	-1.17392	0.410885	-2.85705	0.00427602	0.0226497	ENSG00000270777				ENSG00000211895.4	1.58923	4.45742e-05	ENSG00000211895	IGHA1		ENSG00000270777.1	-1.17392	0.0226497	ENSG00000270777	AL158042.1		ENSG00000211895	IGHA1		ENSG00000235968	AC079112.1
ENSG00000259594.4	4.15238	-1.17173	0.293518	-3.99204	6.55063e-05	0.000973688	ENSG00000259594				ENSG00000211896.5	1.10482	0.0154041	ENSG00000211896	IGHG1		ENSG00000259594.4	-1.17173	0.000973688	ENSG00000259594	AC023034.1		ENSG00000211896	IGHG1		ENSG00000235974	VN2R19P
ENSG00000225728.2	0.663738	-1.17073	0.403569	-2.90093	0.00372056	0.0202966	ENSG00000225728				ENSG00000211924.1	1.51256	0.0215708	ENSG00000211924	IGHD3-9		ENSG00000225728.2	-1.17073	0.0202966	ENSG00000225728	AL034399.1		ENSG00000211924	IGHD3-9		ENSG00000236027	PATE3
ENSG00000227745.1	4.43578	-1.17035	0.289493	-4.04274	5.28312e-05	0.000823819	ENSG00000227745				ENSG00000211937.3	1.88504	0.000795927	ENSG00000211937	IGHV2-5		ENSG00000227745.1	-1.17035	0.000823819	ENSG00000227745	AC098826.2		ENSG00000211937	IGHV2-5		ENSG00000236115	AL136097.2
ENSG00000186854.9	342.534	-1.16962	0.215936	-5.41653	6.07679e-08	4.63185e-06	ENSG00000186854				ENSG00000211938.2	2.21058	5.86907e-06	ENSG00000211938	IGHV3-7		ENSG00000186854.9	-1.16962	4.63185e-06	ENSG00000186854	TRABD2A		ENSG00000211938	IGHV3-7		ENSG00000236194	AC099811.1
ENSG00000267771.1	0.96141	-1.16832	0.368611	-3.16953	0.00152685	0.0104137	ENSG00000267771				ENSG00000211941.3	1.38156	0.00643278	ENSG00000211941	IGHV3-11		ENSG00000267771.1	-1.16832	0.0104137	ENSG00000267771	AC011447.4		ENSG00000211941	IGHV3-11		ENSG00000236241	AC119744.1
ENSG00000142449.11	1895.4	-1.16778	0.276758	-4.21951	2.44839e-05	0.000462586	ENSG00000142449				ENSG00000211943.2	1.53502	0.00142076	ENSG00000211943	IGHV3-15		ENSG00000142449.11	-1.16778	0.000462586	ENSG00000142449	FBN3		ENSG00000211943	IGHV3-15		ENSG00000236393	AC091806.1
ENSG00000220721.1	2.09376	-1.16775	0.294876	-3.96014	7.49064e-05	0.00107844	ENSG00000220721				ENSG00000211945.2	1.38479	0.00362007	ENSG00000211945	IGHV1-18		ENSG00000220721.1	-1.16775	0.00107844	ENSG00000220721	OR1F12		ENSG00000211945	IGHV1-18		ENSG00000236449	AC010894.3
ENSG00000175894.13	63.5141	-1.16771	0.302555	-3.85951	0.000113614	0.0014664	ENSG00000175894				ENSG00000211947.2	1.65453	0.000916246	ENSG00000211947	IGHV3-21		ENSG00000175894.13	-1.16771	0.0014664	ENSG00000175894	TSPEAR		ENSG00000211947	IGHV3-21		ENSG00000236604	LYPLA2P3
ENSG00000204710.2	28.1358	-1.16722	0.297045	-3.92944	8.51425e-05	0.0011826	ENSG00000204710				ENSG00000211949.3	1.05864	0.026428	ENSG00000211949	IGHV3-23		ENSG00000204710.2	-1.16722	0.0011826	ENSG00000204710	SPDYC		ENSG00000211949	IGHV3-23		ENSG00000236741	Z98751.2
ENSG00000265810.1	1.49005	-1.16582	0.401734	-2.90197	0.00370828	0.0202547	ENSG00000265810				ENSG00000211950.2	1.27565	0.0108683	ENSG00000211950	IGHV1-24		ENSG00000265810.1	-1.16582	0.0202547	ENSG00000265810	MIR3907		ENSG00000211950	IGHV1-24		ENSG00000236796	AL157884.3
ENSG00000199875.1	1.15415	-1.16204	0.273388	-4.25051	2.13282e-05	0.000415609	ENSG00000199875				ENSG00000211951.2	2.23995	3.55259e-05	ENSG00000211951	IGHV2-26		ENSG00000199875.1	-1.16204	0.000415609	ENSG00000199875	RF00019		ENSG00000211951	IGHV2-26		ENSG00000236842	AC010997.2
ENSG00000207595.1	0.477647	-1.16197	0.458003	-2.53703	0.0111798	0.0462516	ENSG00000207595				ENSG00000211959.2	1.63272	0.000634045	ENSG00000211959	IGHV4-39		ENSG00000207595.1	-1.16197	0.0462516	ENSG00000207595	MIR181A2		ENSG00000211959	IGHV4-39		ENSG00000236941	AC106872.1
ENSG00000279586.1	2.2733	-1.16185	0.344974	-3.36794	0.000757309	0.0061836	ENSG00000279586				ENSG00000211962.2	1.51249	0.00198033	ENSG00000211962	IGHV1-46		ENSG00000279586.1	-1.16185	0.0061836	ENSG00000279586	AP000711.1		ENSG00000211962	IGHV1-46		ENSG00000237068	RPL5P2
ENSG00000258878.1	5.33966	-1.16136	0.300658	-3.86272	0.000112133	0.0014547	ENSG00000258878				ENSG00000211964.3	2.4605	1.12819e-06	ENSG00000211964	IGHV3-48		ENSG00000258878.1	-1.16136	0.0014547	ENSG00000258878	AL355076.3		ENSG00000211964	IGHV3-48		ENSG00000237087	AC068134.2
ENSG00000253230.5	0.472888	-1.16054	0.461846	-2.51282	0.011977	0.0486909	ENSG00000253230				ENSG00000211965.3	1.90253	0.00019823	ENSG00000211965	IGHV3-49		ENSG00000253230.5	-1.16054	0.0486909	ENSG00000253230	LINC00599		ENSG00000211965	IGHV3-49		ENSG00000237158	AL353718.1
ENSG00000215367.9	11.1786	-1.1586	0.300517	-3.85534	0.000115568	0.00148603	ENSG00000215367				ENSG00000211966.2	1.10538	0.0236318	ENSG00000211966	IGHV5-51		ENSG00000215367.9	-1.1586	0.00148603	ENSG00000215367	TMED11P		ENSG00000211966	IGHV5-51		ENSG00000237423	LINC01522
ENSG00000164362.17	70.4513	-1.15739	0.234006	-4.94601	7.57513e-07	3.22455e-05	ENSG00000164362				ENSG00000211968.3	2.8242	1.46606e-06	ENSG00000211968	IGHV1-58		ENSG00000164362.17	-1.15739	3.22455e-05	ENSG00000164362	TERT		ENSG00000211968	IGHV1-58		ENSG00000237693	IRGM
ENSG00000254990.4	4.17287	-1.15569	0.220183	-5.24877	1.53116e-07	9.57667e-06	ENSG00000254990				ENSG00000211972.2	1.19236	0.0276878	ENSG00000211972	IGHV3-66		ENSG00000254990.4	-1.15569	9.57667e-06	ENSG00000254990	AP001781.1		ENSG00000211972	IGHV3-66		ENSG00000237766	GGTA2P
ENSG00000197454.1	0.649633	-1.15462	0.426718	-2.7058	0.00681397	0.0321019	ENSG00000197454				ENSG00000211973.2	2.29885	1.5051e-05	ENSG00000211973	IGHV1-69		ENSG00000197454.1	-1.15462	0.0321019	ENSG00000197454	OR2L5		ENSG00000211973	IGHV1-69		ENSG00000237863	AL035425.1
ENSG00000272371.1	2.77493	-1.15363	0.270938	-4.2579	2.06356e-05	0.000404916	ENSG00000272371				ENSG00000212170.1	2.64822	0.000247451	ENSG00000212170	RNU1-77P		ENSG00000272371.1	-1.15363	0.000404916	ENSG00000272371	AL591167.1		ENSG00000212170	RNU1-77P		ENSG00000237916	AC011753.4
ENSG00000222987.1	1.0484	-1.15195	0.450783	-2.55545	0.010605	0.0444927	ENSG00000222987				ENSG00000212232.1	1.65937	6.18342e-08	ENSG00000212232	SNORD17		ENSG00000222987.1	-1.15195	0.0444927	ENSG00000222987	RN7SKP68		ENSG00000212232	SNORD17		ENSG00000238208
ENSG00000254192.1	3.83889	-1.15093	0.267284	-4.30604	1.66205e-05	0.000343538	ENSG00000254192				ENSG00000212402.1	1.11761	0.00246589	ENSG00000212402	SNORA74B		ENSG00000254192.1	-1.15093	0.000343538	ENSG00000254192	AC011365.2		ENSG00000212402	SNORA74B		ENSG00000238213	TARDBPP2
ENSG00000276505.1	7.00773	-1.15027	0.18048	-6.37336	1.84936e-10	4.59892e-08	ENSG00000276505				ENSG00000212550.1	2.53818	0.00725787	ENSG00000212550	RNU1-78P		ENSG00000276505.1	-1.15027	4.59892e-08	ENSG00000276505	AP000892.2		ENSG00000212550	RNU1-78P		ENSG00000238419	RNU7-186P
ENSG00000225805.4	3.03649	-1.15025	0.198779	-5.78657	7.18394e-09	8.8185e-07	ENSG00000225805				ENSG00000212605.1	1.50987	0.00314663	ENSG00000212605	RNU1-56P		ENSG00000225805.4	-1.15025	8.8185e-07	ENSG00000225805	DEFB131B		ENSG00000212605	RNU1-56P		ENSG00000238840	RF00096
ENSG00000274658.1	1.20044	-1.15016	0.45055	-2.55278	0.0106866	0.0447328	ENSG00000274658				ENSG00000212829.8	1.18112	2.77094e-09	ENSG00000212829	RPS26P3		ENSG00000274658.1	-1.15016	0.0447328	ENSG00000274658	TBC1D3J		ENSG00000212829	RPS26P3		ENSG00000238906	RF01210
ENSG00000224185.1	1.00669	-1.15002	0.409791	-2.80636	0.00501048	0.0255035	ENSG00000224185				ENSG00000212994.5	1.11392	9.75311e-08	ENSG00000212994	RPS26P6		ENSG00000224185.1	-1.15002	0.0255035	ENSG00000224185	SNX18P9		ENSG00000212994	RPS26P6		ENSG00000238963	RF00096
ENSG00000175967.3	5.16371	-1.14991	0.274486	-4.18931	2.79804e-05	0.000511263	ENSG00000175967				ENSG00000213022.5	1.29179	0.00502308	ENSG00000213022	KLK9		ENSG00000175967.3	-1.14991	0.000511263	ENSG00000175967	FO393415.1		ENSG00000213022	KLK9		ENSG00000239160
ENSG00000229019.1	2.11737	-1.1498	0.394057	-2.91785	0.00352448	0.0195313	ENSG00000229019				ENSG00000214402.6	2.08616	1.33806e-09	ENSG00000214402	LCNL1		ENSG00000229019.1	-1.1498	0.0195313	ENSG00000229019	AL161457.1		ENSG00000214402	LCNL1		ENSG00000239268	AC092691.1
ENSG00000166105.14	10.2856	-1.14754	0.29733	-3.85949	0.000113625	0.0014664	ENSG00000166105				ENSG00000215113.6	1.68194	0.00382947	ENSG00000215113	CXorf49B		ENSG00000166105.14	-1.14754	0.0014664	ENSG00000166105	GLB1L3		ENSG00000215113	CXorf49B		ENSG00000239590	OR1J4
ENSG00000141431.8	103.42	-1.14642	0.290931	-3.94051	8.13097e-05	0.00114449	ENSG00000141431				ENSG00000215115.6	1.38931	0.0306005	ENSG00000215115	CXorf49		ENSG00000141431.8	-1.14642	0.00114449	ENSG00000141431	ASXL3		ENSG00000215115	CXorf49		ENSG00000239620	AC133681.1
ENSG00000238419.1	1.50094	-1.14602	0.408636	-2.80449	0.0050396	0.0256271	ENSG00000238419				ENSG00000215218.3	1.31475	8.38467e-06	ENSG00000215218	UBE2QL1		ENSG00000238419.1	-1.14602	0.0256271	ENSG00000238419	RNU7-186P		ENSG00000215218	UBE2QL1		ENSG00000239923	RN7SL864P
ENSG00000256008.2	2.97699	-1.14567	0.436721	-2.62335	0.00870689	0.0384749	ENSG00000256008				ENSG00000215274.5	1.0946	0.00842042	ENSG00000215274	GAGE10		ENSG00000256008.2	-1.14567	0.0384749	ENSG00000256008	AC125616.1		ENSG00000215274	GAGE10		ENSG00000239944	TRBV8-2
ENSG00000275026.1	0.594403	-1.14482	0.449037	-2.5495	0.0107878	0.0450579	ENSG00000275026				ENSG00000215498.7	1.56188	0.00232085	ENSG00000215498	FAM230B		ENSG00000275026.1	-1.14482	0.0450579	ENSG00000275026	GXYLT1P4		ENSG00000215498	FAM230B		ENSG00000240322	RN7SL481P
ENSG00000203601.3	1.184	-1.14444	0.339184	-3.3741	0.000740578	0.00608057	ENSG00000203601				ENSG00000215869.3	1.45514	0.0113709	ENSG00000215869	AC092506.1		ENSG00000203601.3	-1.14444	0.00608057	ENSG00000203601	LINC00970		ENSG00000215869	AC092506.1		ENSG00000240707	LINC01168
ENSG00000274281.1	3.9405	-1.14374	0.34367	-3.32802	0.000874641	0.00690347	ENSG00000274281				ENSG00000217718.1	1.19041	0.00218282	ENSG00000217718	NDUFB4P4		ENSG00000274281.1	-1.14374	0.00690347	ENSG00000274281	AC022929.2		ENSG00000217718	NDUFB4P4		ENSG00000240970	RPL23AP64
ENSG00000253649.2	35.8243	-1.14328	0.313183	-3.65051	0.000261721	0.00275878	ENSG00000253649				ENSG00000219993.1	1.08126	1.67184e-05	ENSG00000219993	AL138878.1		ENSG00000253649.2	-1.14328	0.00275878	ENSG00000253649	PRSS51		ENSG00000219993	AL138878.1		ENSG00000241158	ADAMTS9-AS1
ENSG00000253369.1	10.4899	-1.14308	0.401238	-2.84888	0.00438729	0.0230725	ENSG00000253369				ENSG00000220130.1	1.05134	3.17558e-05	ENSG00000220130	AL079342.1		ENSG00000253369.1	-1.14308	0.0230725	ENSG00000253369	AC131902.1		ENSG00000220130	AL079342.1		ENSG00000241207	AC245047.8
ENSG00000081148.11	1304.25	-1.1423	0.335502	-3.40475	0.000662241	0.00560185	ENSG00000081148				ENSG00000220370.1	1.22346	1.95071e-05	ENSG00000220370	AL078595.1		ENSG00000081148.11	-1.1423	0.00560185	ENSG00000081148	IMPG2		ENSG00000220370	AL078595.1		ENSG00000241231	AC022294.1
ENSG00000279482.1	2.67747	-1.14228	0.241649	-4.72702	2.27836e-06	7.49914e-05	ENSG00000279482				ENSG00000221288.1	1.17059	0.0237262	ENSG00000221288	MIR663B		ENSG00000279482.1	-1.14228	7.49914e-05	ENSG00000279482	AC007683.2		ENSG00000221288	MIR663B		ENSG00000241475	AL160408.4
ENSG00000232718.1	0.890222	-1.14167	0.400424	-2.85116	0.00435602	0.0229669	ENSG00000232718				ENSG00000221491.2	1.03873	0.000178381	ENSG00000221491	SNORA2C		ENSG00000232718.1	-1.14167	0.0229669	ENSG00000232718	GAPDHP48		ENSG00000221491	SNORA2C		ENSG00000241493	AC018638.3
ENSG00000223249.1	2.52103	-1.14156	0.235512	-4.84715	1.2525e-06	4.70126e-05	ENSG00000223249				ENSG00000221716.1	1.08965	0.000831776	ENSG00000221716	SNORA11		ENSG00000223249.1	-1.14156	4.70126e-05	ENSG00000223249			ENSG00000221716	SNORA11		ENSG00000241825	RPL7P42
ENSG00000234997.1	4.44444	-1.14149	0.311714	-3.66197	0.000250286	0.00266687	ENSG00000234997				ENSG00000222037.5	1.9374	0.000103476	ENSG00000222037	IGLC6		ENSG00000234997.1	-1.14149	0.00266687	ENSG00000234997	AC016745.1		ENSG00000222037	IGLC6		ENSG00000242097	AC068647.1
ENSG00000267343.1	0.793272	-1.14138	0.36018	-3.16891	0.00153012	0.010423	ENSG00000267343				ENSG00000222489.1	1.74632	1.41784e-05	ENSG00000222489	SNORA79B		ENSG00000267343.1	-1.14138	0.010423	ENSG00000267343	ZNF833P		ENSG00000222489	SNORA79B		ENSG00000242268	LINC02082
ENSG00000281112.1	0.963639	-1.14126	0.259383	-4.3999	1.08303e-05	0.000248145	ENSG00000281112				ENSG00000222558.1	1.23702	0.00112309	ENSG00000222558	RNU6-1064P		ENSG00000281112.1	-1.14126	0.000248145	ENSG00000281112	AL355480.2		ENSG00000222558	RNU6-1064P		ENSG00000242507	FO393401.2
ENSG00000244056.3	3.89621	-1.14069	0.247756	-4.60407	4.14319e-06	0.000119014	ENSG00000244056				ENSG00000223350.2	1.12029	0.0397342	ENSG00000223350	IGLV9-49		ENSG00000244056.3	-1.14069	0.000119014	ENSG00000244056	RN7SL417P		ENSG00000223350	IGLV9-49		ENSG00000242525	OR7E100P
ENSG00000241231.1	0.617849	-1.13899	0.434882	-2.61909	0.00881654	0.038797	ENSG00000241231				ENSG00000223402.1	1.1017	3.25902e-05	ENSG00000223402	AC074121.1		ENSG00000241231.1	-1.13899	0.038797	ENSG00000241231	AC022294.1		ENSG00000223402	AC074121.1		ENSG00000242728	UQCRHP4
ENSG00000183340.6	854.449	-1.13793	0.0825124	-13.791	2.88783e-43	2.43889e-39	ENSG00000183340				ENSG00000223416.3	1.09441	2.44085e-08	ENSG00000223416	RPS26P15		ENSG00000183340.6	-1.13793	2.43889e-39	ENSG00000183340	JRKL		ENSG00000223416	RPS26P15		ENSG00000243107	AC000120.1
ENSG00000259905.4	7.22185	-1.1371	0.449485	-2.52978	0.0114133	0.0469646	ENSG00000259905				ENSG00000223502.1	2.25478	1.42344e-06	ENSG00000223502	AL731537.1		ENSG00000259905.4	-1.1371	0.0469646	ENSG00000259905	PWRN1		ENSG00000223502	AL731537.1		ENSG00000243187	CCDC39-AS1
ENSG00000270773.1	10.1693	-1.13586	0.281705	-4.03208	5.52848e-05	0.000855446	ENSG00000270773				ENSG00000223646.1	1.88334	0.0303456	ENSG00000223646	AC002463.1		ENSG00000270773.1	-1.13586	0.000855446	ENSG00000270773	AC137695.2		ENSG00000223646	AC002463.1		ENSG00000243978	RTL9
ENSG00000228918.3	5.75822	-1.13548	0.359819	-3.15569	0.00160121	0.0108005	ENSG00000228918				ENSG00000223648.3	1.21245	0.0199887	ENSG00000223648	IGHV3-64		ENSG00000228918.3	-1.13548	0.0108005	ENSG00000228918	LINC01344		ENSG00000223648	IGHV3-64		ENSG00000244056	RN7SL417P
ENSG00000129159.6	24.92	-1.13506	0.272818	-4.1605	3.17546e-05	0.000565543	ENSG00000129159				ENSG00000223931.2	1.51406	0.00365837	ENSG00000223931	AC142381.1		ENSG00000129159.6	-1.13506	0.000565543	ENSG00000129159	KCNC1		ENSG00000223931	AC142381.1		ENSG00000244094	SPRR2F
ENSG00000122012.12	268.802	-1.13415	0.295005	-3.84453	0.000120784	0.00153775	ENSG00000122012				ENSG00000224161.3	1.009	8.945e-05	ENSG00000224161	RPS26P54		ENSG00000122012.12	-1.13415	0.00153775	ENSG00000122012	SV2C		ENSG00000224161	RPS26P54		ENSG00000244280	ECEL1P2
ENSG00000160117.13	344.867	-1.13389	0.212448	-5.33725	9.43693e-08	6.49012e-06	ENSG00000160117				ENSG00000224286.4	1.39457	0.00389131	ENSG00000224286	LINC01142		ENSG00000160117.13	-1.13389	6.49012e-06	ENSG00000160117	ANKLE1		ENSG00000224286	LINC01142		ENSG00000244578	LINC01391
ENSG00000259056.1	1.84379	-1.13379	0.322755	-3.51285	0.000443334	0.00413899	ENSG00000259056				ENSG00000224291.1	1.03513	2.49999e-05	ENSG00000224291	AC012671.1		ENSG00000259056.1	-1.13379	0.00413899	ENSG00000259056	DUXAP1		ENSG00000224291	AC012671.1		ENSG00000246790	AP000977.1
ENSG00000255318.1	15.7842	-1.13268	0.224058	-5.0553	4.29718e-07	2.10263e-05	ENSG00000255318				ENSG00000224294.1	1.96457	0.0202021	ENSG00000224294	PINCR		ENSG00000255318.1	-1.13268	2.10263e-05	ENSG00000255318			ENSG00000224294	PINCR		ENSG00000247228	AC009060.1
ENSG00000226521.6	1.13838	-1.13248	0.355774	-3.18314	0.00145686	0.0100611	ENSG00000226521				ENSG00000224373.3	1.5499	0.00157078	ENSG00000224373	IGHV4-59		ENSG00000226521.6	-1.13248	0.0100611	ENSG00000226521	AC087499.2		ENSG00000224373	IGHV4-59		ENSG00000247416	AP000802.1
ENSG00000258077.2	2.23745	-1.13103	0.363849	-3.10852	0.00188029	0.0121591	ENSG00000258077				ENSG00000224553.1	1.16992	1.15e-08	ENSG00000224553	AC008065.1		ENSG00000258077.2	-1.13103	0.0121591	ENSG00000258077	AC078923.1		ENSG00000224553	AC008065.1		ENSG00000248245	AC010307.2
ENSG00000237158.1	4.00146	-1.1305	0.355725	-3.17802	0.00148287	0.0101966	ENSG00000237158				ENSG00000224585.1	2.1809	0.00361151	ENSG00000224585	AC103563.1		ENSG00000237158.1	-1.1305	0.0101966	ENSG00000237158	AL353718.1		ENSG00000224585	AC103563.1		ENSG00000249112	AC112196.1
ENSG00000151834.14	6.00028	-1.1302	0.441486	-2.55999	0.0104676	0.0440516	ENSG00000151834				ENSG00000224627.1	1.06262	5.16536e-06	ENSG00000224627	RPL37P10		ENSG00000151834.14	-1.1302	0.0440516	ENSG00000151834	GABRA2		ENSG00000224627	RPL37P10		ENSG00000249171	AC021192.1
ENSG00000080572.11	18.4922	-1.12962	0.392219	-2.88007	0.00397586	0.0214116	ENSG00000080572				ENSG00000224650.2	1.92774	1.16177e-05	ENSG00000224650	IGHV3-74		ENSG00000080572.11	-1.12962	0.0214116	ENSG00000080572	PIH1D3		ENSG00000224650	IGHV3-74		ENSG00000249238	BCL9P1
ENSG00000197301.6	234.868	-1.12908	0.220074	-5.13044	2.89067e-07	1.53927e-05	ENSG00000197301				ENSG00000224825.2	1.55662	0.000990908	ENSG00000224825	RORB-AS1		ENSG00000197301.6	-1.12908	1.53927e-05	ENSG00000197301	AC090673.1		ENSG00000224825	RORB-AS1		ENSG00000249304	AC104779.1
ENSG00000270367.1	0.575356	-1.12879	0.416191	-2.71218	0.00668419	0.0316463	ENSG00000270367				ENSG00000224842.2	2.03487	0.00400765	ENSG00000224842	AL161908.1		ENSG00000270367.1	-1.12879	0.0316463	ENSG00000270367	AC092053.1		ENSG00000224842	AL161908.1		ENSG00000249421	ADAMTS19-AS1
ENSG00000256650.1	3.3414	-1.12866	0.348556	-3.2381	0.00120328	0.00872438	ENSG00000256650				ENSG00000225071.1	1.02091	4.13528e-06	ENSG00000225071	AC004552.1		ENSG00000256650.1	-1.12866	0.00872438	ENSG00000256650	RERG-IT1		ENSG00000225071	AC004552.1		ENSG00000249505	AC108673.1
ENSG00000252212.1	2.55995	-1.12848	0.225801	-4.99768	5.80232e-07	2.62891e-05	ENSG00000252212				ENSG00000225107.1	1.68794	0.000133637	ENSG00000225107	AC092484.1		ENSG00000252212.1	-1.12848	2.62891e-05	ENSG00000252212	RNU2-58P		ENSG00000225107	AC092484.1		ENSG00000249725	AC079942.1
ENSG00000205716.4	3.08322	-1.12835	0.325925	-3.46198	0.000536226	0.00477101	ENSG00000205716				ENSG00000225383.5	1.03651	0.000944667	ENSG00000225383	SFTA1P		ENSG00000205716.4	-1.12835	0.00477101	ENSG00000205716	FAM183DP		ENSG00000225383	SFTA1P		ENSG00000250050	MTND4P9
ENSG00000254909.1	13.567	-1.12789	0.155037	-7.27497	3.46491e-13	1.82891e-10	ENSG00000254909				ENSG00000225405.3	1.47543	1.6328e-11	ENSG00000225405	RPS15AP17		ENSG00000254909.1	-1.12789	1.82891e-10	ENSG00000254909	AP003392.2		ENSG00000225405	RPS15AP17		ENSG00000250068	AL445187.1
ENSG00000237693.4	2.80358	-1.12704	0.253483	-4.44621	8.73985e-06	0.00020993	ENSG00000237693				ENSG00000225667.1	1.00858	0.00491881	ENSG00000225667			ENSG00000237693.4	-1.12704	0.00020993	ENSG00000237693	IRGM		ENSG00000225667			ENSG00000250292	AC093844.1
ENSG00000188293.5	65.2757	-1.12619	0.353755	-3.18354	0.00145485	0.0100497	ENSG00000188293				ENSG00000225840.2	1.04425	0.000578699	ENSG00000225840	AC010970.1		ENSG00000188293.5	-1.12619	0.0100497	ENSG00000188293	IGFL1		ENSG00000225840	AC010970.1		ENSG00000250366	TUNAR
ENSG00000257817.1	1.1158	-1.12554	0.401457	-2.80365	0.00505276	0.0256754	ENSG00000257817				ENSG00000226012.1	1.44594	0.000127889	ENSG00000226012	AP001434.1		ENSG00000257817.1	-1.12554	0.0256754	ENSG00000257817	AC026765.2		ENSG00000226012	AP001434.1		ENSG00000250420	AACSP1
ENSG00000236115.1	0.956381	-1.12486	0.340386	-3.30467	0.000950887	0.00733413	ENSG00000236115				ENSG00000226043.1	1.66164	0.00965925	ENSG00000226043	AP000561.1		ENSG00000236115.1	-1.12486	0.00733413	ENSG00000236115	AL136097.2		ENSG00000226043	AP000561.1		ENSG00000250519	AP002784.1
ENSG00000279261.1	5.72307	-1.12393	0.345593	-3.25217	0.00114527	0.00842089	ENSG00000279261				ENSG00000226097.4	1.39827	0.00937231	ENSG00000226097	AC099342.1		ENSG00000279261.1	-1.12393	0.00842089	ENSG00000279261	AL360294.1		ENSG00000226097	AC099342.1		ENSG00000250564	AC109454.3
ENSG00000171595.12	37.18	-1.1225	0.423297	-2.6518	0.00800631	0.0361283	ENSG00000171595				ENSG00000226229.2	1.03912	0.0241144	ENSG00000226229	RPLP0P1		ENSG00000171595.12	-1.1225	0.0361283	ENSG00000171595	DNAI2		ENSG00000226229	RPLP0P1		ENSG00000250579	AC022424.1
ENSG00000229492.1	4.06282	-1.12237	0.34042	-3.29702	0.000977173	0.00748197	ENSG00000229492				ENSG00000226298.1	1.2009	0.0231045	ENSG00000226298	RAD23BP3		ENSG00000229492.1	-1.12237	0.00748197	ENSG00000229492	FO681548.1		ENSG00000226298	RAD23BP3		ENSG00000250699	AP000892.1
ENSG00000070182.16	248.73	-1.12204	0.20907	-5.36683	8.01318e-08	5.7226e-06	ENSG00000070182				ENSG00000226339.1	1.14317	5.62671e-06	ENSG00000226339	RPS26P56		ENSG00000070182.16	-1.12204	5.7226e-06	ENSG00000070182	SPTB		ENSG00000226339	RPS26P56		ENSG00000250994	AC005355.1
ENSG00000233872.1	1.63901	-1.12116	0.285923	-3.92121	8.81065e-05	0.00120991	ENSG00000233872				ENSG00000226397.6	1.41002	0.00502314	ENSG00000226397	C12orf77		ENSG00000233872.1	-1.12116	0.00120991	ENSG00000233872	AC005033.1		ENSG00000226397	C12orf77		ENSG00000251158	AC131392.2
ENSG00000280644.1	0.996726	-1.12037	0.30271	-3.70113	0.000214643	0.00238206	ENSG00000280644				ENSG00000226532.1	1.10189	9.94381e-07	ENSG00000226532	AL022718.1		ENSG00000280644.1	-1.12037	0.00238206	ENSG00000280644			ENSG00000226532	AL022718.1		ENSG00000251163	PRELID3BP4
ENSG00000234632.1	4.5066	-1.11975	0.216925	-5.16192	2.44431e-07	1.36471e-05	ENSG00000234632				ENSG00000226729.3	1.00826	0.000415839	ENSG00000226729	RPL35AP30		ENSG00000234632.1	-1.11975	1.36471e-05	ENSG00000234632	NECAP1P2		ENSG00000226729	RPL35AP30		ENSG00000251224	CNOT10-AS1
ENSG00000241158.4	92.8822	-1.11871	0.228146	-4.90346	9.4161e-07	3.78319e-05	ENSG00000241158				ENSG00000226782.2	1.08162	0.015478	ENSG00000226782	AC117465.1		ENSG00000241158.4	-1.11871	3.78319e-05	ENSG00000241158	ADAMTS9-AS1		ENSG00000226782	AC117465.1		ENSG00000251513	LIX1-AS1
ENSG00000226757.2	1.9339	-1.1177	0.395944	-2.82287	0.00475966	0.0244896	ENSG00000226757				ENSG00000226806.1	1.03715	0.0047228	ENSG00000226806	AC011893.1		ENSG00000226757.2	-1.1177	0.0244896	ENSG00000226757	AC079341.1		ENSG00000226806	AC011893.1		ENSG00000251783	RNU6-1170P
ENSG00000271662.1	61.8365	-1.11708	0.190168	-5.87421	4.24877e-09	6.00043e-07	ENSG00000271662				ENSG00000226888.2	1.05293	0.0212341	ENSG00000226888	RPLP1P10		ENSG00000271662.1	-1.11708	6.00043e-07	ENSG00000271662	AC233280.2		ENSG00000226888	RPLP1P10		ENSG00000251804	RNU6-1294P
ENSG00000204424.9	5.23837	-1.1166	0.293127	-3.80928	0.000139372	0.00171183	ENSG00000204424				ENSG00000227128.4	1.85109	0.00446731	ENSG00000227128	LBX1-AS1		ENSG00000204424.9	-1.1166	0.00171183	ENSG00000204424	LY6G6F		ENSG00000227128	LBX1-AS1		ENSG00000251893	RF00156
ENSG00000138109.9	1.83324	-1.11628	0.439417	-2.54036	0.0110739	0.0459036	ENSG00000138109				ENSG00000227158.1	1.0962	0.0142653	ENSG00000227158	AC073621.1		ENSG00000138109.9	-1.11628	0.0459036	ENSG00000138109	CYP2C9		ENSG00000227158	AC073621.1		ENSG00000251899
ENSG00000232778.1	1.51842	-1.11593	0.280054	-3.98468	6.75724e-05	0.000998034	ENSG00000232778				ENSG00000227159.6	1.15075	0.0324288	ENSG00000227159	DDX11L16		ENSG00000232778.1	-1.11593	0.000998034	ENSG00000232778	RPL23AP50		ENSG00000227159	DDX11L16		ENSG00000252034	RNY4P37
ENSG00000164287.11	555.482	-1.11572	0.411161	-2.71358	0.00665611	0.0315487	ENSG00000164287				ENSG00000227356.2	1.30149	0.00770825	ENSG00000227356	LINC00866		ENSG00000164287.11	-1.11572	0.0315487	ENSG00000164287	CDC20B		ENSG00000227356	LINC00866		ENSG00000252172	RNU6-720P
ENSG00000183287.12	109.632	-1.1149	0.22269	-5.00649	5.54318e-07	2.56658e-05	ENSG00000183287				ENSG00000227586.5	1.05315	1.1962e-06	ENSG00000227586	RPS26P39		ENSG00000183287.12	-1.1149	2.56658e-05	ENSG00000183287	CCBE1		ENSG00000227586	RPS26P39		ENSG00000252212	RNU2-58P
ENSG00000236842.1	2.05381	-1.11427	0.243279	-4.58019	4.64544e-06	0.000130168	ENSG00000236842				ENSG00000227634.1	1.20506	0.00561466	ENSG00000227634	LINC01714		ENSG00000236842.1	-1.11427	0.000130168	ENSG00000236842	AC010997.2		ENSG00000227634	LINC01714		ENSG00000252269	RNU4ATAC12P
ENSG00000261795.1	15.2483	-1.11394	0.286354	-3.89008	0.00010021	0.00133068	ENSG00000261795				ENSG00000227663.1	1.00342	4.47857e-05	ENSG00000227663	RPL7P2		ENSG00000261795.1	-1.11394	0.00133068	ENSG00000261795	AC093627.7		ENSG00000227663	RPL7P2		ENSG00000252355	RN7SKP287
ENSG00000236027.2	1.32605	-1.11348	0.350344	-3.17824	0.00148171	0.0101919	ENSG00000236027				ENSG00000227887.1	1.04043	6.65853e-07	ENSG00000227887	RPS26P13		ENSG00000236027.2	-1.11348	0.0101919	ENSG00000236027	PATE3		ENSG00000227887	RPS26P13		ENSG00000252357	RF00019
ENSG00000221044.2	3.51257	-1.11225	0.235561	-4.72171	2.33873e-06	7.64378e-05	ENSG00000221044				ENSG00000227958.1	1.56062	0.0461659	ENSG00000227958	AL390778.1		ENSG00000221044.2	-1.11225	7.64378e-05	ENSG00000221044	RF00012		ENSG00000227958	AL390778.1		ENSG00000252421	RNU6-1069P
ENSG00000255121.2	145.09	-1.11202	0.123682	-8.99092	2.45166e-19	3.56986e-16	ENSG00000255121				ENSG00000228278.3	2.21165	1.10786e-07	ENSG00000228278	ORM2		ENSG00000255121.2	-1.11202	3.56986e-16	ENSG00000255121	AP003392.4		ENSG00000228278	ORM2		ENSG00000252914	RNU6-789P
ENSG00000180336.16	75.132	-1.11154	0.197882	-5.61718	1.94098e-08	1.87556e-06	ENSG00000180336				ENSG00000228512.2	1.17149	0.0110703	ENSG00000228512			ENSG00000180336.16	-1.11154	1.87556e-06	ENSG00000180336	MEIOC		ENSG00000228512			ENSG00000253199	LINC02153
ENSG00000267606.1	2.82317	-1.11097	0.267755	-4.14919	3.33648e-05	0.000585782	ENSG00000267606				ENSG00000228626.1	1.58133	0.000925007	ENSG00000228626	AC245100.3		ENSG00000267606.1	-1.11097	0.000585782	ENSG00000267606	AC006116.9		ENSG00000228626	AC245100.3		ENSG00000253230	LINC00599
ENSG00000168539.3	17.8042	-1.1103	0.335905	-3.30539	0.00094844	0.00732305	ENSG00000168539				ENSG00000228651.1	1.2299	1.26118e-06	ENSG00000228651	AC074327.1		ENSG00000168539.3	-1.1103	0.00732305	ENSG00000168539	CHRM1		ENSG00000228651	AC074327.1		ENSG00000253300	AC018541.1
ENSG00000263300.1	1.84879	-1.10994	0.244913	-4.53199	5.84298e-06	0.000155666	ENSG00000263300				ENSG00000228692.2	1.19386	0.00711022	ENSG00000228692	AL445307.1		ENSG00000263300.1	-1.10994	0.000155666	ENSG00000263300	AC015853.3		ENSG00000228692	AL445307.1		ENSG00000253328	SUMO2P19
ENSG00000253328.2	2.81188	-1.10922	0.235806	-4.70394	2.55184e-06	8.13872e-05	ENSG00000253328				ENSG00000229032.1	1.01025	0.000310223	ENSG00000229032	AL445685.2		ENSG00000253328.2	-1.10922	8.13872e-05	ENSG00000253328	SUMO2P19		ENSG00000229032	AL445685.2		ENSG00000253369	AC131902.1
ENSG00000260234.4	1.67798	-1.10789	0.344711	-3.21398	0.00130911	0.00926577	ENSG00000260234				ENSG00000229051.1	1.09218	0.00411558	ENSG00000229051	LINC01788		ENSG00000260234.4	-1.10789	0.00926577	ENSG00000260234	AC020636.2		ENSG00000229051	LINC01788		ENSG00000253507	AC104257.1
ENSG00000255552.6	5.42543	-1.1077	0.279205	-3.96735	7.26756e-05	0.0010546	ENSG00000255552				ENSG00000229056.2	1.07465	0.000794963	ENSG00000229056	AC020571.1		ENSG00000255552.6	-1.1077	0.0010546	ENSG00000255552	LY6G6E		ENSG00000229056	AC020571.1		ENSG00000253520	AC136628.3
ENSG00000254428.1	25.9859	-1.10753	0.134215	-8.2519	1.55889e-16	1.60555e-13	ENSG00000254428				ENSG00000229314.5	2.74068	9.61147e-09	ENSG00000229314	ORM1		ENSG00000254428.1	-1.10753	1.60555e-13	ENSG00000254428	AP003392.1		ENSG00000229314	ORM1		ENSG00000253596	AC103952.1
ENSG00000259502.1	6.27131	-1.10738	0.205984	-5.37606	7.61332e-08	5.55246e-06	ENSG00000259502				ENSG00000229344.1	1.05257	2.29127e-09	ENSG00000229344	MTCO2P12		ENSG00000259502.1	-1.10738	5.55246e-06	ENSG00000259502	AL132640.1		ENSG00000229344	MTCO2P12		ENSG00000253641	AC104964.1
ENSG00000173626.8	25.3424	-1.10697	0.31965	-3.46309	0.000534018	0.0047596	ENSG00000173626				ENSG00000229652.1	1.05873	0.00020209	ENSG00000229652	AL359837.1		ENSG00000173626.8	-1.10697	0.0047596	ENSG00000173626	TRAPPC3L		ENSG00000229652	AL359837.1		ENSG00000253649	PRSS51
ENSG00000157335.18	32.5055	-1.10368	0.310596	-3.55342	0.000380258	0.003694	ENSG00000157335				ENSG00000229941.4	1.01107	0.00512634	ENSG00000229941	AC012499.1		ENSG00000157335.18	-1.10368	0.003694	ENSG00000157335	CLEC18C		ENSG00000229941	AC012499.1		ENSG00000253678	AC104964.2
ENSG00000239160.1	0.932697	-1.10237	0.373619	-2.95051	0.00317248	0.0180521	ENSG00000239160				ENSG00000229962.1	1.35968	0.0323619	ENSG00000229962	AP000221.1		ENSG00000239160.1	-1.10237	0.0180521	ENSG00000239160			ENSG00000229962	AP000221.1		ENSG00000253873	PCDHGA11
ENSG00000241475.1	0.626185	-1.10178	0.416818	-2.64331	0.00820998	0.0368565	ENSG00000241475				ENSG00000230353.5	1.23882	0.00118791	ENSG00000230353	AC114755.3		ENSG00000241475.1	-1.10178	0.0368565	ENSG00000241475	AL160408.4		ENSG00000230353	AC114755.3		ENSG00000254192	AC011365.2
ENSG00000137285.9	878.529	-1.09976	0.373949	-2.94094	0.00327219	0.0184651	ENSG00000137285				ENSG00000230481.2	1.68823	0.00919314	ENSG00000230481	IGKV1OR22-5		ENSG00000137285.9	-1.09976	0.0184651	ENSG00000137285	TUBB2B		ENSG00000230481	IGKV1OR22-5		ENSG00000254274	TDGF1P5
ENSG00000267108.1	7.83439	-1.09951	0.22542	-4.8776	1.07386e-06	4.21037e-05	ENSG00000267108				ENSG00000230506.1	1.20567	0.00846242	ENSG00000230506	AL354824.1		ENSG00000267108.1	-1.09951	4.21037e-05	ENSG00000267108	AP001029.1		ENSG00000230506	AL354824.1		ENSG00000254381	TUBB8P5
ENSG00000278041.1	8.11595	-1.09909	0.341788	-3.21572	0.00130118	0.00922824	ENSG00000278041				ENSG00000230668.1	1.31979	0.0236978	ENSG00000230668	AL844175.1		ENSG00000278041.1	-1.09909	0.00922824	ENSG00000278041	AL133325.3		ENSG00000230668	AL844175.1		ENSG00000254404	AP003306.1
ENSG00000281827.1	3.41752	-1.09818	0.215776	-5.08946	3.59084e-07	1.82687e-05	ENSG00000281827				ENSG00000230838.1	1.2592	0.00266759	ENSG00000230838	LINC01614		ENSG00000281827.1	-1.09818	1.82687e-05	ENSG00000281827			ENSG00000230838	LINC01614		ENSG00000254428	AP003392.1
ENSG00000224394.1	1.69186	-1.09769	0.383224	-2.86436	0.00417853	0.0222702	ENSG00000224394				ENSG00000231133.5	1.36198	3.26404e-05	ENSG00000231133	HAR1B		ENSG00000224394.1	-1.09769	0.0222702	ENSG00000224394	GPC6-AS2		ENSG00000231133	HAR1B		ENSG00000254433	AP001001.1
ENSG00000145721.10	1542.77	-1.09727	0.323326	-3.3937	0.000689545	0.00577612	ENSG00000145721				ENSG00000231196.3	1.18775	0.000154343	ENSG00000231196			ENSG00000145721.10	-1.09727	0.00577612	ENSG00000145721	LIX1		ENSG00000231196			ENSG00000254500	RANP3
ENSG00000227240.1	0.585544	-1.09622	0.4364	-2.51195	0.0120065	0.0487815	ENSG00000227240				ENSG00000231210.2	1.12768	0.012953	ENSG00000231210	LINC01510		ENSG00000227240.1	-1.09622	0.0487815	ENSG00000227240	AL356272.1		ENSG00000231210	LINC01510		ENSG00000254506	AP003080.1
ENSG00000164007.9	189.411	-1.09598	0.422449	-2.59435	0.00947698	0.0409186	ENSG00000164007				ENSG00000231331.1	1.71789	0.0120472	ENSG00000231331	AC103563.3		ENSG00000164007.9	-1.09598	0.0409186	ENSG00000164007	CLDN19		ENSG00000231331	AC103563.3		ENSG00000254509	AP000866.3
ENSG00000275305.1	2.24162	-1.09347	0.40922	-2.67208	0.00753825	0.0345772	ENSG00000275305				ENSG00000231366.1	1.02665	0.000110659	ENSG00000231366	RPS26P40		ENSG00000275305.1	-1.09347	0.0345772	ENSG00000275305	RNA5SP528		ENSG00000231366	RPS26P40		ENSG00000254638	AP002884.2
ENSG00000224689.6	149.322	-1.09324	0.312482	-3.49857	0.000467752	0.00431544	ENSG00000224689				ENSG00000231505.1	1.45074	0.0452716	ENSG00000231505	AC108868.1		ENSG00000224689.6	-1.09324	0.00431544	ENSG00000224689	ZNF812P		ENSG00000231505	AC108868.1		ENSG00000254717	GLYATL1P2
ENSG00000253520.1	27.2734	-1.09309	0.22809	-4.79238	1.64817e-06	5.8338e-05	ENSG00000253520				ENSG00000231758.2	1.49195	0.0137534	ENSG00000231758	AC092652.1		ENSG00000253520.1	-1.09309	5.8338e-05	ENSG00000253520	AC136628.3		ENSG00000231758	AC092652.1		ENSG00000254768	AC104009.1
ENSG00000246790.2	14.0025	-1.09256	0.210254	-5.19637	2.03216e-07	1.18198e-05	ENSG00000246790				ENSG00000231826.4	1.02209	0.00869487	ENSG00000231826	LINC01819		ENSG00000246790.2	-1.09256	1.18198e-05	ENSG00000246790	AP000977.1		ENSG00000231826	LINC01819		ENSG00000254771	AP001893.2
ENSG00000233011.1	0.715367	-1.09177	0.434433	-2.5131	0.0119677	0.0486577	ENSG00000233011				ENSG00000231852.5	1.05611	0.000527884	ENSG00000231852	CYP21A2		ENSG00000233011.1	-1.09177	0.0486577	ENSG00000233011	SLC9A3P1		ENSG00000231852	CYP21A2		ENSG00000254833	AP001893.3
ENSG00000242525.1	7.03161	-1.09168	0.333687	-3.27157	0.00106954	0.00800486	ENSG00000242525				ENSG00000231873.1	1.06694	0.0249107	ENSG00000231873	AC099560.1		ENSG00000242525.1	-1.09168	0.00800486	ENSG00000242525	OR7E100P		ENSG00000231873	AC099560.1		ENSG00000254905	AP001318.1
ENSG00000102678.6	329.6	-1.09126	0.267523	-4.07915	4.5201e-05	0.000733833	ENSG00000102678				ENSG00000231907.2	1.2995	3.23206e-08	ENSG00000231907	GAPDHP37		ENSG00000102678.6	-1.09126	0.000733833	ENSG00000102678	FGF9		ENSG00000231907	GAPDHP37		ENSG00000254909	AP003392.2
ENSG00000205822.9	3.69384	-1.08994	0.285833	-3.81322	0.000137169	0.00169067	ENSG00000205822				ENSG00000232310.5	1.17739	0.000901017	ENSG00000232310	AL078590.3		ENSG00000205822.9	-1.08994	0.00169067	ENSG00000205822	TPTE2P6		ENSG00000232310	AL078590.3		ENSG00000254990	AP001781.1
ENSG00000255817.1	1.14371	-1.0891	0.324882	-3.35231	0.000801406	0.00645574	ENSG00000255817				ENSG00000232679.1	1.59771	1.49823e-05	ENSG00000232679	LINC01705		ENSG00000255817.1	-1.0891	0.00645574	ENSG00000255817	AC025576.2		ENSG00000232679	LINC01705		ENSG00000255090
ENSG00000252269.1	1.34736	-1.08847	0.305319	-3.56503	0.000363818	0.00358104	ENSG00000252269				ENSG00000232771.2	1.23395	0.00329511	ENSG00000232771	PPP1R26P5		ENSG00000252269.1	-1.08847	0.00358104	ENSG00000252269	RNU4ATAC12P		ENSG00000232771	PPP1R26P5		ENSG00000255118	AP003306.2
ENSG00000231550.1	5.6488	-1.08786	0.202709	-5.36662	8.02278e-08	5.7226e-06	ENSG00000231550				ENSG00000233243.1	1.10134	0.00515395	ENSG00000233243	AC112492.5		ENSG00000231550.1	-1.08786	5.7226e-06	ENSG00000231550	PTCHD3P2		ENSG00000233243	AC112492.5		ENSG00000255121	AP003392.4
ENSG00000256912.1	1.58704	-1.08754	0.356772	-3.04827	0.00230162	0.0141463	ENSG00000256912				ENSG00000233278.1	1.2464	1.11131e-08	ENSG00000233278	RPS26P2		ENSG00000256912.1	-1.08754	0.0141463	ENSG00000256912	AC007068.2		ENSG00000233278	RPS26P2		ENSG00000255241	AP005436.2
ENSG00000183571.9	3.36394	-1.08743	0.309282	-3.51597	0.000438147	0.00410418	ENSG00000183571				ENSG00000233296.1	1.03314	0.00645574	ENSG00000233296	AC092159.2		ENSG00000183571.9	-1.08743	0.00410418	ENSG00000183571	PGPEP1L		ENSG00000233296	AC092159.2		ENSG00000255274	SMIM35
ENSG00000264344.1	1.75447	-1.08606	0.258977	-4.19364	2.74514e-05	0.000504214	ENSG00000264344				ENSG00000233419.3	1.0021	5.04878e-06	ENSG00000233419	AL121994.1		ENSG00000264344.1	-1.08606	0.000504214	ENSG00000264344			ENSG00000233419	AL121994.1		ENSG00000255286	AP000907.1
ENSG00000273531.1	0.671356	-1.08516	0.385088	-2.81796	0.004833	0.0247764	ENSG00000273531				ENSG00000233532.4	1.31969	0.000613787	ENSG00000233532	LINC00460		ENSG00000273531.1	-1.08516	0.0247764	ENSG00000273531			ENSG00000233532	LINC00460		ENSG00000255318
ENSG00000236194.3	2.87938	-1.0844	0.222405	-4.87579	1.08376e-06	4.23739e-05	ENSG00000236194				ENSG00000233732.5	1.35641	0.0445354	ENSG00000233732	IGHV3OR16-10		ENSG00000236194.3	-1.0844	4.23739e-05	ENSG00000236194	AC099811.1		ENSG00000233732	IGHV3OR16-10		ENSG00000255334	AP000907.2
ENSG00000253873.4	117.545	-1.08409	0.242001	-4.47969	7.47501e-06	0.000186663	ENSG00000253873				ENSG00000233778.3	1.14651	1.49181e-07	ENSG00000233778	AC104339.1		ENSG00000253873.4	-1.08409	0.000186663	ENSG00000253873	PCDHGA11		ENSG00000233778	AC104339.1		ENSG00000255395	AP001972.4
ENSG00000224221.1	5.60386	-1.08347	0.370529	-2.92412	0.00345434	0.0192385	ENSG00000224221				ENSG00000233818.1	1.02312	1.99525e-09	ENSG00000233818	AP000695.2		ENSG00000224221.1	-1.08347	0.0192385	ENSG00000224221	RPS6P8		ENSG00000233818	AP000695.2		ENSG00000255445	AP003072.2
ENSG00000273694.1	0.883439	-1.08308	0.394069	-2.74845	0.00598772	0.0291765	ENSG00000273694				ENSG00000233891.6	1.16934	0.0193822	ENSG00000233891	AC007179.2		ENSG00000273694.1	-1.08308	0.0291765	ENSG00000273694	RF00004		ENSG00000233891	AC007179.2		ENSG00000255484	AP003063.2
ENSG00000252914.1	1.19388	-1.08026	0.34053	-3.17228	0.00151247	0.0103428	ENSG00000252914				ENSG00000233999.3	1.11043	0.0193926	ENSG00000233999	IGKV3OR2-268		ENSG00000252914.1	-1.08026	0.0103428	ENSG00000252914	RNU6-789P		ENSG00000233999	IGKV3OR2-268		ENSG00000255545	AP004608.1
ENSG00000243187.1	3.26681	-1.07969	0.28936	-3.73131	0.000190487	0.00217091	ENSG00000243187				ENSG00000234147.1	2.40686	2.9242e-17	ENSG00000234147	AL035446.1		ENSG00000243187.1	-1.07969	0.00217091	ENSG00000243187	CCDC39-AS1		ENSG00000234147	AL035446.1		ENSG00000255552	LY6G6E
ENSG00000280367.1	30.2314	-1.07937	0.160011	-6.74558	1.52416e-11	5.64569e-09	ENSG00000280367				ENSG00000234199.2	1.22149	0.00151497	ENSG00000234199	LINC01191		ENSG00000280367.1	-1.07937	5.64569e-09	ENSG00000280367	AP002364.1		ENSG00000234199	LINC01191		ENSG00000255554	OR7E1P
ENSG00000269615.1	3.51351	-1.07832	0.359932	-2.99589	0.00273649	0.0161275	ENSG00000269615				ENSG00000234283.1	1.04312	0.00689684	ENSG00000234283	LINC01731		ENSG00000269615.1	-1.07832	0.0161275	ENSG00000269615	MTDHP2		ENSG00000234283	LINC01731		ENSG00000255566	AC135279.1
ENSG00000233817.1	20.5342	-1.07756	0.239921	-4.49131	7.07866e-06	0.000179924	ENSG00000233817				ENSG00000234476.1	1.11006	0.0238751	ENSG00000234476	AC092811.1		ENSG00000233817.1	-1.07756	0.000179924	ENSG00000233817	AL162727.1		ENSG00000234476	AC092811.1		ENSG00000255571	MIR9-3HG
ENSG00000202089.1	1.3213	-1.0774	0.305159	-3.53061	0.000414608	0.00393372	ENSG00000202089				ENSG00000234513.1	1.08573	2.43941e-07	ENSG00000234513	AC073072.2		ENSG00000202089.1	-1.0774	0.00393372	ENSG00000202089	RNU6-1306P		ENSG00000234513	AC073072.2		ENSG00000255666	AP000943.2
ENSG00000182255.6	10.9238	-1.07696	0.346759	-3.1058	0.00189764	0.0122444	ENSG00000182255				ENSG00000234683.1	1.27378	5.91125e-07	ENSG00000234683	AL138799.3		ENSG00000182255.6	-1.07696	0.0122444	ENSG00000182255	KCNA4		ENSG00000234683	AL138799.3		ENSG00000255817	AC025576.2
ENSG00000265060.1	8.47632	-1.07689	0.411164	-2.61913	0.00881555	0.0387967	ENSG00000265060				ENSG00000234703.1	1.48359	0.000636932	ENSG00000234703	AF015262.1		ENSG00000265060.1	-1.07689	0.0387967	ENSG00000265060	PPY2P		ENSG00000234703	AF015262.1		ENSG00000255847	AP003717.1
ENSG00000199668.1	0.84254	-1.07652	0.387276	-2.77972	0.00544055	0.0271558	ENSG00000199668				ENSG00000234754.1	1.73778	2.31541e-05	ENSG00000234754	AL445470.1		ENSG00000199668.1	-1.07652	0.0271558	ENSG00000199668	RF00019		ENSG00000234754	AL445470.1		ENSG00000255893	AP000786.1
ENSG00000101958.12	13.1683	-1.0762	0.301736	-3.56669	0.000361522	0.00356515	ENSG00000101958				ENSG00000234919.1	1.89945	0.000407612	ENSG00000234919	LINC01827		ENSG00000101958.12	-1.0762	0.00356515	ENSG00000101958	GLRA2		ENSG00000234919	LINC01827		ENSG00000255920	CCND2-AS1
ENSG00000269445.1	0.725752	-1.07552	0.392407	-2.74082	0.00612865	0.0296611	ENSG00000269445				ENSG00000235042.1	1.17698	0.0250429	ENSG00000235042	AC098820.2		ENSG00000269445.1	-1.07552	0.0296611	ENSG00000269445	AC067969.2		ENSG00000235042	AC098820.2		ENSG00000256008	AC125616.1
ENSG00000252034.1	1.04456	-1.07534	0.321242	-3.34746	0.000815546	0.00654094	ENSG00000252034				ENSG00000235218.2	1.08435	0.0332662	ENSG00000235218	AC092638.2		ENSG00000252034.1	-1.07534	0.00654094	ENSG00000252034	RNY4P37		ENSG00000235218	AC092638.2		ENSG00000256350	AC243972.3
ENSG00000256350.1	11.0482	-1.0748	0.422935	-2.54128	0.0110447	0.0458047	ENSG00000256350				ENSG00000235356.1	2.27582	0.0320111	ENSG00000235356	AL592466.1		ENSG00000256350.1	-1.0748	0.0458047	ENSG00000256350	AC243972.3		ENSG00000235356	AL592466.1		ENSG00000256650	RERG-IT1
ENSG00000240707.2	8.48234	-1.07458	0.397847	-2.70098	0.00691347	0.0324156	ENSG00000240707				ENSG00000235385.1	1.14289	0.000831776	ENSG00000235385	LINC02154		ENSG00000240707.2	-1.07458	0.0324156	ENSG00000240707	LINC01168		ENSG00000235385	LINC02154		ENSG00000256723	AP003717.3
ENSG00000234459.1	6.19711	-1.07386	0.222097	-4.8351	1.33081e-06	4.9583e-05	ENSG00000234459				ENSG00000235459.5	1.08707	3.35278e-08	ENSG00000235459	RPS26P31		ENSG00000234459.1	-1.07386	4.9583e-05	ENSG00000234459	AC002064.2		ENSG00000235459	RPS26P31		ENSG00000256912	AC007068.2
ENSG00000200677.1	0.672824	-1.07357	0.344745	-3.1141	0.00184507	0.0119901	ENSG00000200677				ENSG00000235615.2	1.25091	0.000125122	ENSG00000235615	AJ239322.1		ENSG00000200677.1	-1.07357	0.0119901	ENSG00000200677	RF00093		ENSG00000235615	AJ239322.1		ENSG00000256972	AP000462.3
ENSG00000235205.1	8.72396	-1.07331	0.301137	-3.5642	0.000364967	0.00358907	ENSG00000235205				ENSG00000235689.1	1.14609	0.0410693	ENSG00000235689	AC253536.4		ENSG00000235205.1	-1.07331	0.00358907	ENSG00000235205	TATDN2P3		ENSG00000235689	AC253536.4		ENSG00000257075	RPEP6
ENSG00000255090.4	30.2527	-1.07329	0.223379	-4.8048	1.54906e-06	5.53871e-05	ENSG00000255090				ENSG00000235978.5	1.0749	8.50911e-06	ENSG00000235978	AC018816.1		ENSG00000255090.4	-1.07329	5.53871e-05	ENSG00000255090			ENSG00000235978	AC018816.1		ENSG00000257391	AC126763.1
ENSG00000259793.1	2.65788	-1.07275	0.260276	-4.12158	3.76288e-05	0.000640448	ENSG00000259793				ENSG00000236013.4	1.08826	0.00311709	ENSG00000236013	AL138737.1		ENSG00000259793.1	-1.07275	0.000640448	ENSG00000259793	AC013726.1		ENSG00000236013	AL138737.1		ENSG00000257643	AC084824.2
ENSG00000273720.1	4.46561	-1.0722	0.324215	-3.30707	0.000942767	0.0072888	ENSG00000273720				ENSG00000236069.1	1.1925	0.0131629	ENSG00000236069	AL136987.1		ENSG00000273720.1	-1.0722	0.0072888	ENSG00000273720	AC091812.2		ENSG00000236069	AL136987.1		ENSG00000257763	OR5BK1P
ENSG00000184647.9	2.69858	-1.07219	0.378599	-2.832	0.00462582	0.023988	ENSG00000184647				ENSG00000236427.1	1.18051	0.00736772	ENSG00000236427	AL589986.2		ENSG00000184647.9	-1.07219	0.023988	ENSG00000184647	PRSS55		ENSG00000236427	AL589986.2		ENSG00000257817	AC026765.2
ENSG00000264714.1	37.179	-1.0714	0.247592	-4.32727	1.50969e-05	0.000317479	ENSG00000264714				ENSG00000236481.1	1.14495	0.00411828	ENSG00000236481	LINC02195		ENSG00000264714.1	-1.0714	0.000317479	ENSG00000264714	AP005117.1		ENSG00000236481	LINC02195		ENSG00000258077	AC078923.1
ENSG00000234567.1	4.18008	-1.07124	0.310726	-3.44755	0.000565705	0.00496208	ENSG00000234567				ENSG00000236485.1	1.9553	3.66779e-06	ENSG00000236485	LINC01945		ENSG00000234567.1	-1.07124	0.00496208	ENSG00000234567	AL024497.2		ENSG00000236485	LINC01945		ENSG00000258131	AC007656.1
ENSG00000254500.1	0.428042	-1.07116	0.391599	-2.73534	0.00623166	0.0300393	ENSG00000254500				ENSG00000236595.1	1.33109	0.00743538	ENSG00000236595	MED15P5		ENSG00000254500.1	-1.07116	0.0300393	ENSG00000254500	RANP3		ENSG00000236595	MED15P5		ENSG00000258418	AL352977.1
ENSG00000259540.1	4.77208	-1.07091	0.282985	-3.78433	0.000154124	0.00185366	ENSG00000259540				ENSG00000236940.1	1.35842	0.0274943	ENSG00000236940	AL589765.3		ENSG00000259540.1	-1.07091	0.00185366	ENSG00000259540	AC027020.1		ENSG00000236940	AL589765.3		ENSG00000258473	AC007686.2
ENSG00000270876.1	19.6884	-1.07051	0.210612	-5.08288	3.71763e-07	1.87646e-05	ENSG00000270876				ENSG00000237525.5	1.42188	0.000363311	ENSG00000237525	AC012668.3		ENSG00000270876.1	-1.07051	1.87646e-05	ENSG00000270876	ZNF30-AS1		ENSG00000237525	AC012668.3		ENSG00000258524	NT5CP1
ENSG00000230312.2	1.19656	-1.0692	0.355956	-3.00374	0.00266684	0.015812	ENSG00000230312				ENSG00000237592.2	1.5998	0.00840407	ENSG00000237592	IGKV1OR10-1		ENSG00000230312.2	-1.0692	0.015812	ENSG00000230312	AC234782.1		ENSG00000237592	IGKV1OR10-1		ENSG00000258602	LINC01629
ENSG00000099954.17	263.92	-1.06897	0.320218	-3.33826	0.000843045	0.00671312	ENSG00000099954				ENSG00000237647.7	1.62006	0.0121744	ENSG00000237647			ENSG00000099954.17	-1.06897	0.00671312	ENSG00000099954	CECR2		ENSG00000237647			ENSG00000258647	LINC00930
ENSG00000249238.1	0.935492	-1.06896	0.411712	-2.59638	0.00942105	0.040748	ENSG00000249238				ENSG00000237875.1	1.00417	5.75898e-06	ENSG00000237875	AL353691.2		ENSG00000249238.1	-1.06896	0.040748	ENSG00000249238	BCL9P1		ENSG00000237875	AL353691.2		ENSG00000258676	AC091544.2
ENSG00000236241.1	2.68211	-1.06863	0.292057	-3.65897	0.000253234	0.00268655	ENSG00000236241				ENSG00000237879.1	1.0482	7.09651e-05	ENSG00000237879	LINC00398		ENSG00000236241.1	-1.06863	0.00268655	ENSG00000236241	AC119744.1		ENSG00000237879	LINC00398		ENSG00000258739	ENO1P2
ENSG00000265095.1	1.57847	-1.06793	0.365631	-2.92078	0.00349154	0.0193997	ENSG00000265095				ENSG00000238268.2	1.89046	2.18202e-06	ENSG00000238268			ENSG00000265095.1	-1.06793	0.0193997	ENSG00000265095	FTLP12		ENSG00000238268			ENSG00000258837	AL133370.1
ENSG00000206762.1	4.08466	-1.06723	0.209705	-5.0892	3.59584e-07	1.82722e-05	ENSG00000206762				ENSG00000238554.1	1.80799	0.000207905	ENSG00000238554	RNU1-88P		ENSG00000206762.1	-1.06723	1.82722e-05	ENSG00000206762	RNU6-418P		ENSG00000238554	RNU1-88P		ENSG00000258878	AL355076.3
ENSG00000173124.13	4.47701	-1.06694	0.262296	-4.06769	4.74807e-05	0.000760898	ENSG00000173124				ENSG00000238833.1	3.86785	0.000134253	ENSG00000238833	RNU1-131P		ENSG00000173124.13	-1.06694	0.000760898	ENSG00000173124	ACSM6		ENSG00000238833	RNU1-131P		ENSG00000259026	AL049833.2
ENSG00000261156.5	0.632786	-1.06566	0.387912	-2.74718	0.00601102	0.0292596	ENSG00000261156				ENSG00000238961.1	1.12197	0.00172425	ENSG00000238961	SNORA47		ENSG00000261156.5	-1.06566	0.0292596	ENSG00000261156	LINC01989		ENSG00000238961	SNORA47		ENSG00000259033	AL356804.1
ENSG00000279347.1	16.8194	-1.06562	0.163817	-6.50495	7.77213e-11	2.18796e-08	ENSG00000279347				ENSG00000239023.1	3.58093	5.46034e-05	ENSG00000239023	RNU1-98P		ENSG00000279347.1	-1.06562	2.18796e-08	ENSG00000279347	AC021945.1		ENSG00000239023	RNU1-98P		ENSG00000259056	DUXAP1
ENSG00000208009.1	4.17963	-1.06484	0.217543	-4.89483	9.83913e-07	3.9159e-05	ENSG00000208009				ENSG00000239183.1	1.13209	0.00157016	ENSG00000239183	SNORA84		ENSG00000208009.1	-1.06484	3.9159e-05	ENSG00000208009	MIR130A		ENSG00000239183	SNORA84		ENSG00000259334	LINC00596
ENSG00000231892.1	1.25658	-1.06476	0.377534	-2.8203	0.00479785	0.0246411	ENSG00000231892				ENSG00000239398.3	1.72548	0.00644016	ENSG00000239398	RN7SL342P		ENSG00000231892.1	-1.06476	0.0246411	ENSG00000231892	AC073316.2		ENSG00000239398	RN7SL342P		ENSG00000259379	MTND5P32
ENSG00000272507.1	5.39953	-1.06435	0.201346	-5.28617	1.24901e-07	8.17706e-06	ENSG00000272507				ENSG00000239437.3	1.42874	5.42692e-05	ENSG00000239437	RN7SL752P		ENSG00000272507.1	-1.06435	8.17706e-06	ENSG00000272507	RNU6-88P		ENSG00000239437	RN7SL752P		ENSG00000259502	AL132640.1
ENSG00000207721.1	10.3834	-1.06379	0.183366	-5.80146	6.57395e-09	8.26186e-07	ENSG00000207721				ENSG00000239559.2	1.0568	6.09626e-08	ENSG00000239559	RPL37P2		ENSG00000207721.1	-1.06379	8.26186e-07	ENSG00000207721	MIR186		ENSG00000239559	RPL37P2		ENSG00000259504	AC026992.1
ENSG00000243107.1	10.0464	-1.06178	0.181842	-5.83902	5.25099e-09	6.86236e-07	ENSG00000243107				ENSG00000239571.1	1.42221	0.0131321	ENSG00000239571	IGKV2D-30		ENSG00000243107.1	-1.06178	6.86236e-07	ENSG00000243107	AC000120.1		ENSG00000239571	IGKV2D-30		ENSG00000259527	LINC00052
ENSG00000271236.1	1.38668	-1.06164	0.321305	-3.30415	0.000952655	0.00734434	ENSG00000271236				ENSG00000239742.3	1.19279	0.0014196	ENSG00000239742	RN7SL672P		ENSG00000271236.1	-1.06164	0.00734434	ENSG00000271236	SUMO2P15		ENSG00000239742	RN7SL672P		ENSG00000259540	AC027020.1
ENSG00000167612.11	27.7133	-1.06161	0.352913	-3.00812	0.00262865	0.0156448	ENSG00000167612				ENSG00000239809.1	1.05413	1.66726e-06	ENSG00000239809	AC008026.2		ENSG00000167612.11	-1.06161	0.0156448	ENSG00000167612	ANKRD33		ENSG00000239809	AC008026.2		ENSG00000259571	BLID
ENSG00000254404.1	4.76653	-1.06093	0.311172	-3.40947	0.000650902	0.00552031	ENSG00000254404				ENSG00000239819.2	1.28013	0.0105827	ENSG00000239819	IGKV1D-8		ENSG00000254404.1	-1.06093	0.00552031	ENSG00000254404	AP003306.1		ENSG00000239819	IGKV1D-8		ENSG00000259594	AC023034.1
ENSG00000206951.1	2.12502	-1.05874	0.247023	-4.28601	1.81907e-05	0.000367706	ENSG00000206951				ENSG00000239855.1	1.45288	0.00226093	ENSG00000239855	IGKV1-6		ENSG00000206951.1	-1.05874	0.000367706	ENSG00000206951	RF00019		ENSG00000239855	IGKV1-6		ENSG00000259621	AC069029.1
ENSG00000280753.1	19.9811	-1.05849	0.221307	-4.78289	1.72796e-06	6.01537e-05	ENSG00000280753				ENSG00000239862.1	1.87942	0.0118346	ENSG00000239862	IGKV1-37		ENSG00000280753.1	-1.05849	6.01537e-05	ENSG00000280753			ENSG00000239862	IGKV1-37		ENSG00000259793	AC013726.1
ENSG00000237916.1	3.13185	-1.05778	0.226662	-4.66678	3.05952e-06	9.3687e-05	ENSG00000237916				ENSG00000239951.1	1.58776	0.000519487	ENSG00000239951	IGKV3-20		ENSG00000237916.1	-1.05778	9.3687e-05	ENSG00000237916	AC011753.4		ENSG00000239951	IGKV3-20		ENSG00000259905	PWRN1
ENSG00000198797.6	94.519	-1.05602	0.334411	-3.15784	0.00158941	0.0107391	ENSG00000198797				ENSG00000239975.2	2.56031	7.60279e-07	ENSG00000239975	IGKV1D-33		ENSG00000198797.6	-1.05602	0.0107391	ENSG00000198797	BRINP2		ENSG00000239975	IGKV1D-33		ENSG00000259982	CDC37P1
ENSG00000238208.1	0.771409	-1.05601	0.337929	-3.12494	0.0017784	0.0116447	ENSG00000238208				ENSG00000240033.1	1.35826	0.0136716	ENSG00000240033	AC069439.2		ENSG00000238208.1	-1.05601	0.0116447	ENSG00000238208			ENSG00000240033	AC069439.2		ENSG00000260066	AC112176.1
ENSG00000278451.1	1.09311	-1.05593	0.404994	-2.60728	0.00912642	0.0397833	ENSG00000278451				ENSG00000240128.1	1.04055	0.000423881	ENSG00000240128	KRT18P43		ENSG00000278451.1	-1.05593	0.0397833	ENSG00000278451			ENSG00000240128	KRT18P43		ENSG00000260152	AC113208.1
ENSG00000153162.8	324.44	-1.05518	0.217432	-4.85293	1.21648e-06	4.59467e-05	ENSG00000153162				ENSG00000240382.3	1.91618	6.68858e-05	ENSG00000240382	IGKV1-17		ENSG00000153162.8	-1.05518	4.59467e-05	ENSG00000153162	BMP6		ENSG00000240382	IGKV1-17		ENSG00000260172	LINC01413
ENSG00000232215.2	2.20008	-1.05486	0.370915	-2.84395	0.00445578	0.023339	ENSG00000232215				ENSG00000240474.3	1.00852	0.0348008	ENSG00000240474	RN7SL116P		ENSG00000232215.2	-1.05486	0.023339	ENSG00000232215	OR2L6P		ENSG00000240474	RN7SL116P		ENSG00000260209	AP000842.3
ENSG00000179603.16	32.6633	-1.05478	0.234733	-4.49353	7.00515e-06	0.000179277	ENSG00000179603				ENSG00000240606.3	1.82492	0.0053902	ENSG00000240606	RN7SL564P		ENSG00000179603.16	-1.05478	0.000179277	ENSG00000179603	GRM8		ENSG00000240606	RN7SL564P		ENSG00000260234	AC020636.2
ENSG00000263712.1	1.123	-1.05441	0.296386	-3.55757	0.000374303	0.00365433	ENSG00000263712				ENSG00000240652.1	1.1671	3.53045e-09	ENSG00000240652	AP001024.1		ENSG00000263712.1	-1.05441	0.00365433	ENSG00000263712	MIR4639		ENSG00000240652	AP001024.1		ENSG00000260337	AC091544.4
ENSG00000270690.1	1.63659	-1.05324	0.252811	-4.16613	3.09809e-05	0.000554335	ENSG00000270690				ENSG00000240671.2	1.11933	0.0424396	ENSG00000240671	IGKV1-8		ENSG00000270690.1	-1.05324	0.000554335	ENSG00000270690	AC105129.3		ENSG00000240671	IGKV1-8		ENSG00000260455	NBAT1
ENSG00000277984.1	5.16572	-1.05314	0.212393	-4.95845	7.10588e-07	3.07124e-05	ENSG00000277984				ENSG00000240864.3	1.53348	0.00144963	ENSG00000240864	IGKV1-16		ENSG00000277984.1	-1.05314	3.07124e-05	ENSG00000277984	AP001264.1		ENSG00000240864	IGKV1-16		ENSG00000260611	AC106785.2
ENSG00000196104.9	164.729	-1.05288	0.336471	-3.12919	0.0017529	0.0115324	ENSG00000196104				ENSG00000240869.3	1.23713	0.000228336	ENSG00000240869	RN7SL128P		ENSG00000196104.9	-1.05288	0.0115324	ENSG00000196104	SPOCK3		ENSG00000240869	RN7SL128P		ENSG00000261120	AL133299.1
ENSG00000251783.1	1.0151	-1.05265	0.314623	-3.34574	0.000820632	0.00657493	ENSG00000251783				ENSG00000241175.3	1.7963	0.000278277	ENSG00000241175	RN7SL494P		ENSG00000251783.1	-1.05265	0.00657493	ENSG00000251783	RNU6-1170P		ENSG00000241175	RN7SL494P		ENSG00000261156	LINC01989
ENSG00000222501.1	1.32496	-1.05249	0.316707	-3.32322	0.000889863	0.00698313	ENSG00000222501				ENSG00000241226.3	1.24647	0.0239661	ENSG00000241226	RN7SL836P		ENSG00000222501.1	-1.05249	0.00698313	ENSG00000222501	RNU4-25P		ENSG00000241226	RN7SL836P		ENSG00000261409	AL035425.3
ENSG00000250292.1	8.74119	-1.05239	0.37299	-2.82149	0.00478007	0.0245737	ENSG00000250292				ENSG00000241250.1	1.07282	5.86211e-06	ENSG00000241250	RPL17P20		ENSG00000250292.1	-1.05239	0.0245737	ENSG00000250292	AC093844.1		ENSG00000241250	RPL17P20		ENSG00000261462	AC004023.1
ENSG00000239923.3	0.815106	-1.05107	0.380788	-2.76025	0.0057757	0.0283957	ENSG00000239923				ENSG00000241280.1	2.05656	2.73413e-05	ENSG00000241280	AC106712.1		ENSG00000239923.3	-1.05107	0.0283957	ENSG00000239923	RN7SL864P		ENSG00000241280	AC106712.1		ENSG00000261527	AC026464.5
ENSG00000221275.1	1.17732	-1.0504	0.371516	-2.82733	0.00469377	0.0242392	ENSG00000221275				ENSG00000241294.1	1.77464	0.000537847	ENSG00000241294	IGKV2-24		ENSG00000221275.1	-1.0504	0.0242392	ENSG00000221275	MIR548I2		ENSG00000241294	IGKV2-24		ENSG00000261655	AC100803.2
ENSG00000201659.1	1.13386	-1.04917	0.317322	-3.30632	0.000945299	0.00730281	ENSG00000201659				ENSG00000241351.2	1.14296	0.0155197	ENSG00000241351	IGKV3-11		ENSG00000201659.1	-1.04917	0.00730281	ENSG00000201659	RNU12-2P		ENSG00000241351	IGKV3-11		ENSG00000261713	SSTR5-AS1
ENSG00000019102.10	665.667	-1.04775	0.31505	-3.32565	0.000882131	0.00694051	ENSG00000019102				ENSG00000241431.1	1.02176	6.9561e-08	ENSG00000241431	RPL37P6		ENSG00000019102.10	-1.04775	0.00694051	ENSG00000019102	VSIG2		ENSG00000241431	RPL37P6		ENSG00000261795	AC093627.7
ENSG00000225792.1	198.344	-1.04732	0.28925	-3.62081	0.000293684	0.00301958	ENSG00000225792				ENSG00000241529.3	1.23342	5.25571e-05	ENSG00000241529	RN7SL767P		ENSG00000225792.1	-1.04732	0.00301958	ENSG00000225792	AC004540.2		ENSG00000241529	RN7SL767P		ENSG00000261810	AC133565.1
ENSG00000206669.1	0.674708	-1.04689	0.380649	-2.75027	0.00595461	0.029042	ENSG00000206669				ENSG00000241566.1	1.26287	0.0240191	ENSG00000241566	IGKV2D-24		ENSG00000206669.1	-1.04689	0.029042	ENSG00000206669	RF00019		ENSG00000241566	IGKV2D-24		ENSG00000262117	BCAR4
ENSG00000258524.1	1.76356	-1.0467	0.236697	-4.42211	9.77435e-06	0.000229174	ENSG00000258524				ENSG00000241755.1	2.19465	1.95261e-06	ENSG00000241755	IGKV1-9		ENSG00000258524.1	-1.0467	0.000229174	ENSG00000258524	NT5CP1		ENSG00000241755	IGKV1-9		ENSG00000262558	AC129507.3
ENSG00000034971.13	21.462	-1.04625	0.297449	-3.51741	0.000435775	0.00408558	ENSG00000034971				ENSG00000241781.2	1.2354	2.39655e-06	ENSG00000241781			ENSG00000034971.13	-1.04625	0.00408558	ENSG00000034971	MYOC		ENSG00000241781			ENSG00000263041	AL513324.1
ENSG00000220412.1	13.1682	-1.04623	0.253328	-4.12994	3.62853e-05	0.000624885	ENSG00000220412				ENSG00000242066.3	1.39403	0.010423	ENSG00000242066	RN7SL214P		ENSG00000220412.1	-1.04623	0.000624885	ENSG00000220412	AL356234.1		ENSG00000242066	RN7SL214P		ENSG00000263300	AC015853.3
ENSG00000230497.2	0.598729	-1.04508	0.368587	-2.83537	0.0045773	0.023833	ENSG00000230497				ENSG00000242076.2	1.70119	0.000881378	ENSG00000242076	IGKV1-33		ENSG00000230497.2	-1.04508	0.023833	ENSG00000230497	EEF1B2P8		ENSG00000242076	IGKV1-33		ENSG00000263712	MIR4639
ENSG00000225385.3	12.2423	-1.04417	0.20314	-5.14016	2.74511e-07	1.48613e-05	ENSG00000225385				ENSG00000242206.2	1.09037	1.35322e-06	ENSG00000242206	RPS26P35		ENSG00000225385.3	-1.04417	1.48613e-05	ENSG00000225385	AL353572.1		ENSG00000242206	RPS26P35		ENSG00000263898
ENSG00000110975.7	18.65	-1.04314	0.357385	-2.9188	0.00351377	0.0194949	ENSG00000110975				ENSG00000242248.2	1.07839	2.73834e-05	ENSG00000242248	RPL7AP57		ENSG00000110975.7	-1.04314	0.0194949	ENSG00000110975	SYT10		ENSG00000242248	RPL7AP57		ENSG00000264081
ENSG00000144852.15	65.8542	-1.0425	0.177468	-5.87428	4.24682e-09	6.00043e-07	ENSG00000144852				ENSG00000242371.1	2.12196	2.68733e-05	ENSG00000242371	IGKV1-39		ENSG00000144852.15	-1.0425	6.00043e-07	ENSG00000144852	NR1I2		ENSG00000242371	IGKV1-39		ENSG00000264204	AGAP7P
ENSG00000261655.1	128.572	-1.04219	0.231819	-4.4957	6.93415e-06	0.000177783	ENSG00000261655				ENSG00000242640.1	1.23327	4.69736e-10	ENSG00000242640	RPS29P11		ENSG00000261655.1	-1.04219	0.000177783	ENSG00000261655	AC100803.2		ENSG00000242640	RPS29P11		ENSG00000264344
ENSG00000251158.1	1.50923	-1.04178	0.336391	-3.09692	0.00195544	0.0125357	ENSG00000251158				ENSG00000242887.1	1.17639	0.0425456	ENSG00000242887	IGHJ3		ENSG00000251158.1	-1.04178	0.0125357	ENSG00000251158	AC131392.2		ENSG00000242887	IGHJ3		ENSG00000264714	AP005117.1
ENSG00000256723.1	1.19686	-1.04151	0.318015	-3.27503	0.0010565	0.00792754	ENSG00000256723				ENSG00000243063.1	1.10674	0.033445	ENSG00000243063	IGKV3-7		ENSG00000256723.1	-1.04151	0.00792754	ENSG00000256723	AP003717.3		ENSG00000243063	IGKV3-7		ENSG00000265060	PPY2P
ENSG00000229857.1	18.0088	-1.04057	0.336085	-3.09615	0.00196053	0.0125494	ENSG00000229857				ENSG00000243137.6	1.26261	0.0232641	ENSG00000243137	PSG4		ENSG00000229857.1	-1.04057	0.0125494	ENSG00000229857	AL353637.1		ENSG00000243137	PSG4		ENSG00000265095	FTLP12
ENSG00000226425.1	1.98481	-1.04012	0.357071	-2.91291	0.00358072	0.0197471	ENSG00000226425				ENSG00000243236.5	1.2227	0.0100033	ENSG00000243236	GSTA9P		ENSG00000226425.1	-1.04012	0.0197471	ENSG00000226425	AL358613.1		ENSG00000243236	GSTA9P		ENSG00000265194	AL359922.2
ENSG00000251224.1	2.26797	-1.03956	0.248427	-4.18455	2.8573e-05	0.000519842	ENSG00000251224				ENSG00000243238.1	1.45353	0.00211787	ENSG00000243238	IGKV2-30		ENSG00000251224.1	-1.03956	0.000519842	ENSG00000251224	CNOT10-AS1		ENSG00000243238	IGKV2-30		ENSG00000265487	AP001021.1
ENSG00000233455.2	0.995738	-1.03947	0.384267	-2.70507	0.00682894	0.0321442	ENSG00000233455				ENSG00000243264.2	1.11622	0.0479744	ENSG00000243264	IGKV2D-29		ENSG00000233455.2	-1.03947	0.0321442	ENSG00000233455	AL035414.1		ENSG00000243264	IGKV2D-29		ENSG00000265810	MIR3907
ENSG00000120440.12	21.6158	-1.0394	0.268719	-3.868	0.00010973	0.00143154	ENSG00000120440				ENSG00000243290.1	2.15502	1.36552e-05	ENSG00000243290	IGKV1-12		ENSG00000120440.12	-1.0394	0.00143154	ENSG00000120440	TTLL2		ENSG00000243290	IGKV1-12		ENSG00000265828	MIR3939
ENSG00000241493.1	4.77366	-1.03924	0.229097	-4.53626	5.72601e-06	0.000153227	ENSG00000241493				ENSG00000243328.1	1.13203	3.42232e-05	ENSG00000243328	AC083982.1		ENSG00000241493.1	-1.03924	0.000153227	ENSG00000241493	AC018638.3		ENSG00000243328	AC083982.1		ENSG00000266618	MIR4742
ENSG00000120057.4	142.968	-1.03902	0.30648	-3.39017	0.000698484	0.00582339	ENSG00000120057				ENSG00000243403.1	1.07085	5.66109e-09	ENSG00000243403	AC090543.2		ENSG00000120057.4	-1.03902	0.00582339	ENSG00000120057	SFRP5		ENSG00000243403	AC090543.2		ENSG00000267027	AC011524.1
ENSG00000237766.2	6.40915	-1.03828	0.213982	-4.85217	1.22117e-06	4.60394e-05	ENSG00000237766				ENSG00000243955.4	1.12695	0.00264381	ENSG00000243955	GSTA1		ENSG00000237766.2	-1.03828	4.60394e-05	ENSG00000237766	GGTA2P		ENSG00000243955	GSTA1		ENSG00000267108	AP001029.1
ENSG00000143125.5	42.3287	-1.03736	0.317974	-3.26239	0.00110476	0.00820449	ENSG00000143125				ENSG00000244067.2	1.272	0.000519842	ENSG00000244067	GSTA2		ENSG00000143125.5	-1.03736	0.00820449	ENSG00000143125	PROK1		ENSG00000244067	GSTA2		ENSG00000267199	AP001029.2
ENSG00000269662.1	4.6217	-1.03702	0.257042	-4.03444	5.47337e-05	0.000848785	ENSG00000269662				ENSG00000244116.3	1.48964	0.00567096	ENSG00000244116	IGKV2-28		ENSG00000269662.1	-1.03702	0.000848785	ENSG00000269662	BNIP3P39		ENSG00000244116	IGKV2-28		ENSG00000267339	LINC00906
ENSG00000264204.2	15.4499	-1.0369	0.29963	-3.4606	0.000538977	0.00478843	ENSG00000264204				ENSG00000244230.3	1.31171	0.0108079	ENSG00000244230	RN7SL151P		ENSG00000264204.2	-1.0369	0.00478843	ENSG00000264204	AGAP7P		ENSG00000244230	RN7SL151P		ENSG00000267343	ZNF833P
ENSG00000257643.1	0.981356	-1.03639	0.358913	-2.88758	0.00388223	0.0210065	ENSG00000257643				ENSG00000244245.1	1.00051	6.00915e-07	ENSG00000244245	AC133134.1		ENSG00000257643.1	-1.03639	0.0210065	ENSG00000257643	AC084824.2		ENSG00000244245	AC133134.1		ENSG00000267420	AC007993.2
ENSG00000257763.1	3.39565	-1.03621	0.227381	-4.55717	5.18464e-06	0.000141465	ENSG00000257763				ENSG00000244331.1	1.00234	1.82317e-06	ENSG00000244331	AC008677.2		ENSG00000257763.1	-1.03621	0.000141465	ENSG00000257763	OR5BK1P		ENSG00000244331	AC008677.2		ENSG00000267528	AC008991.1
ENSG00000268079.1	16.9062	-1.0362	0.377588	-2.74427	0.00606451	0.0294423	ENSG00000268079				ENSG00000244514.3	1.70573	0.000955811	ENSG00000244514	RN7SL125P		ENSG00000268079.1	-1.0362	0.0294423	ENSG00000268079	BNIP3P30		ENSG00000244514	RN7SL125P		ENSG00000267606	AC006116.9
ENSG00000229900.1	4.13171	-1.03588	0.290549	-3.56524	0.00036353	0.0035791	ENSG00000229900				ENSG00000244604.1	1.06061	1.4236e-07	ENSG00000244604	AC025518.1		ENSG00000229900.1	-1.03588	0.0035791	ENSG00000229900	HSPD1P21		ENSG00000244604	AC025518.1		ENSG00000267771	AC011447.4
ENSG00000205669.2	3.39823	-1.03526	0.234202	-4.42037	9.85322e-06	0.000230383	ENSG00000205669				ENSG00000244642.3	1.46357	3.13416e-05	ENSG00000244642	RN7SL396P		ENSG00000205669.2	-1.03526	0.000230383	ENSG00000205669	ACOT6		ENSG00000244642	RN7SL396P		ENSG00000267774	AC010776.2
ENSG00000268170.2	0.832427	-1.03485	0.354933	-2.91562	0.00354978	0.0196277	ENSG00000268170				ENSG00000244731.6	1.00894	0.000482757	ENSG00000244731	C4A		ENSG00000268170.2	-1.03485	0.0196277	ENSG00000268170	AC073342.2		ENSG00000244731	C4A		ENSG00000267909	CCDC177
ENSG00000118194.17	445.963	-1.0346	0.273456	-3.78343	0.000154679	0.00185768	ENSG00000118194				ENSG00000248187.1	1.07803	0.000251902	ENSG00000248187	AC078850.1		ENSG00000118194.17	-1.0346	0.00185768	ENSG00000118194	TNNT2		ENSG00000248187	AC078850.1		ENSG00000268079	BNIP3P30
ENSG00000258131.1	2.39172	-1.0341	0.314451	-3.28858	0.00100695	0.00766	ENSG00000258131				ENSG00000248234.1	1.02105	0.014128	ENSG00000248234	AC091839.1		ENSG00000258131.1	-1.0341	0.00766	ENSG00000258131	AC007656.1		ENSG00000248234	AC091839.1		ENSG00000268170	AC073342.2
ENSG00000197838.4	14.8896	-1.03334	0.410328	-2.51832	0.0117915	0.0481127	ENSG00000197838				ENSG00000248290.1	1.49337	1.88663e-05	ENSG00000248290	TNXA		ENSG00000197838.4	-1.03334	0.0481127	ENSG00000197838	CYP2A13		ENSG00000248290	TNXA		ENSG00000268278	AC123912.3
ENSG00000164112.11	31.7855	-1.03328	0.241056	-4.28646	1.81539e-05	0.000367315	ENSG00000164112				ENSG00000248329.4	1.37002	0.000205284	ENSG00000248329	APELA		ENSG00000164112.11	-1.03328	0.000367315	ENSG00000164112	TMEM155		ENSG00000248329	APELA		ENSG00000268560	AC010636.1
ENSG00000180152.3	1.10234	-1.03243	0.360957	-2.86027	0.00423278	0.0224651	ENSG00000180152				ENSG00000248362.1	1.31085	0.00537619	ENSG00000248362	AC011352.1		ENSG00000180152.3	-1.03243	0.0224651	ENSG00000180152	XIAPP3		ENSG00000248362	AC011352.1		ENSG00000268731	AC010615.3
ENSG00000202279.1	1.19607	-1.03068	0.312687	-3.29621	0.000979988	0.00749673	ENSG00000202279				ENSG00000248388.4	1.14235	0.0228602	ENSG00000248388	AC093801.1		ENSG00000202279.1	-1.03068	0.00749673	ENSG00000202279	RF00019		ENSG00000248388	AC093801.1		ENSG00000269037	LINC01838
ENSG00000239944.1	0.882475	-1.03065	0.344648	-2.99045	0.0027857	0.0163423	ENSG00000239944				ENSG00000248456.1	1.41145	0.00350424	ENSG00000248456	LINC02485		ENSG00000239944.1	-1.03065	0.0163423	ENSG00000239944	TRBV8-2		ENSG00000248456	LINC02485		ENSG00000269445	AC067969.2
ENSG00000126500.3	77.4254	-1.0303	0.264416	-3.89652	9.75841e-05	0.00130401	ENSG00000126500				ENSG00000248491.4	1.82546	5.0994e-06	ENSG00000248491	AC093772.1		ENSG00000126500.3	-1.0303	0.00130401	ENSG00000126500	FLRT1		ENSG00000248491	AC093772.1		ENSG00000269553	U62631.1
ENSG00000255118.1	13.487	-1.02976	0.239549	-4.29875	1.71764e-05	0.000352777	ENSG00000255118				ENSG00000248538.5	1.43486	1.16302e-05	ENSG00000248538	AC022784.1		ENSG00000255118.1	-1.02976	0.000352777	ENSG00000255118	AP003306.2		ENSG00000248538	AC022784.1		ENSG00000269615	MTDHP2
ENSG00000172640.3	5.43045	-1.02868	0.231845	-4.43694	9.1247e-06	0.000216459	ENSG00000172640				ENSG00000248663.5	1.02352	0.0438692	ENSG00000248663	LINC00992		ENSG00000172640.3	-1.02868	0.000216459	ENSG00000172640	OR10AD1		ENSG00000248663	LINC00992		ENSG00000269662	BNIP3P39
ENSG00000272980.3	10.015	-1.02718	0.167694	-6.12534	9.04925e-10	1.73692e-07	ENSG00000272980				ENSG00000248817.1	1.48286	0.00384087	ENSG00000248817	PMPCAP1		ENSG00000272980.3	-1.02718	1.73692e-07	ENSG00000272980	Z94721.2		ENSG00000248817	PMPCAP1		ENSG00000269883	AC007375.3
ENSG00000239590.1	5.53027	-1.0268	0.296961	-3.4577	0.000544814	0.00482966	ENSG00000239590				ENSG00000248874.4	1.79353	0.00841963	ENSG00000248874	C5orf17		ENSG00000239590.1	-1.0268	0.00482966	ENSG00000239590	OR1J4		ENSG00000248874	C5orf17		ENSG00000270325	BNIP3P9
ENSG00000251804.1	0.80041	-1.02664	0.339456	-3.02436	0.00249161	0.0150427	ENSG00000251804				ENSG00000248927.1	1.01228	0.00377421	ENSG00000248927	AC114284.1		ENSG00000251804.1	-1.02664	0.0150427	ENSG00000251804	RNU6-1294P		ENSG00000248927	AC114284.1		ENSG00000270367	AC092053.1
ENSG00000218357.3	9.57016	-1.02656	0.369353	-2.77935	0.00544674	0.0271707	ENSG00000218357				ENSG00000249051.2	1.36825	0.0183108	ENSG00000249051	AC112518.2		ENSG00000218357.3	-1.02656	0.0271707	ENSG00000218357	LINC01644		ENSG00000249051	AC112518.2		ENSG00000270578	AP000787.2
ENSG00000259379.1	1.23616	-1.0256	0.347636	-2.95022	0.0031755	0.0180589	ENSG00000259379				ENSG00000249064.1	1.00798	1.26263e-06	ENSG00000249064	KRT18P25		ENSG00000259379.1	-1.0256	0.0180589	ENSG00000259379	MTND5P32		ENSG00000249064	KRT18P25		ENSG00000270689	BUD13P1
ENSG00000206150.3	5.48198	-1.02506	0.312522	-3.27996	0.00103823	0.00783018	ENSG00000206150				ENSG00000249125.1	2.51915	2.81604e-05	ENSG00000249125	AC093821.1		ENSG00000206150.3	-1.02506	0.00783018	ENSG00000206150	RNASE13		ENSG00000249125	AC093821.1		ENSG00000270690	AC105129.3
ENSG00000281133.1	2.10185	-1.02493	0.252194	-4.06405	4.82278e-05	0.000768787	ENSG00000281133				ENSG00000249173.4	1.38192	0.00130277	ENSG00000249173	LINC01093		ENSG00000281133.1	-1.02493	0.000768787	ENSG00000281133	AL355480.3		ENSG00000249173	LINC01093		ENSG00000270773	AC137695.2
ENSG00000112164.5	31.2901	-1.02448	0.328998	-3.11394	0.00184606	0.0119929	ENSG00000112164				ENSG00000249196.5	1.78918	0.0217979	ENSG00000249196	TMEM132D-AS1		ENSG00000112164.5	-1.02448	0.0119929	ENSG00000112164	GLP1R		ENSG00000249196	TMEM132D-AS1		ENSG00000270777	AL158042.1
ENSG00000269037.1	3.88205	-1.02396	0.326002	-3.14096	0.00168397	0.0112124	ENSG00000269037				ENSG00000249378.4	1.68042	8.23223e-05	ENSG00000249378	LINC01060		ENSG00000269037.1	-1.02396	0.0112124	ENSG00000269037	LINC01838		ENSG00000249378	LINC01060		ENSG00000270876	ZNF30-AS1
ENSG00000166091.18	5.82908	-1.02298	0.364798	-2.80425	0.00504339	0.0256433	ENSG00000166091				ENSG00000249463.1	1.67246	0.0180601	ENSG00000249463	AC096711.1		ENSG00000166091.18	-1.02298	0.0256433	ENSG00000166091	CMTM5		ENSG00000249463	AC096711.1		ENSG00000270989	AC139493.1
ENSG00000281684.1	0.575827	-1.0227	0.348722	-2.93269	0.00336034	0.0188442	ENSG00000281684				ENSG00000249639.1	1.08003	0.000671157	ENSG00000249639	AC022092.1		ENSG00000281684.1	-1.0227	0.0188442	ENSG00000281684			ENSG00000249639	AC022092.1		ENSG00000271022	AP002365.1
ENSG00000238963.2	1.34508	-1.02267	0.305294	-3.34977	0.000808779	0.00649923	ENSG00000238963				ENSG00000249743.4	1.18055	0.0469721	ENSG00000249743	AC116345.1		ENSG00000238963.2	-1.02267	0.00649923	ENSG00000238963	RF00096		ENSG00000249743	AC116345.1		ENSG00000271025	AP000907.3
ENSG00000224731.1	5.07548	-1.02228	0.4038	-2.53165	0.0113528	0.0467953	ENSG00000224731				ENSG00000249992.1	1.10405	4.99929e-05	ENSG00000249992	TMEM158		ENSG00000224731.1	-1.02228	0.0467953	ENSG00000224731	AC016716.2		ENSG00000249992	TMEM158		ENSG00000271046	AL512631.1
ENSG00000229029.2	3.8001	-1.02227	0.24307	-4.20565	2.6033e-05	0.000485118	ENSG00000229029				ENSG00000250036.1	1.75093	0.0110061	ENSG00000250036	IGKV1D-37		ENSG00000229029.2	-1.02227	0.000485118	ENSG00000229029	CDCA4P1		ENSG00000250036	IGKV1D-37		ENSG00000271209	BRDTP1
ENSG00000257075.1	3.89634	-1.02069	0.360304	-2.83286	0.0046133	0.0239534	ENSG00000257075				ENSG00000250166.2	1.23997	0.0128669	ENSG00000250166	AC087241.1		ENSG00000257075.1	-1.02069	0.0239534	ENSG00000257075	RPEP6		ENSG00000250166	AC087241.1		ENSG00000271236	SUMO2P15
ENSG00000212493.1	2.93443	-1.02004	0.236969	-4.30453	1.67342e-05	0.000345205	ENSG00000212493				ENSG00000250271.1	1.1082	0.004764	ENSG00000250271	AC068647.2		ENSG00000212493.1	-1.02004	0.000345205	ENSG00000212493	SNORD19		ENSG00000250271	AC068647.2		ENSG00000271400	AL392112.1
ENSG00000078549.13	884.661	-1.01994	0.293247	-3.4781	0.000504988	0.00457305	ENSG00000078549				ENSG00000250360.1	1.81955	0.00239334	ENSG00000250360	AC008808.2		ENSG00000078549.13	-1.01994	0.00457305	ENSG00000078549	ADCYAP1R1		ENSG00000250360	AC008808.2		ENSG00000271417
ENSG00000271046.1	1.92932	-1.01985	0.243371	-4.19049	2.78348e-05	0.000509043	ENSG00000271046				ENSG00000250442.1	1.09549	0.00357499	ENSG00000250442	EIF3KP3		ENSG00000271046.1	-1.01985	0.000509043	ENSG00000271046	AL512631.1		ENSG00000250442	EIF3KP3		ENSG00000271662	AC233280.2
ENSG00000237423.1	2.50999	-1.01981	0.362021	-2.81699	0.00484753	0.0248449	ENSG00000237423				ENSG00000250535.1	1.13811	0.00490975	ENSG00000250535	STK19B		ENSG00000237423.1	-1.01981	0.0248449	ENSG00000237423	LINC01522		ENSG00000250535	STK19B		ENSG00000272371	AL591167.1
ENSG00000254905.1	2.11922	-1.01973	0.214956	-4.74389	2.09652e-06	7.03734e-05	ENSG00000254905				ENSG00000250781.1	1.19562	0.0353233	ENSG00000250781	AC024022.1		ENSG00000254905.1	-1.01973	7.03734e-05	ENSG00000254905	AP001318.1		ENSG00000250781	AC024022.1		ENSG00000272507	RNU6-88P
ENSG00000201164.1	0.60327	-1.01929	0.351116	-2.903	0.00369605	0.0202063	ENSG00000201164				ENSG00000250801.1	1.56122	0.0032736	ENSG00000250801	AC138965.1		ENSG00000201164.1	-1.01929	0.0202063	ENSG00000201164	RNU4-36P		ENSG00000250801	AC138965.1		ENSG00000272980	Z94721.2
ENSG00000267199.1	47.8212	-1.01907	0.180118	-5.65782	1.53311e-08	1.54507e-06	ENSG00000267199				ENSG00000250846.5	1.59563	0.00404811	ENSG00000250846	EPHA5-AS1		ENSG00000267199.1	-1.01907	1.54507e-06	ENSG00000267199	AP001029.2		ENSG00000250846	EPHA5-AS1		ENSG00000273172	LINC02091
ENSG00000280777.1	9.10994	-1.01868	0.272401	-3.73964	0.000184281	0.00211787	ENSG00000280777				ENSG00000251039.2	1.71309	0.00480143	ENSG00000251039	IGKV2D-40		ENSG00000280777.1	-1.01868	0.00211787	ENSG00000280777			ENSG00000251039	IGKV2D-40		ENSG00000273531
ENSG00000255334.1	0.817681	-1.01864	0.337536	-3.01788	0.0025455	0.0152967	ENSG00000255334				ENSG00000251095.5	1.29157	0.00380899	ENSG00000251095	AC097478.1		ENSG00000255334.1	-1.01864	0.0152967	ENSG00000255334	AP000907.2		ENSG00000251095	AC097478.1		ENSG00000273694	RF00004
ENSG00000221424.1	2.87301	-1.01825	0.337599	-3.01616	0.00255995	0.0153593	ENSG00000221424				ENSG00000251248.1	1.11942	0.0385075	ENSG00000251248	AC139720.2		ENSG00000221424.1	-1.01825	0.0153593	ENSG00000221424			ENSG00000251248	AC139720.2		ENSG00000273720	AC091812.2
ENSG00000149328.13	2424.76	-1.01805	0.140432	-7.24939	4.18655e-13	2.15592e-10	ENSG00000149328				ENSG00000251320.1	1.28175	0.00930287	ENSG00000251320	AC011352.3		ENSG00000149328.13	-1.01805	2.15592e-10	ENSG00000149328	GLB1L2		ENSG00000251320	AC011352.3		ENSG00000274184	AC011815.2
ENSG00000228948.2	1.89807	-1.01796	0.33044	-3.08062	0.00206571	0.0130738	ENSG00000228948				ENSG00000251350.1	1.10304	0.00953382	ENSG00000251350	LINC02475		ENSG00000228948.2	-1.01796	0.0130738	ENSG00000228948	SLC25A6P5		ENSG00000251350	LINC02475		ENSG00000274281	AC022929.2
ENSG00000103546.17	6.83405	-1.01784	0.378984	-2.6857	0.0072378	0.0334975	ENSG00000103546				ENSG00000251511.1	1.70039	0.00484855	ENSG00000251511	AC096736.3		ENSG00000103546.17	-1.01784	0.0334975	ENSG00000103546	SLC6A2		ENSG00000251511	AC096736.3		ENSG00000274658	TBC1D3J
ENSG00000147256.9	11.8387	-1.0164	0.336185	-3.02334	0.00250001	0.0150768	ENSG00000147256				ENSG00000251526.1	1.44751	2.29127e-05	ENSG00000251526	LINC02435		ENSG00000147256.9	-1.0164	0.0150768	ENSG00000147256	ARHGAP36		ENSG00000251526	LINC02435		ENSG00000274813	AC126915.2
ENSG00000250699.1	4.84464	-1.01629	0.164679	-6.17132	6.7724e-10	1.38824e-07	ENSG00000250699				ENSG00000251546.1	2.39634	8.62536e-07	ENSG00000251546	IGKV1D-39		ENSG00000250699.1	-1.01629	1.38824e-07	ENSG00000250699	AP000892.1		ENSG00000251546	IGKV1D-39		ENSG00000275026	GXYLT1P4
ENSG00000218698.1	0.88766	-1.01576	0.376732	-2.69625	0.00701245	0.0327525	ENSG00000218698				ENSG00000251555.1	1.23506	0.019456	ENSG00000251555	AC096711.2		ENSG00000218698.1	-1.01576	0.0327525	ENSG00000218698	ST13P16		ENSG00000251555	AC096711.2		ENSG00000275305	RNA5SP528
ENSG00000230646.1	4.53572	-1.01555	0.279109	-3.63853	0.000274203	0.0028639	ENSG00000230646				ENSG00000251584.1	1.38765	0.0182617	ENSG00000251584	AC096751.2		ENSG00000230646.1	-1.01555	0.0028639	ENSG00000230646	KLF2P2		ENSG00000251584	AC096751.2		ENSG00000275381	AC019206.1
ENSG00000211553.1	10.348	-1.01546	0.198542	-5.11456	3.14467e-07	1.64141e-05	ENSG00000211553				ENSG00000251598.1	1.33078	0.0452604	ENSG00000251598	AC096711.3		ENSG00000211553.1	-1.01546	1.64141e-05	ENSG00000211553			ENSG00000251598	AC096711.3		ENSG00000276147	MIR548AY
ENSG00000229807.8	3569.28	-1.01487	0.238899	-4.24812	2.15571e-05	0.00041891	ENSG00000229807				ENSG00000251705.1	1.38939	0.000347404	ENSG00000251705	RNA5-8SP6		ENSG00000229807.8	-1.01487	0.00041891	ENSG00000229807	XIST		ENSG00000251705	RNA5-8SP6		ENSG00000276505	AP000892.2
ENSG00000250050.1	9.54115	-1.01467	0.206348	-4.91727	8.77611e-07	3.58057e-05	ENSG00000250050				ENSG00000251791.1	1.59497	9.02489e-06	ENSG00000251791	SCARNA6		ENSG00000250050.1	-1.01467	3.58057e-05	ENSG00000250050	MTND4P9		ENSG00000251791	SCARNA6		ENSG00000276960	AL109933.4
ENSG00000259621.1	2.39895	-1.01413	0.263223	-3.85275	0.000116797	0.00149908	ENSG00000259621				ENSG00000251898.1	1.90849	4.13528e-06	ENSG00000251898	SCARNA11		ENSG00000259621.1	-1.01413	0.00149908	ENSG00000259621	AC069029.1		ENSG00000251898	SCARNA11		ENSG00000277171	AC010975.3
ENSG00000278938.1	3.59217	-1.01277	0.348601	-2.90525	0.00366963	0.0200956	ENSG00000278938				ENSG00000252209.1	3.08482	0.0098816	ENSG00000252209	RNU1-48P		ENSG00000278938.1	-1.01277	0.0200956	ENSG00000278938			ENSG00000252209	RNU1-48P		ENSG00000277764	RF02272
ENSG00000233647.2	1.24963	-1.01268	0.291063	-3.47924	0.000502842	0.00455948	ENSG00000233647				ENSG00000252850.1	3.07304	0.00377234	ENSG00000252850	RNU1-117P		ENSG00000233647.2	-1.01268	0.00455948	ENSG00000233647	NENFP1		ENSG00000252850	RNU1-117P		ENSG00000277984	AP001264.1
ENSG00000125975.12	1.89362	-1.01258	0.328071	-3.08645	0.00202564	0.0128801	ENSG00000125975				ENSG00000252906.1	1.72501	5.8338e-05	ENSG00000252906	SCARNA3		ENSG00000125975.12	-1.01258	0.0128801	ENSG00000125975	C20orf173		ENSG00000252906	SCARNA3		ENSG00000278041	AL133325.3
ENSG00000200942.1	1.44629	-1.01215	0.328661	-3.07962	0.00207262	0.0131071	ENSG00000200942				ENSG00000252947.1	1.41478	0.000258126	ENSG00000252947	SCARNA1		ENSG00000200942.1	-1.01215	0.0131071	ENSG00000200942	RNU6-501P		ENSG00000252947	SCARNA1		ENSG00000278352
ENSG00000260066.1	14.2727	-1.01138	0.361652	-2.79655	0.00516508	0.0260767	ENSG00000260066				ENSG00000253000.1	3.26243	0.00437548	ENSG00000253000	RNU1-45P		ENSG00000260066.1	-1.01138	0.0260767	ENSG00000260066	AC112176.1		ENSG00000253000	RNU1-45P		ENSG00000278451
ENSG00000142609.16	103.229	-1.01069	0.300407	-3.36441	0.00076708	0.00625077	ENSG00000142609				ENSG00000253005.1	1.2608	0.00472385	ENSG00000253005	RNU6-176P		ENSG00000142609.16	-1.01069	0.00625077	ENSG00000142609	CFAP74		ENSG00000253005	RNU6-176P		ENSG00000278698	AL162574.2
ENSG00000228663.1	14.5065	-1.01048	0.176904	-5.71202	1.11642e-08	1.2119e-06	ENSG00000228663				ENSG00000253120.1	1.56763	0.00607418	ENSG00000253120	IGLV2-34		ENSG00000228663.1	-1.01048	1.2119e-06	ENSG00000228663	PSMD10P1		ENSG00000253120	IGLV2-34		ENSG00000278928	AC136621.1
ENSG00000233367.1	0.831576	-1.01043	0.368372	-2.74296	0.00608877	0.0295156	ENSG00000233367				ENSG00000253131.1	1.48363	0.0243371	ENSG00000253131	IGHV7-56		ENSG00000233367.1	-1.01043	0.0295156	ENSG00000233367	AL133480.1		ENSG00000253131	IGHV7-56		ENSG00000278938
ENSG00000220506.2	3.26403	-1.01029	0.253613	-3.98358	6.78862e-05	0.00100162	ENSG00000220506				ENSG00000253132.1	1.39715	0.00957385	ENSG00000253132	IGHV3-62		ENSG00000220506.2	-1.01029	0.00100162	ENSG00000220506	AL136310.1		ENSG00000253132	IGHV3-62		ENSG00000279197	AC010608.2
ENSG00000233176.3	1.19093	-1.00922	0.392135	-2.57365	0.0100633	0.0427723	ENSG00000233176				ENSG00000253140.1	1.20381	0.0222617	ENSG00000253140	AC026904.2		ENSG00000233176.3	-1.00922	0.0427723	ENSG00000233176	OR7E157P		ENSG00000253140	AC026904.2		ENSG00000279261	AL360294.1
ENSG00000242097.1	0.923508	-1.00891	0.365124	-2.76319	0.00572399	0.0282104	ENSG00000242097				ENSG00000253209.1	1.59016	0.0480338	ENSG00000253209	IGHV3-65		ENSG00000242097.1	-1.00891	0.0282104	ENSG00000242097	AC068647.1		ENSG00000253209	IGHV3-65		ENSG00000279347	AC021945.1
ENSG00000266618.1	0.517481	-1.00885	0.383504	-2.63063	0.0085228	0.0378985	ENSG00000266618				ENSG00000253274.1	2.37073	1.80983e-05	ENSG00000253274	IGHV1-67		ENSG00000266618.1	-1.00885	0.0378985	ENSG00000266618	MIR4742		ENSG00000253274	IGHV1-67		ENSG00000279358	AP002833.3
ENSG00000259982.1	4.23253	-1.00439	0.280553	-3.58004	0.000343539	0.00342137	ENSG00000259982				ENSG00000253288.1	1.4324	0.014128	ENSG00000253288	AC046195.1		ENSG00000259982.1	-1.00439	0.00342137	ENSG00000259982	CDC37P1		ENSG00000253288	AC046195.1		ENSG00000279482	AC007683.2
ENSG00000257391.1	3.45656	-1.00404	0.340332	-2.95019	0.00317582	0.0180589	ENSG00000257391				ENSG00000253338.1	1.81329	0.0166333	ENSG00000253338	IGLV3-29		ENSG00000257391.1	-1.00404	0.0180589	ENSG00000257391	AC126763.1		ENSG00000253338	IGLV3-29		ENSG00000279586	AP000711.1
ENSG00000178233.16	22.1736	-1.00385	0.249143	-4.02919	5.5969e-05	0.000863185	ENSG00000178233				ENSG00000253364.1	1.0858	0.0237288	ENSG00000253364	AL928742.1		ENSG00000178233.16	-1.00385	0.000863185	ENSG00000178233	TMEM151B		ENSG00000253364	AL928742.1		ENSG00000279693	AC099521.2
ENSG00000240322.3	5.3309	-1.00383	0.191993	-5.22847	1.70922e-07	1.0445e-05	ENSG00000240322				ENSG00000253376.1	1.7851	0.0178322	ENSG00000253376	AC012103.1		ENSG00000240322.3	-1.00383	1.0445e-05	ENSG00000240322	RN7SL481P		ENSG00000253376	AC012103.1		ENSG00000279717	AC005336.3
ENSG00000255847.4	89.194	-1.00333	0.226885	-4.42219	9.77054e-06	0.000229174	ENSG00000255847				ENSG00000253394.4	1.58712	0.000369255	ENSG00000253394	LINC00534		ENSG00000255847.4	-1.00333	0.000229174	ENSG00000255847	AP003717.1		ENSG00000253394	LINC00534		ENSG00000279912	AC068448.1
ENSG00000170777.10	9.0734	-1.00316	0.364728	-2.75043	0.00595167	0.029031	ENSG00000170777				ENSG00000253396.1	1.58986	0.0485263	ENSG00000253396	AC016868.1		ENSG00000170777.10	-1.00316	0.029031	ENSG00000170777	TPD52L3		ENSG00000253396	AC016868.1		ENSG00000280367	AP002364.1
ENSG00000169075.7	2.1758	-1.00277	0.244129	-4.10756	3.99867e-05	0.000670047	ENSG00000169075				ENSG00000253435.1	1.39197	0.0494245	ENSG00000253435	IGKV2-4		ENSG00000169075.7	-1.00277	0.000670047	ENSG00000169075	Z99496.1		ENSG00000253435	IGKV2-4		ENSG00000280502	RF00017
ENSG00000225037.1	2.83771	-1.0024	0.223495	-4.48512	7.28744e-06	0.000183583	ENSG00000225037				ENSG00000253441.1	1.43253	0.0418661	ENSG00000253441	IGHV3-25		ENSG00000225037.1	-1.0024	0.000183583	ENSG00000225037	EIF1AX-AS1		ENSG00000253441	IGHV3-25		ENSG00000280644
ENSG00000265194.1	22.0579	-1.00223	0.173718	-5.76929	7.96054e-09	9.57691e-07	ENSG00000265194				ENSG00000253448.1	2.39917	0.010427	ENSG00000253448	IGLV3-6		ENSG00000265194.1	-1.00223	9.57691e-07	ENSG00000265194	AL359922.2		ENSG00000253448	IGLV3-6		ENSG00000280707	AL353747.4
ENSG00000274184.1	31.6081	-1.00204	0.183436	-5.46263	4.69123e-08	3.7417e-06	ENSG00000274184				ENSG00000253455.1	1.45277	0.00335362	ENSG00000253455	AC022915.1		ENSG00000274184.1	-1.00204	3.7417e-06	ENSG00000274184	AC011815.2		ENSG00000253455	AC022915.1		ENSG00000280753
ENSG00000254274.1	2.16455	-1.00183	0.25926	-3.86418	0.000111462	0.00144733	ENSG00000254274				ENSG00000253460.2	1.34658	0.0179365	ENSG00000253460	IGKV2OR22-3		ENSG00000254274.1	-1.00183	0.00144733	ENSG00000254274	TDGF1P5		ENSG00000253460	IGKV2OR22-3		ENSG00000280777
ENSG00000258647.4	86.5127	-1.00183	0.261603	-3.82956	0.000128371	0.00160656	ENSG00000258647				ENSG00000253497.1	1.29851	0.0077088	ENSG00000253497	IGKV1-13		ENSG00000258647.4	-1.00183	0.00160656	ENSG00000258647	LINC00930		ENSG00000253497	IGKV1-13		ENSG00000281112	AL355480.2
ENSG00000252355.1	2.2477	-1.00067	0.240601	-4.15905	3.19568e-05	0.000567945	ENSG00000252355				ENSG00000253563.2	2.88262	0.0397342	ENSG00000253563	NKX2-1-AS1		ENSG00000252355.1	-1.00067	0.000567945	ENSG00000252355	RN7SKP287		ENSG00000253563	NKX2-1-AS1		ENSG00000281133	AL355480.3
ENSG00000138653.8	2.43399	-1.00034	0.391885	-2.55262	0.0106915	0.0447354	ENSG00000138653				ENSG00000253661.1	1.15742	0.0115324	ENSG00000253661	ZFHX4-AS1		ENSG00000138653.8	-1.00034	0.0447354	ENSG00000138653	NDST4		ENSG00000253661	ZFHX4-AS1		ENSG00000281684
ENSG00000263898.1	0.895015	-1.00028	0.332038	-3.01255	0.00259066	0.0154842	ENSG00000263898				ENSG00000253742.1	2.14506	0.000767075	ENSG00000253742	IGHV3-60		ENSG00000263898.1	-1.00028	0.0154842	ENSG00000263898			ENSG00000253742	IGHV3-60		ENSG00000281744
ENSG00000233392.4	39.9622	-1.00027	0.368065	-2.71766	0.00657463	0.0312362	ENSG00000233392				ENSG00000253755.1	1.41333	0.00232113	ENSG00000253755	IGHGP		ENSG00000233392.4	-1.00027	0.0312362	ENSG00000233392	AC104809.2		ENSG00000253755	IGHGP		ENSG00000281827
											ENSG00000253813.1	1.10091	0.037065	ENSG00000253813	COX6B1P4								ENSG00000253813	COX6B1P4
ENSG00000256870.2	1.19122	-0.9999	0.398762	-2.50751	0.0121585	0.049239	ENSG00000256870				ENSG00000253821.1	1.15743	0.0271667	ENSG00000253821	AC090796.1								ENSG00000253821	AC090796.1
ENSG00000112280.14	795.771	-0.999301	0.341055	-2.93003	0.0033893	0.0189814	ENSG00000112280				ENSG00000253823.1	1.77288	0.0108005	ENSG00000253823	IGLV1-62								ENSG00000253823	IGLV1-62
ENSG00000158816.14	34.2846	-0.999196	0.338134	-2.95503	0.0031264	0.0178645	ENSG00000158816				ENSG00000253957.1	2.39707	3.76163e-05	ENSG00000253957	IGHV3-22								ENSG00000253957	IGHV3-22
ENSG00000184368.14	373.272	-0.998472	0.245105	-4.07365	4.62824e-05	0.000747939	ENSG00000184368				ENSG00000254044.4	1.34013	0.0261739	ENSG00000254044	AC034154.1								ENSG00000254044	AC034154.1
ENSG00000271763.1	2.45554	-0.997602	0.275612	-3.61959	0.000295069	0.00303013	ENSG00000271763				ENSG00000254056.1	1.66333	0.00295267	ENSG00000254056	IGHV3-71								ENSG00000254056	IGHV3-71
ENSG00000225411.2	11.737	-0.997183	0.229022	-4.3541	1.33618e-05	0.000290091	ENSG00000225411				ENSG00000254127.1	1.24845	0.0203381	ENSG00000254127	IGLCOR22-1								ENSG00000254127	IGLCOR22-1
ENSG00000255710.2	11.8445	-0.996909	0.162914	-6.11924	9.4025e-10	1.77811e-07	ENSG00000255710				ENSG00000254157.1	1.47868	0.0472467	ENSG00000254157	IGKV2-18								ENSG00000254157	IGKV2-18
ENSG00000081277.10	174.477	-0.99565	0.2825	-3.52443	0.000424397	0.00399755	ENSG00000081277				ENSG00000254174.1	1.37506	0.0329569	ENSG00000254174	IGHV1-12								ENSG00000254174	IGHV1-12
ENSG00000117148.7	158.298	-0.995362	0.386488	-2.57541	0.0100123	0.0425854	ENSG00000117148				ENSG00000254305.1	1.06343	0.0360461	ENSG00000254305	MRPL9P1								ENSG00000254305	MRPL9P1
ENSG00000235308.1	5.56772	-0.994891	0.202348	-4.91673	8.80011e-07	3.58689e-05	ENSG00000235308				ENSG00000254709.5	1.09404	0.0243645	ENSG00000254709	IGLL5								ENSG00000254709	IGLL5
ENSG00000278195.1	54.3818	-0.993885	0.272067	-3.65309	0.000259108	0.0027374	ENSG00000278195				ENSG00000254789.1	1.65254	0.000968915	ENSG00000254789	AC073172.1								ENSG00000254789	AC073172.1
ENSG00000187987.8	42.4493	-0.993746	0.201407	-4.93402	8.05526e-07	3.36782e-05	ENSG00000187987				ENSG00000254827.4	1.43664	1.86458e-09	ENSG00000254827	SLC22A18AS								ENSG00000254827	SLC22A18AS
ENSG00000258128.2	28.9119	-0.993671	0.359309	-2.76551	0.00568342	0.0280596	ENSG00000258128				ENSG00000254917.1	1.48405	0.00261352	ENSG00000254917	OR7E15P								ENSG00000254917	OR7E15P
ENSG00000250516.1	1.05832	-0.992258	0.342483	-2.89725	0.00376448	0.0205003	ENSG00000250516				ENSG00000255007.1	1.53733	0.0493185	ENSG00000255007	LINC02489								ENSG00000255007	LINC02489
ENSG00000251980.1	1.10825	-0.991761	0.381101	-2.60236	0.00925853	0.0402267	ENSG00000251980				ENSG00000255921.1	1.40073	4.51629e-05	ENSG00000255921	AC026310.2								ENSG00000255921	AC026310.2
ENSG00000220305.1	13.5279	-0.991572	0.187135	-5.29869	1.16636e-07	7.75623e-06	ENSG00000220305				ENSG00000256041.1	1.4121	0.00299916	ENSG00000256041	AP001858.2								ENSG00000256041	AP001858.2
ENSG00000251011.4	4.674	-0.991375	0.310158	-3.19636	0.00139175	0.00969251	ENSG00000251011				ENSG00000256288.1	1.32623	0.00118619	ENSG00000256288	AC022075.3								ENSG00000256288	AC022075.3
ENSG00000125522.3	2.10586	-0.990006	0.386936	-2.55858	0.0105102	0.044209	ENSG00000125522				ENSG00000256379.1	1.38345	0.00153207	ENSG00000256379	TRAV8-5								ENSG00000256379	TRAV8-5
ENSG00000257864.1	0.679037	-0.989774	0.37632	-2.63014	0.00853489	0.0379371	ENSG00000257864				ENSG00000256953.1	1.23333	0.045595	ENSG00000256953									ENSG00000256953
ENSG00000215120.2	1.13804	-0.989493	0.305419	-3.23979	0.00119617	0.00868898	ENSG00000215120				ENSG00000256982.1	1.25723	0.00142461	ENSG00000256982	AC135782.1								ENSG00000256982	AC135782.1
ENSG00000258774.1	2.19061	-0.989461	0.290065	-3.41117	0.000646854	0.00549813	ENSG00000258774				ENSG00000257022.1	1.50053	0.00903859	ENSG00000257022	AC008250.1								ENSG00000257022	AC008250.1
ENSG00000230801.1	0.657879	-0.989296	0.392419	-2.52102	0.0117015	0.0478394	ENSG00000230801				ENSG00000257037.1	1.029	0.0493431	ENSG00000257037	RARSP1								ENSG00000257037	RARSP1
ENSG00000200525.1	1.32681	-0.989242	0.278114	-3.55697	0.00037516	0.00365837	ENSG00000200525				ENSG00000257042.1	1.18153	0.00243026	ENSG00000257042	AC008011.2								ENSG00000257042	AC008011.2
ENSG00000223542.1	6.81529	-0.988481	0.283773	-3.48335	0.000495172	0.00450444	ENSG00000223542				ENSG00000257127.5	1.08289	0.00103387	ENSG00000257127	CLLU1								ENSG00000257127	CLLU1
ENSG00000235963.1	0.797314	-0.986912	0.363406	-2.71573	0.00661301	0.0313867	ENSG00000235963				ENSG00000257302.1	1.85054	5.05269e-05	ENSG00000257302	FAHD2P1								ENSG00000257302	FAHD2P1
ENSG00000110786.16	53.6482	-0.986321	0.295877	-3.33355	0.000857447	0.00680169	ENSG00000110786				ENSG00000257925.1	1.01718	0.0341219	ENSG00000257925	AC008083.1								ENSG00000257925	AC008083.1
ENSG00000225569.1	2.17331	-0.986044	0.325256	-3.03159	0.0024327	0.0147552	ENSG00000225569				ENSG00000257987.4	1.26438	0.0045469	ENSG00000257987	TEX49								ENSG00000257987	TEX49
ENSG00000163646.9	1.70178	-0.985924	0.34115	-2.89	0.00385245	0.0208855	ENSG00000163646				ENSG00000258028.1	2.95853	0.0326067	ENSG00000258028	AL138974.1								ENSG00000258028	AL138974.1
ENSG00000232403.1	2.3945	-0.984842	0.256557	-3.83869	0.000123693	0.0015652	ENSG00000232403				ENSG00000258066.1	1.8358	0.000691076	ENSG00000258066	AC138331.1								ENSG00000258066	AC138331.1
ENSG00000255155.1	0.676877	-0.984484	0.392686	-2.50705	0.0121744	0.0492705	ENSG00000255155				ENSG00000258170.1	1.14252	0.0135071	ENSG00000258170	AC089998.4								ENSG00000258170	AC089998.4
ENSG00000123560.12	41.0517	-0.984353	0.329545	-2.98701	0.00281722	0.0164814	ENSG00000123560				ENSG00000258231.4	1.04289	0.0121339	ENSG00000258231	AC020637.1								ENSG00000258231	AC020637.1
ENSG00000273100.1	30.1763	-0.983962	0.236708	-4.15686	3.22648e-05	0.000571735	ENSG00000273100				ENSG00000258279.2	1.2041	1.16177e-05	ENSG00000258279	LINC00592								ENSG00000258279	LINC00592
ENSG00000223486.1	37.8866	-0.983614	0.308965	-3.18358	0.00145465	0.0100497	ENSG00000223486				ENSG00000258486.3	1.36275	0.00272541	ENSG00000258486									ENSG00000258486
ENSG00000258590.4	13.0253	-0.983509	0.281316	-3.49611	0.000472103	0.0043423	ENSG00000258590				ENSG00000258812.1	1.25584	0.0438423	ENSG00000258812	TRAV33								ENSG00000258812	TRAV33
ENSG00000134917.9	98.8109	-0.982908	0.214921	-4.57334	4.80004e-06	0.000133262	ENSG00000134917				ENSG00000258955.1	1.0602	0.000264859	ENSG00000258955	LINC00519								ENSG00000258955	LINC00519
ENSG00000279897.1	4.43216	-0.982146	0.22234	-4.41732	9.99304e-06	0.000232213	ENSG00000279897				ENSG00000258979.1	1.56355	0.011933	ENSG00000258979	LINC02299								ENSG00000258979	LINC02299
ENSG00000224403.1	0.847926	-0.982027	0.387425	-2.53475	0.0112526	0.0464754	ENSG00000224403				ENSG00000259001.3	2.42628	4.03522e-13	ENSG00000259001	AL355075.4								ENSG00000259001	AL355075.4
ENSG00000275550.1	1.03156	-0.981668	0.300708	-3.26452	0.00109649	0.00815744	ENSG00000275550				ENSG00000259094.1	1.12006	0.0267743	ENSG00000259094	AC013457.1								ENSG00000259094	AC013457.1
ENSG00000167210.15	26.5782	-0.981054	0.260429	-3.76707	0.000165173	0.00195044	ENSG00000167210				ENSG00000259200.1	1.78788	6.60427e-05	ENSG00000259200	AC068722.1								ENSG00000259200	AC068722.1
ENSG00000252824.1	0.680451	-0.980696	0.327472	-2.99475	0.00274673	0.0161811	ENSG00000252824				ENSG00000259261.2	1.43758	0.00686613	ENSG00000259261	IGHV4OR15-8								ENSG00000259261	IGHV4OR15-8
ENSG00000276032.1	2.51086	-0.980064	0.295418	-3.31755	0.000908112	0.00708814	ENSG00000276032				ENSG00000259284.1	2.15657	0.0125506	ENSG00000259284	LINC02349								ENSG00000259284	LINC02349
ENSG00000268866.1	2.54203	-0.978809	0.262139	-3.73394	0.000188511	0.00215433	ENSG00000268866				ENSG00000259337.4	1.21771	0.039991	ENSG00000259337	IGHV1OR15-2								ENSG00000259337	IGHV1OR15-2
ENSG00000265871.1	1.5436	-0.978365	0.296551	-3.29914	0.000969807	0.00744078	ENSG00000265871				ENSG00000259446.4	1.47134	0.0271707	ENSG00000259446	AC055874.1								ENSG00000259446	AC055874.1
ENSG00000232335.1	1.16937	-0.978236	0.315216	-3.10339	0.00191319	0.0123195	ENSG00000232335				ENSG00000259711.1	2.04196	0.000493082	ENSG00000259711	AC106738.1								ENSG00000259711	AC106738.1
ENSG00000270110.1	12.9346	-0.978	0.207616	-4.71063	2.46954e-06	7.93768e-05	ENSG00000270110				ENSG00000259752.2	1.52205	0.00456068	ENSG00000259752									ENSG00000259752
ENSG00000142611.15	133.574	-0.976886	0.298013	-3.278	0.00104546	0.0078665	ENSG00000142611				ENSG00000259846.1	1.84962	0.00568322	ENSG00000259846	AC092131.1								ENSG00000259846	AC092131.1
ENSG00000271350.1	1.45629	-0.975926	0.284032	-3.43598	0.000590425	0.00512369	ENSG00000271350				ENSG00000259990.2	1.63591	0.0180523	ENSG00000259990	AC133561.3								ENSG00000259990	AC133561.3
ENSG00000255959.1	1.39544	-0.975709	0.246151	-3.96386	7.37478e-05	0.00106555	ENSG00000255959				ENSG00000260088.1	1.15595	3.54794e-05	ENSG00000260088	AL445483.1								ENSG00000260088	AL445483.1
ENSG00000230876.5	3.03042	-0.97476	0.246817	-3.94932	7.83728e-05	0.00111429	ENSG00000230876				ENSG00000260496.3	1.0933	0.0168736	ENSG00000260496	AC009041.1								ENSG00000260496	AC009041.1
ENSG00000256218.1	9.76268	-0.974201	0.309963	-3.14296	0.00167247	0.011151	ENSG00000256218				ENSG00000260802.1	1.16394	0.00246347	ENSG00000260802	SERTM2								ENSG00000260802	SERTM2
ENSG00000220581.1	2.0505	-0.973535	0.332914	-2.92429	0.00345246	0.0192357	ENSG00000220581				ENSG00000260870.1	1.19774	0.0296611	ENSG00000260870	NDUFB10P1								ENSG00000260870	NDUFB10P1
ENSG00000225551.1	1.03817	-0.97337	0.310439	-3.13547	0.00171581	0.0113599	ENSG00000225551				ENSG00000260918.1	1.30259	0.00202198	ENSG00000260918	AC107398.3								ENSG00000260918	AC107398.3
ENSG00000267218.2	4.70998	-0.972679	0.248337	-3.91677	8.97441e-05	0.00122398	ENSG00000267218				ENSG00000260943.1	1.67212	0.0013248	ENSG00000260943	LINC02555								ENSG00000260943	LINC02555
ENSG00000279696.1	92.5731	-0.972294	0.120125	-8.09405	5.77139e-16	5.18529e-13	ENSG00000279696				ENSG00000261039.2	1.49759	0.000130265	ENSG00000261039	LINC02544								ENSG00000261039	LINC02544
ENSG00000200914.1	0.659807	-0.972212	0.339287	-2.86546	0.00416408	0.0222156	ENSG00000200914				ENSG00000261672.1	1.43187	0.00750924	ENSG00000261672									ENSG00000261672
ENSG00000232306.1	6.01356	-0.972046	0.309684	-3.13884	0.00169621	0.0112743	ENSG00000232306				ENSG00000261675.1	1.43975	0.0384304	ENSG00000261675	AL022313.4								ENSG00000261675	AL022313.4
ENSG00000243008.2	3.50274	-0.97191	0.272562	-3.56583	0.000362701	0.00357511	ENSG00000243008				ENSG00000261704.2	1.66606	0.00691909	ENSG00000261704	IGHV1OR16-1								ENSG00000261704	IGHV1OR16-1
ENSG00000227702.1	1.93321	-0.9712	0.276379	-3.51401	0.000441392	0.00412452	ENSG00000227702				ENSG00000261742.4	1.07464	0.00839612	ENSG00000261742	LINC00922								ENSG00000261742	LINC00922
ENSG00000279791.1	14.6572	-0.970771	0.190918	-5.08474	3.68128e-07	1.86261e-05	ENSG00000279791				ENSG00000261780.2	1.13297	0.0398006	ENSG00000261780	LINC02582								ENSG00000261780	LINC02582
ENSG00000252297.1	2.2389	-0.970634	0.236885	-4.09749	4.17655e-05	0.000691079	ENSG00000252297				ENSG00000261848.4	1.12623	0.0285088	ENSG00000261848	AC090282.1								ENSG00000261848	AC090282.1
ENSG00000077458.11	962.918	-0.970461	0.0590647	-16.4305	1.15737e-60	1.62908e-56	ENSG00000077458				ENSG00000263343.1	1.28184	8.39164e-07	ENSG00000263343	AC009088.4								ENSG00000263343	AC009088.4
ENSG00000236896.1	1.69574	-0.970172	0.274788	-3.53062	0.000414589	0.00393372	ENSG00000236896				ENSG00000263482.3	1.10158	0.00663124	ENSG00000263482	ANTXRLP1								ENSG00000263482	ANTXRLP1
ENSG00000164591.12	56.0528	-0.969976	0.196741	-4.93021	8.21394e-07	3.41724e-05	ENSG00000164591				ENSG00000263548.1	1.04379	0.0399603	ENSG00000263548									ENSG00000263548
ENSG00000002745.11	16.5408	-0.969747	0.291993	-3.32113	0.000896527	0.00702108	ENSG00000002745				ENSG00000263637.1	1.13439	0.00211597	ENSG00000263637	AC022035.1								ENSG00000263637	AC022035.1
ENSG00000251323.2	17.6879	-0.969517	0.189498	-5.11623	3.11697e-07	1.63301e-05	ENSG00000251323				ENSG00000263639.4	1.53765	0.000651554	ENSG00000263639	MSMB								ENSG00000263639	MSMB
ENSG00000146197.8	723.557	-0.968776	0.243645	-3.97618	7.00317e-05	0.00102789	ENSG00000146197				ENSG00000263655.1	1.56406	0.0011975	ENSG00000263655	AC090125.1								ENSG00000263655	AC090125.1
ENSG00000266483.1	0.684058	-0.968425	0.37274	-2.59812	0.00937348	0.0406213	ENSG00000266483				ENSG00000263711.4	1.75775	0.00860949	ENSG00000263711	AC079062.1								ENSG00000263711	AC079062.1
ENSG00000249379.1	3.34192	-0.968421	0.242028	-4.00127	6.30034e-05	0.000944667	ENSG00000249379				ENSG00000263740.2	1.31981	2.59622e-05	ENSG00000263740	RN7SL4P								ENSG00000263740	RN7SL4P
ENSG00000279742.1	14.7504	-0.968165	0.153915	-6.29028	3.16904e-10	7.35269e-08	ENSG00000279742				ENSG00000263989.2	1.16955	0.0482309	ENSG00000263989	RN7SL615P								ENSG00000263989	RN7SL615P
ENSG00000268894.5	7.68122	-0.967778	0.221858	-4.36215	1.28788e-05	0.000282805	ENSG00000268894				ENSG00000264618.2	1.33219	0.0127575	ENSG00000264618	RN7SL732P								ENSG00000264618	RN7SL732P
ENSG00000225839.2	1.39878	-0.966514	0.260634	-3.70833	0.000208635	0.00233108	ENSG00000225839				ENSG00000264745.1	1.13613	1.28052e-05	ENSG00000264745	TTC39C-AS1								ENSG00000264745	TTC39C-AS1
ENSG00000269514.1	41.9224	-0.966212	0.170638	-5.66234	1.49322e-08	1.51209e-06	ENSG00000269514				ENSG00000264767.2	1.27152	0.011315	ENSG00000264767	RN7SL237P								ENSG00000264767	RN7SL237P
ENSG00000261070.1	1.19481	-0.966166	0.315974	-3.05774	0.00223011	0.0138182	ENSG00000261070				ENSG00000264916.2	1.32895	0.00120991	ENSG00000264916	RN7SL230P								ENSG00000264916	RN7SL230P
ENSG00000237617.1	2.3142	-0.965213	0.329149	-2.93245	0.00336302	0.0188497	ENSG00000237617				ENSG00000265735.2	1.42124	3.48215e-05	ENSG00000265735	RN7SL5P								ENSG00000265735	RN7SL5P
ENSG00000221819.5	5.54978	-0.964573	0.198564	-4.85774	1.18733e-06	4.51853e-05	ENSG00000221819				ENSG00000265813.2	1.44047	0.00354294	ENSG00000265813	RN7SL300P								ENSG00000265813	RN7SL300P
ENSG00000255057.1	1.88718	-0.963668	0.286073	-3.36861	0.000755477	0.00617514	ENSG00000255057				ENSG00000266187.2	2.09035	7.41282e-05	ENSG00000266187	RN7SL480P								ENSG00000266187	RN7SL480P
ENSG00000081052.11	148.913	-0.96356	0.20175	-4.77601	1.78809e-06	6.18393e-05	ENSG00000081052				ENSG00000266533.1	1.04602	0.0403865	ENSG00000266533	MIR3619								ENSG00000266533	MIR3619
ENSG00000275678.1	11.0724	-0.963454	0.365504	-2.63596	0.00839002	0.0374786	ENSG00000275678				ENSG00000266554.1	1.28401	0.0308168	ENSG00000266554	LINC01443								ENSG00000266554	LINC01443
ENSG00000271723.4	11.5992	-0.963376	0.23453	-4.1077	3.99626e-05	0.000669958	ENSG00000271723				ENSG00000266720.2	1.11004	0.042453	ENSG00000266720	RN7SL14P								ENSG00000266720	RN7SL14P
ENSG00000264386.1	0.807681	-0.963153	0.356438	-2.70216	0.00688908	0.0323479	ENSG00000264386				ENSG00000266835.4	1.04539	1.15408e-06	ENSG00000266835	GAPLINC								ENSG00000266835	GAPLINC
ENSG00000092051.15	211.949	-0.963051	0.251162	-3.83438	0.000125881	0.00158249	ENSG00000092051				ENSG00000266875.2	1.65318	0.00121667	ENSG00000266875	RN7SL408P								ENSG00000266875	RN7SL408P
ENSG00000276620.1	0.928579	-0.963021	0.322023	-2.99054	0.00278484	0.0163395	ENSG00000276620				ENSG00000267013.4	1.30573	0.00407093	ENSG00000267013	LINC01929								ENSG00000267013	LINC01929
ENSG00000181626.11	3.63825	-0.962568	0.301096	-3.19688	0.00138925	0.00968048	ENSG00000181626				ENSG00000267209.4	1.88794	0.00129072	ENSG00000267209	LINC01897								ENSG00000267209	LINC01897
ENSG00000172367.14	20.0269	-0.962498	0.220468	-4.36571	1.26713e-05	0.000279264	ENSG00000172367				ENSG00000267308.1	1.13581	0.000575887	ENSG00000267308	LINC01764								ENSG00000267308	LINC01764
ENSG00000132677.11	16.407	-0.962479	0.251253	-3.83072	0.00012777	0.00160005	ENSG00000132677				ENSG00000267409.1	1.13281	0.00189735	ENSG00000267409	AC068473.4								ENSG00000267409	AC068473.4
ENSG00000275481.1	25.0336	-0.962175	0.15638	-6.1528	7.61264e-10	1.49181e-07	ENSG00000275481				ENSG00000267922.1	1.19466	0.00089874	ENSG00000267922	AC007785.1								ENSG00000267922	AC007785.1
ENSG00000265339.1	0.953494	-0.961909	0.312704	-3.0761	0.0020973	0.0132172	ENSG00000265339				ENSG00000268621.4	1.52306	0.000558303	ENSG00000268621	IGFL2-AS1								ENSG00000268621	IGFL2-AS1
ENSG00000266550.1	1.34367	-0.961312	0.339543	-2.83119	0.00463749	0.0240308	ENSG00000266550				ENSG00000268651.2	2.59406	0.00749048	ENSG00000268651	CTAG1A								ENSG00000268651	CTAG1A
ENSG00000245552.5	96.9396	-0.961172	0.120298	-7.98993	1.35017e-15	1.09642e-12	ENSG00000245552				ENSG00000268879.1	1.535	0.00103387	ENSG00000268879	IGFL1P1								ENSG00000268879	IGFL1P1
ENSG00000223839.6	1.81168	-0.960606	0.286565	-3.35214	0.000801888	0.00645839	ENSG00000223839				ENSG00000269110.1	1.20873	0.00226793	ENSG00000269110	AC010636.2								ENSG00000269110	AC010636.2
ENSG00000257329.1	3.72797	-0.96001	0.360226	-2.66502	0.00769833	0.0351093	ENSG00000257329				ENSG00000269729.1	1.07944	0.0139234	ENSG00000269729	AC006262.2								ENSG00000269729	AC006262.2
ENSG00000242797.3	16.2353	-0.959978	0.254565	-3.77105	0.000162561	0.00192497	ENSG00000242797				ENSG00000269745.1	1.81397	0.0232162	ENSG00000269745	AC006262.3								ENSG00000269745	AC006262.3
ENSG00000230918.1	3.77788	-0.9591	0.351451	-2.72898	0.00635314	0.0304546	ENSG00000230918				ENSG00000269900.3	1.76967	9.07113e-06	ENSG00000269900	RMRP								ENSG00000269900	RMRP
ENSG00000180697.7	4.85154	-0.95893	0.28791	-3.33066	0.000866399	0.00685249	ENSG00000180697				ENSG00000270318.1	1.36013	0.000818627	ENSG00000270318	IGHV3OR16-11								ENSG00000270318	IGHV3OR16-11
ENSG00000205363.5	201.417	-0.958752	0.26663	-3.59582	0.000323375	0.00326366	ENSG00000205363				ENSG00000270472.2	1.37125	0.0108713	ENSG00000270472	IGHV3OR16-9								ENSG00000270472	IGHV3OR16-9
ENSG00000238113.5	226.811	-0.958703	0.158268	-6.05748	1.38269e-09	2.44297e-07	ENSG00000238113				ENSG00000270505.1	1.69325	0.0227897	ENSG00000270505	IGHV1OR15-1								ENSG00000270505	IGHV1OR15-1
ENSG00000207457.1	1.5954	-0.958466	0.245197	-3.90897	9.26901e-05	0.00125651	ENSG00000207457				ENSG00000270550.1	1.24539	0.0149575	ENSG00000270550	IGHV3-30								ENSG00000270550	IGHV3-30
ENSG00000272387.1	0.546396	-0.958457	0.378378	-2.53307	0.0113068	0.0466446	ENSG00000272387				ENSG00000270722.1	1.45032	0.00118619	ENSG00000270722	RF00003								ENSG00000270722	RF00003
ENSG00000260661.1	6.88242	-0.958193	0.206581	-4.63833	3.51234e-06	0.000104595	ENSG00000260661				ENSG00000270864.1	1.55019	0.00846242	ENSG00000270864	IGHV3OR16-6								ENSG00000270864	IGHV3OR16-6
ENSG00000232124.1	0.99497	-0.957326	0.343041	-2.7907	0.00525942	0.0264329	ENSG00000232124				ENSG00000270999.1	1.57365	0.0143842	ENSG00000270999	IGKV1OR2-118								ENSG00000270999	IGKV1OR2-118
ENSG00000255522.1	0.88845	-0.956778	0.338621	-2.82551	0.00472048	0.0243414	ENSG00000255522				ENSG00000271130.1	1.69095	0.00267419	ENSG00000271130	IGHV3OR16-8								ENSG00000271130	IGHV3OR16-8
ENSG00000183145.7	102.942	-0.95665	0.230317	-4.15362	3.27262e-05	0.000578213	ENSG00000183145				ENSG00000271178.1	1.24234	0.0203069	ENSG00000271178	IGHV3OR16-13								ENSG00000271178	IGHV3OR16-13
ENSG00000135205.13	3658.42	-0.956335	0.244941	-3.90435	9.44807e-05	0.00127579	ENSG00000135205				ENSG00000271239.1	1.46531	0.0314501	ENSG00000271239	AC007423.1								ENSG00000271239	AC007423.1
ENSG00000254590.1	1.94216	-0.956237	0.269286	-3.55101	0.000383761	0.00371676	ENSG00000254590				ENSG00000271375.1	1.18688	0.0424396	ENSG00000271375	AC134879.2								ENSG00000271375	AC134879.2
ENSG00000269600.1	1.98887	-0.955752	0.317024	-3.01476	0.00257179	0.0154041	ENSG00000269600				ENSG00000271569.1	1.62469	0.00196311	ENSG00000271569	IGKV1OR2-6								ENSG00000271569	IGKV1OR2-6
ENSG00000214273.4	6.52779	-0.95545	0.237715	-4.01931	5.83687e-05	0.000890117	ENSG00000214273				ENSG00000271850.1	1.1941	0.0251789	ENSG00000271850	LINC02343								ENSG00000271850	LINC02343
ENSG00000225746.7	10.365	-0.955339	0.277995	-3.43654	0.000589199	0.00512034	ENSG00000225746				ENSG00000271952.1	1.17776	0.00929268	ENSG00000271952	LINC01954								ENSG00000271952	LINC01954
ENSG00000244107.3	6.57621	-0.955331	0.208108	-4.59055	4.42069e-06	0.000125122	ENSG00000244107				ENSG00000272020.1	3.28557	6.10949e-05	ENSG00000272020	RNU1-30P								ENSG00000272020	RNU1-30P
ENSG00000237464.1	2.47799	-0.95526	0.337378	-2.83143	0.00463408	0.0240191	ENSG00000237464				ENSG00000272196.2	1.3124	3.50449e-07	ENSG00000272196	HIST2H2AA4								ENSG00000272196	HIST2H2AA4
ENSG00000237937.4	1.4656	-0.954703	0.376577	-2.53521	0.0112379	0.0464329	ENSG00000237937				ENSG00000272515.1	2.22087	0.00929268	ENSG00000272515	AL355578.1								ENSG00000272515	AL355578.1
ENSG00000264044.1	8.20208	-0.954631	0.190924	-5.00006	5.73135e-07	2.61076e-05	ENSG00000264044				ENSG00000272632.1	1.01188	0.0072888	ENSG00000272632	AC097504.2								ENSG00000272632	AC097504.2
ENSG00000187240.12	633.954	-0.954592	0.112047	-8.51955	1.6018e-17	1.87887e-14	ENSG00000187240				ENSG00000273259.2	1.11675	0.00104935	ENSG00000273259	AL049839.2								ENSG00000273259	AL049839.2
ENSG00000256019.1	0.909048	-0.95391	0.355216	-2.68543	0.00724357	0.0335168	ENSG00000256019				ENSG00000273615.1	1.37275	0.00540772	ENSG00000273615									ENSG00000273615
ENSG00000281097.1	4.5364	-0.95391	0.34056	-2.80101	0.00509433	0.0258276	ENSG00000281097				ENSG00000273768.1	2.33151	2.42512e-09	ENSG00000273768	RF00003								ENSG00000273768	RF00003
ENSG00000231471.1	0.607841	-0.953698	0.37715	-2.52869	0.0114488	0.0470829	ENSG00000231471				ENSG00000274012.1	1.35962	5.11926e-05	ENSG00000274012	RN7SL2								ENSG00000274012	RN7SL2
ENSG00000274824.1	3.84278	-0.952611	0.352512	-2.70235	0.00688517	0.0323404	ENSG00000274824				ENSG00000274092.1	1.14755	1.15006e-06	ENSG00000274092	AC106739.2								ENSG00000274092	AC106739.2
ENSG00000279816.1	1.67947	-0.952322	0.287423	-3.31331	0.000921995	0.00715945	ENSG00000279816				ENSG00000274172.1	1.52361	0.0109358	ENSG00000274172	MIR8071-1								ENSG00000274172	MIR8071-1
ENSG00000236182.1	6.60203	-0.95172	0.229311	-4.15035	3.31974e-05	0.000583851	ENSG00000236182				ENSG00000274209.3	1.07143	0.00509742	ENSG00000274209	ANTXRL								ENSG00000274209	ANTXRL
ENSG00000241926.1	1.36749	-0.951382	0.364041	-2.61339	0.00896477	0.039257	ENSG00000241926				ENSG00000274312.1	2.04568	0.00966234	ENSG00000274312	AC015722.2								ENSG00000274312	AC015722.2
ENSG00000225988.1	7.61712	-0.951315	0.337922	-2.81519	0.00487479	0.0249543	ENSG00000225988				ENSG00000274416.1	1.05999	0.0183702	ENSG00000274416									ENSG00000274416
ENSG00000145692.13	14.534	-0.951281	0.297357	-3.19912	0.00137849	0.00963095	ENSG00000145692				ENSG00000274426.1	1.15381	1.27783e-05	ENSG00000274426									ENSG00000274426
ENSG00000232482.2	4.10592	-0.950958	0.25039	-3.79791	0.000145921	0.0017754	ENSG00000232482				ENSG00000274452.1	2.32257	0.0141317	ENSG00000274452	RF00004								ENSG00000274452	RF00004
ENSG00000166984.10	6.03928	-0.950222	0.288178	-3.29734	0.000976036	0.00747607	ENSG00000166984				ENSG00000274519.1	1.24306	0.042919	ENSG00000274519									ENSG00000274519
ENSG00000241217.3	5.46057	-0.950001	0.190012	-4.99969	5.74236e-07	2.61296e-05	ENSG00000241217				ENSG00000274618.1	1.93401	2.37104e-08	ENSG00000274618	HIST1H4F								ENSG00000274618	HIST1H4F
ENSG00000245711.2	5.52514	-0.949807	0.214008	-4.43818	9.07225e-06	0.000215463	ENSG00000245711				ENSG00000274725.1	1.26476	0.00625528	ENSG00000274725									ENSG00000274725
ENSG00000202290.1	3.11996	-0.949715	0.240112	-3.95529	7.64405e-05	0.00109308	ENSG00000202290				ENSG00000274933.3	1.41314	0.00225194	ENSG00000274933	TBC1D3I								ENSG00000274933	TBC1D3I
ENSG00000224967.1	0.872961	-0.94919	0.308701	-3.07479	0.00210652	0.0132507	ENSG00000224967				ENSG00000274993.1	1.05768	0.0118297	ENSG00000274993	AC254629.1								ENSG00000274993	AC254629.1
ENSG00000238276.4	157.302	-0.948014	0.376109	-2.52058	0.0117161	0.0478883	ENSG00000238276				ENSG00000275090.1	1.67676	0.00019688	ENSG00000275090	RN7SL296P								ENSG00000275090	RN7SL296P
ENSG00000263628.1	1.50893	-0.947785	0.318165	-2.97891	0.00289275	0.0168142	ENSG00000263628				ENSG00000275126.1	1.20655	0.00116667	ENSG00000275126	HIST1H4L								ENSG00000275126	HIST1H4L
ENSG00000254739.1	14.2097	-0.947775	0.242802	-3.90349	9.48146e-05	0.00127833	ENSG00000254739				ENSG00000275209.1	1.10993	6.73951e-05	ENSG00000275209									ENSG00000275209
ENSG00000239043.1	1.13616	-0.947733	0.273875	-3.46046	0.000539263	0.00478995	ENSG00000239043				ENSG00000275252.1	1.23267	0.00865899	ENSG00000275252									ENSG00000275252
ENSG00000170965.8	105.044	-0.947212	0.35462	-2.67107	0.00756109	0.0346406	ENSG00000170965				ENSG00000275301.1	1.3593	0.00875481	ENSG00000275301									ENSG00000275301
ENSG00000225559.1	1.61932	-0.94662	0.377148	-2.50994	0.0120751	0.0490001	ENSG00000225559				ENSG00000275418.1	1.18045	0.033648	ENSG00000275418	AC104971.3								ENSG00000275418	AC104971.3
ENSG00000258399.5	10.8588	-0.94643	0.253649	-3.73126	0.000190527	0.00217091	ENSG00000258399				ENSG00000275538.1	1.19401	0.00184019	ENSG00000275538	RNVU1-19								ENSG00000275538	RNVU1-19
ENSG00000278937.1	3.32772	-0.946402	0.323197	-2.92825	0.00340874	0.0190549	ENSG00000278937				ENSG00000275567.1	1.71543	0.0177615	ENSG00000275567	AC008250.2								ENSG00000275567	AC008250.2
ENSG00000270938.1	16.1009	-0.945321	0.243587	-3.88084	0.000104097	0.00137452	ENSG00000270938				ENSG00000275643.1	1.01409	0.00469138	ENSG00000275643	RBM22P6								ENSG00000275643	RBM22P6
ENSG00000172014.12	5.18917	-0.945209	0.310373	-3.0454	0.00232372	0.0142389	ENSG00000172014				ENSG00000275783.1	1.21381	0.00165456	ENSG00000275783									ENSG00000275783
ENSG00000119547.5	200.959	-0.944513	0.296591	-3.18457	0.00144971	0.0100241	ENSG00000119547				ENSG00000275877.1	2.4839	6.90433e-07	ENSG00000275877	RF00002								ENSG00000275877	RF00002
ENSG00000226786.2	61.8749	-0.942949	0.217903	-4.32738	1.50897e-05	0.000317479	ENSG00000226786				ENSG00000276093.1	1.08206	0.0202814	ENSG00000276093	AL132822.1								ENSG00000276093	AL132822.1
ENSG00000256189.1	1.3151	-0.942401	0.317833	-2.96508	0.00302601	0.0174134	ENSG00000256189				ENSG00000276213.1	1.26868	0.0182645	ENSG00000276213	RF00017								ENSG00000276213	RF00017
ENSG00000222282.1	1.93427	-0.942374	0.302461	-3.11569	0.00183516	0.0119331	ENSG00000222282				ENSG00000276368.1	1.07321	0.00153079	ENSG00000276368	HIST1H2AJ								ENSG00000276368	HIST1H2AJ
ENSG00000176970.8	0.741823	-0.941742	0.327488	-2.87566	0.00403187	0.0216333	ENSG00000176970				ENSG00000276566.1	2.30797	1.9268e-06	ENSG00000276566	IGKV1D-13								ENSG00000276566	IGKV1D-13
ENSG00000207342.1	3.12334	-0.941619	0.2296	-4.10113	4.11136e-05	0.000683774	ENSG00000207342				ENSG00000276737.1	1.41027	0.000181794	ENSG00000276737									ENSG00000276737
ENSG00000140254.11	101.363	-0.941547	0.231877	-4.06054	4.89589e-05	0.000777798	ENSG00000140254				ENSG00000276747.1	1.20644	0.022071	ENSG00000276747	PADI6								ENSG00000276747	PADI6
ENSG00000266859.1	1.76086	-0.940218	0.259451	-3.62387	0.000290231	0.00299372	ENSG00000266859				ENSG00000276758.1	1.00275	0.0421341	ENSG00000276758	AC245884.12								ENSG00000276758	AC245884.12
ENSG00000111087.8	93.8819	-0.940157	0.252091	-3.72943	0.000191912	0.00218282	ENSG00000111087				ENSG00000276871.1	1.83971	0.000125739	ENSG00000276871	RF00002								ENSG00000276871	RF00002
ENSG00000236451.2	7.01701	-0.938948	0.315206	-2.97884	0.0028934	0.0168153	ENSG00000236451				ENSG00000276956.1	1.53566	0.00201781	ENSG00000276956	RN7SL769P								ENSG00000276956	RN7SL769P
ENSG00000171243.7	714.976	-0.938915	0.316467	-2.96687	0.00300851	0.0173316	ENSG00000171243				ENSG00000277247.1	1.00098	0.0278635	ENSG00000277247	AC083809.1								ENSG00000277247	AC083809.1
ENSG00000278897.1	24.115	-0.93852	0.197325	-4.75623	1.97245e-06	6.68465e-05	ENSG00000278897				ENSG00000277282.1	1.57925	0.00432227	ENSG00000277282	IGHV1OR21-1								ENSG00000277282	IGHV1OR21-1
ENSG00000114204.13	140.719	-0.937763	0.333656	-2.81057	0.0049454	0.0252271	ENSG00000114204				ENSG00000277358.1	1.04333	1.49003e-07	ENSG00000277358	AL138693.1								ENSG00000277358	AL138693.1
ENSG00000185758.7	1.35737	-0.937669	0.36323	-2.58148	0.00983789	0.0420811	ENSG00000185758				ENSG00000277379.1	1.72367	0.0202439	ENSG00000277379	MIR6724-3								ENSG00000277379	MIR6724-3
ENSG00000236871.5	78.047	-0.937344	0.181036	-5.17767	2.24675e-07	1.27862e-05	ENSG00000236871				ENSG00000277644.1	1.58475	1.37777e-06	ENSG00000277644									ENSG00000277644
ENSG00000238132.2	5.17498	-0.937333	0.213502	-4.39028	1.13203e-05	0.000256038	ENSG00000238132				ENSG00000277671.1	1.08169	0.0276037	ENSG00000277671	RF01518								ENSG00000277671	RF01518
ENSG00000165521.14	25.5955	-0.936366	0.235328	-3.97898	6.92116e-05	0.00101868	ENSG00000165521				ENSG00000277748.1	1.47975	0.00528516	ENSG00000277748	AC006262.4								ENSG00000277748	AC006262.4
ENSG00000241869.3	2.44852	-0.936126	0.310445	-3.01543	0.00256616	0.0153861	ENSG00000241869				ENSG00000277775.1	1.31363	1.15746e-05	ENSG00000277775	HIST1H3F								ENSG00000277775	HIST1H3F
ENSG00000174417.2	1.66655	-0.93602	0.318782	-2.93624	0.00332216	0.0186623	ENSG00000174417				ENSG00000277918.1	1.27964	0.00615611	ENSG00000277918	RF00003								ENSG00000277918	RF00003
ENSG00000203963.10	8.7234	-0.93559	0.373845	-2.50262	0.0123279	0.0497487	ENSG00000203963				ENSG00000277987.1	1.9113	0.0351928	ENSG00000277987	LINC02351								ENSG00000277987	LINC02351
ENSG00000252743.1	14.7149	-0.934807	0.175327	-5.3318	9.72441e-08	6.66612e-06	ENSG00000252743				ENSG00000278099.1	1.57609	0.0070878	ENSG00000278099	RF00003								ENSG00000278099	RF00003
ENSG00000264222.1	4.63405	-0.934572	0.320418	-2.91672	0.00353729	0.0195837	ENSG00000264222				ENSG00000278196.1	1.44502	0.00289731	ENSG00000278196	IGLV2-8								ENSG00000278196	IGLV2-8
ENSG00000256757.1	2.13418	-0.934357	0.33538	-2.78596	0.00533689	0.0267459	ENSG00000256757				ENSG00000278263.2	1.46906	0.00460399	ENSG00000278263	AC135068.2								ENSG00000278263	AC135068.2
ENSG00000259191.2	1.02181	-0.934008	0.320898	-2.91061	0.00360723	0.0198492	ENSG00000259191				ENSG00000278604.1	1.46695	0.0216369	ENSG00000278604	RN7SL429P								ENSG00000278604	RN7SL429P
ENSG00000230563.2	8.29663	-0.933316	0.360185	-2.59121	0.00956387	0.0412011	ENSG00000230563				ENSG00000278771.1	1.67319	1.13621e-06	ENSG00000278771	RN7SL3								ENSG00000278771	RN7SL3
ENSG00000256973.1	6.78057	-0.932839	0.23249	-4.01239	6.01079e-05	0.000910066	ENSG00000256973				ENSG00000278775.1	1.69319	0.00442372	ENSG00000278775	RF01518								ENSG00000278775	RF01518
ENSG00000229759.1	8.41091	-0.932644	0.241142	-3.86762	0.000109904	0.00143283	ENSG00000229759				ENSG00000278857.1	1.7231	0.00108961	ENSG00000278857	IGKV1D-12								ENSG00000278857	IGKV1D-12
ENSG00000271390.1	2.5128	-0.932594	0.306752	-3.04022	0.00236407	0.0144322	ENSG00000271390				ENSG00000279225.1	1.08939	7.12631e-10	ENSG00000279225	AC138305.3								ENSG00000279225	AC138305.3
ENSG00000223974.1	2.26787	-0.932266	0.274869	-3.39168	0.000694662	0.00580595	ENSG00000223974				ENSG00000279252.1	1.02262	4.59892e-08	ENSG00000279252									ENSG00000279252
ENSG00000251993.1	1.20171	-0.931692	0.332679	-2.80057	0.00510126	0.0258415	ENSG00000251993				ENSG00000279414.1	1.30071	0.00347542	ENSG00000279414	CR392039.2								ENSG00000279414	CR392039.2
ENSG00000266957.1	2.08455	-0.93163	0.302906	-3.07564	0.00210048	0.0132265	ENSG00000266957				ENSG00000280127.1	1.01321	0.0110202	ENSG00000280127									ENSG00000280127
ENSG00000227954.5	104.403	-0.930305	0.213679	-4.35374	1.33832e-05	0.000290243	ENSG00000227954				ENSG00000280215.1	1.30088	0.00259417	ENSG00000280215	AC021613.1								ENSG00000280215	AC021613.1
ENSG00000274769.1	2.49491	-0.929893	0.225928	-4.11588	3.85708e-05	0.000652626	ENSG00000274769				ENSG00000280241.2	1.12151	0.0032293	ENSG00000280241	AC079298.3								ENSG00000280241	AC079298.3
ENSG00000100626.15	384.104	-0.92977	0.198556	-4.68266	2.83173e-06	8.84388e-05	ENSG00000100626				ENSG00000280411.1	1.22136	0.017591	ENSG00000280411	IGHV1-69D								ENSG00000280411	IGHV1-69D
ENSG00000228522.2	3.83268	-0.929675	0.302116	-3.07721	0.00208945	0.013183	ENSG00000228522				ENSG00000280614.1	1.39458	3.98379e-05	ENSG00000280614	FP236383.2								ENSG00000280614	FP236383.2
ENSG00000254814.1	2.38795	-0.929325	0.26809	-3.46647	0.000527345	0.00471884	ENSG00000254814				ENSG00000281124.1	1.11945	0.0137673	ENSG00000281124									ENSG00000281124
ENSG00000279400.1	35.6175	-0.92826	0.205852	-4.50935	6.50264e-06	0.000168562	ENSG00000279400				ENSG00000281255.1	1.07737	0.00352235	ENSG00000281255									ENSG00000281255
ENSG00000187021.13	4.32211	-0.927934	0.247778	-3.74503	0.000180375	0.00208505	ENSG00000187021
ENSG00000255408.3	72.5913	-0.927805	0.277695	-3.34109	0.000834499	0.00666006	ENSG00000255408
ENSG00000251892.1	1.79817	-0.927777	0.246776	-3.75959	0.000170195	0.00199191	ENSG00000251892
ENSG00000266020.1	0.705908	-0.927167	0.337696	-2.74556	0.0060407	0.0293702	ENSG00000266020
ENSG00000252211.1	1.15988	-0.92701	0.325127	-2.85122	0.00435515	0.0229652	ENSG00000252211
ENSG00000261634.3	9.06754	-0.926899	0.30709	-3.01833	0.00254174	0.0152827	ENSG00000261634
ENSG00000258845.1	0.957594	-0.926867	0.322472	-2.87426	0.00404981	0.021712	ENSG00000258845
ENSG00000227189.2	17.4511	-0.92671	0.292606	-3.1671	0.00153969	0.010473	ENSG00000227189
ENSG00000252246.1	1.48806	-0.926297	0.329251	-2.81334	0.00490294	0.0250649	ENSG00000252246
ENSG00000158077.4	4.57195	-0.926072	0.294399	-3.14564	0.00165724	0.0110755	ENSG00000158077
ENSG00000278888.1	16.8396	-0.92594	0.157959	-5.86188	4.57642e-09	6.27431e-07	ENSG00000278888
ENSG00000149201.8	80.2873	-0.925926	0.221504	-4.18018	2.91281e-05	0.000527668	ENSG00000149201
ENSG00000268529.1	24.4824	-0.925731	0.184791	-5.00961	5.45416e-07	2.53928e-05	ENSG00000268529
ENSG00000204335.3	445.215	-0.924982	0.260418	-3.55191	0.000382442	0.00370909	ENSG00000204335
ENSG00000116652.6	16.5538	-0.923815	0.161224	-5.73	1.00432e-08	1.13092e-06	ENSG00000116652
ENSG00000229556.2	12.4556	-0.923533	0.281696	-3.27847	0.0010437	0.00786023	ENSG00000229556
ENSG00000268438.1	15.2345	-0.923119	0.171289	-5.38925	7.07533e-08	5.2528e-06	ENSG00000268438
ENSG00000266401.1	5.56309	-0.922373	0.31363	-2.94096	0.00327194	0.0184651	ENSG00000266401
ENSG00000137504.12	2618	-0.921472	0.0872207	-10.5648	4.33724e-26	1.40884e-22	ENSG00000137504
ENSG00000137731.12	29.6636	-0.92111	0.192241	-4.79143	1.65596e-06	5.84179e-05	ENSG00000137731
ENSG00000267243.4	35.7799	-0.921075	0.313581	-2.93728	0.00331103	0.0186182	ENSG00000267243
ENSG00000266524.2	76.6308	-0.920569	0.350547	-2.62609	0.00863708	0.0382458	ENSG00000266524
ENSG00000251774.1	3.34571	-0.920194	0.217704	-4.22681	2.37031e-05	0.000450861	ENSG00000251774
ENSG00000115592.10	9.1782	-0.919755	0.295527	-3.11225	0.00185666	0.0120393	ENSG00000115592
ENSG00000263503.1	83.9193	-0.919553	0.366923	-2.50612	0.0122066	0.0493581	ENSG00000263503
ENSG00000280836.1	4.40672	-0.919456	0.19766	-4.65169	3.29218e-06	9.92284e-05	ENSG00000280836
ENSG00000188626.6	1.974	-0.918632	0.286976	-3.20107	0.00136917	0.00958489	ENSG00000188626
ENSG00000260029.2	2.29371	-0.918049	0.333411	-2.75351	0.00589607	0.0288364	ENSG00000260029
ENSG00000224505.2	6.523	-0.917846	0.176435	-5.20218	1.96963e-07	1.16161e-05	ENSG00000224505
ENSG00000230065.1	2.83713	-0.917491	0.287181	-3.19482	0.00139918	0.00973524	ENSG00000230065
ENSG00000166037.9	2640.6	-0.917144	0.0652788	-14.0496	7.74341e-45	8.17453e-41	ENSG00000166037
ENSG00000259709.1	4.07958	-0.917006	0.2335	-3.92722	8.59328e-05	0.00118973	ENSG00000259709
ENSG00000251229.1	10.7461	-0.917005	0.170084	-5.3915	6.98726e-08	5.20372e-06	ENSG00000251229
ENSG00000255181.3	15.061	-0.916802	0.285377	-3.2126	0.00131541	0.00929794	ENSG00000255181
ENSG00000228069.1	1.44597	-0.916645	0.274588	-3.33826	0.000843055	0.00671312	ENSG00000228069
ENSG00000268182.4	16.4683	-0.916529	0.179928	-5.09386	3.50845e-07	1.79577e-05	ENSG00000268182
ENSG00000230356.1	3.20125	-0.915574	0.222201	-4.12047	3.78094e-05	0.000642898	ENSG00000230356
ENSG00000239096.1	2.38273	-0.915493	0.230652	-3.96915	7.21284e-05	0.00104918	ENSG00000239096
ENSG00000137693.12	11311.6	-0.914796	0.0907814	-10.0769	6.98892e-24	1.84451e-20	ENSG00000137693
ENSG00000240563.1	21.8676	-0.914391	0.335442	-2.72593	0.00641211	0.0306537	ENSG00000240563
ENSG00000237370.1	0.862361	-0.914238	0.356373	-2.56539	0.0103059	0.0435099	ENSG00000237370
ENSG00000226953.6	16.2622	-0.914108	0.236944	-3.85791	0.000114362	0.0014741	ENSG00000226953
ENSG00000254941.1	31.6146	-0.913997	0.154451	-5.91773	3.2642e-09	4.9941e-07	ENSG00000254941
ENSG00000275309.1	1.11577	-0.913656	0.346853	-2.63413	0.00843538	0.0376335	ENSG00000275309
ENSG00000266922.1	3.26064	-0.913526	0.219447	-4.16286	3.1429e-05	0.000560927	ENSG00000266922
ENSG00000254648.1	9.28041	-0.913345	0.234306	-3.89809	9.69524e-05	0.00129804	ENSG00000254648
ENSG00000241449.4	2.12028	-0.913271	0.299897	-3.04529	0.00232457	0.0142405	ENSG00000241449
ENSG00000230535.1	73.9385	-0.913083	0.288951	-3.16	0.00157772	0.0106797	ENSG00000230535
ENSG00000227470.1	8.29671	-0.913019	0.160774	-5.6789	1.35567e-08	1.42049e-06	ENSG00000227470
ENSG00000228906.1	24.9996	-0.913012	0.130542	-6.994	2.67161e-12	1.21305e-09	ENSG00000228906
ENSG00000212175.1	2.35086	-0.912957	0.239086	-3.81853	0.000134252	0.00166053	ENSG00000212175
ENSG00000271378.1	1.52629	-0.912769	0.276791	-3.29769	0.000974852	0.00747233	ENSG00000271378
ENSG00000258527.1	28.3048	-0.91201	0.194319	-4.69336	2.68752e-06	8.44388e-05	ENSG00000258527
ENSG00000248399.1	8.01558	-0.91122	0.298111	-3.05664	0.00223831	0.0138487	ENSG00000248399
ENSG00000243323.4	40.296	-0.911005	0.196948	-4.62562	3.73478e-06	0.00011044	ENSG00000243323
ENSG00000263642.1	0.953705	-0.910862	0.341224	-2.6694	0.0075987	0.0347676	ENSG00000263642
ENSG00000255414.1	2.58026	-0.910722	0.241467	-3.77163	0.000162185	0.00192268	ENSG00000255414
ENSG00000162510.5	40.1754	-0.910679	0.204552	-4.45208	8.50438e-06	0.000205443	ENSG00000162510
ENSG00000236474.1	3.08336	-0.910485	0.249895	-3.64347	0.000268988	0.0028185	ENSG00000236474
ENSG00000163638.12	1547.73	-0.909902	0.19747	-4.60779	4.06962e-06	0.000117382	ENSG00000163638
ENSG00000267515.1	2.11741	-0.909034	0.253623	-3.58419	0.00033813	0.00337546	ENSG00000267515
ENSG00000277135.1	5.197	-0.90891	0.266508	-3.41044	0.000648581	0.00550633	ENSG00000277135
ENSG00000168263.8	8.58494	-0.908316	0.203355	-4.46664	7.94563e-06	0.000194956	ENSG00000168263
ENSG00000230303.4	5.77082	-0.907842	0.192542	-4.71504	2.4166e-06	7.8136e-05	ENSG00000230303
ENSG00000187416.10	11.6617	-0.907778	0.299188	-3.03414	0.0024122	0.0146667	ENSG00000187416
ENSG00000245768.5	2.41251	-0.907551	0.263186	-3.44833	0.000564058	0.00495217	ENSG00000245768
ENSG00000258636.1	5.36695	-0.907155	0.312726	-2.9008	0.00372216	0.0203017	ENSG00000258636
ENSG00000248027.1	15.4293	-0.907026	0.194395	-4.66589	3.07281e-06	9.3893e-05	ENSG00000248027
ENSG00000275881.1	0.681257	-0.906938	0.357443	-2.53729	0.0111714	0.046226	ENSG00000275881
ENSG00000228044.2	1.94773	-0.906921	0.30336	-2.98959	0.00279354	0.0163839	ENSG00000228044
ENSG00000237410.1	1.69011	-0.906626	0.346955	-2.6131	0.00897262	0.0392832	ENSG00000237410
ENSG00000256678.1	1.26375	-0.905441	0.28231	-3.20726	0.00134007	0.00942333	ENSG00000256678
ENSG00000250882.1	2.63683	-0.904496	0.247828	-3.64969	0.000262559	0.00276624	ENSG00000250882
ENSG00000217653.1	3.4821	-0.902998	0.217595	-4.1499	3.32619e-05	0.000584742	ENSG00000217653
ENSG00000137642.11	12171.9	-0.902127	0.156776	-5.75424	8.70301e-09	1.01618e-06	ENSG00000137642
ENSG00000226239.1	10.6274	-0.902071	0.207995	-4.33699	1.44445e-05	0.00030697	ENSG00000226239
ENSG00000196208.12	3141.32	-0.901993	0.220229	-4.09571	4.20885e-05	0.000694789	ENSG00000196208
ENSG00000265334.1	2.44158	-0.901661	0.21949	-4.10799	3.9912e-05	0.000669859	ENSG00000265334
ENSG00000254290.1	7.46143	-0.901231	0.337653	-2.6691	0.00760546	0.0347861	ENSG00000254290
ENSG00000259678.1	0.72456	-0.901195	0.341866	-2.63611	0.00838636	0.0374662	ENSG00000259678
ENSG00000241318.3	1.962	-0.901068	0.216237	-4.16704	3.0858e-05	0.000552638	ENSG00000241318
ENSG00000232303.2	8.1995	-0.901041	0.15963	-5.64455	1.65614e-08	1.63779e-06	ENSG00000232303
ENSG00000173250.2	1.28741	-0.900273	0.334648	-2.6902	0.00714082	0.0331722	ENSG00000173250
ENSG00000168876.7	962.846	-0.89998	0.0805555	-11.1722	5.5798e-29	2.14198e-25	ENSG00000168876
ENSG00000259475.1	2.90502	-0.899606	0.242233	-3.7138	0.00020417	0.00229051	ENSG00000259475
ENSG00000166025.16	2113.3	-0.899567	0.156325	-5.75447	8.69134e-09	1.01618e-06	ENSG00000166025
ENSG00000179930.5	24.9475	-0.899108	0.270548	-3.32328	0.000889641	0.00698269	ENSG00000179930
ENSG00000214676.4	4.0353	-0.898705	0.234449	-3.83326	0.000126455	0.00158792	ENSG00000214676
ENSG00000226321.5	107.967	-0.8986	0.343928	-2.61276	0.00898151	0.0393181	ENSG00000226321
ENSG00000200114.1	1.62347	-0.897786	0.27249	-3.29475	0.000985083	0.00752649	ENSG00000200114
ENSG00000207494.1	1.40464	-0.89716	0.267673	-3.3517	0.000803159	0.00646616	ENSG00000207494
ENSG00000245719.1	2.489	-0.896616	0.325047	-2.75842	0.00580813	0.0285175	ENSG00000245719
ENSG00000264801.1	2.88946	-0.896512	0.270192	-3.31805	0.000906474	0.0070818	ENSG00000264801
ENSG00000226935.5	1.80271	-0.895993	0.270757	-3.30922	0.000935562	0.00724482	ENSG00000226935
ENSG00000112936.17	3199.63	-0.894888	0.307004	-2.91491	0.00355795	0.01966	ENSG00000112936
ENSG00000269736.1	4.25854	-0.894802	0.332826	-2.68849	0.00717749	0.0333023	ENSG00000269736
ENSG00000266240.1	1.43627	-0.894474	0.270783	-3.30329	0.000955584	0.00735937	ENSG00000266240
ENSG00000279885.1	1.96124	-0.894433	0.319132	-2.8027	0.00506761	0.025723	ENSG00000279885
ENSG00000260230.2	216.719	-0.893633	0.251151	-3.55815	0.000373478	0.00364965	ENSG00000260230
ENSG00000249077.1	1.97154	-0.893475	0.259456	-3.44365	0.000573914	0.00501518	ENSG00000249077
ENSG00000189108.11	20.1597	-0.893258	0.277902	-3.21429	0.00130769	0.00926133	ENSG00000189108
ENSG00000231398.1	0.974006	-0.892458	0.336221	-2.65438	0.0079455	0.0359069	ENSG00000231398
ENSG00000224794.1	7.17548	-0.891922	0.206941	-4.31002	1.63239e-05	0.000338394	ENSG00000224794
ENSG00000149948.12	3455.57	-0.891825	0.29913	-2.9814	0.00286937	0.0167194	ENSG00000149948
ENSG00000140479.15	419.606	-0.891814	0.221257	-4.03068	5.56162e-05	0.000859136	ENSG00000140479
ENSG00000233435.1	12.7649	-0.891607	0.216521	-4.11787	3.82386e-05	0.000648474	ENSG00000233435
ENSG00000259845.1	7.57234	-0.891344	0.221754	-4.01951	5.83187e-05	0.000889998	ENSG00000259845
ENSG00000271357.1	7.63004	-0.890773	0.259855	-3.42796	0.000608126	0.00523641	ENSG00000271357
ENSG00000109758.7	138.534	-0.890664	0.217047	-4.10355	4.06854e-05	0.000679598	ENSG00000109758
ENSG00000237179.4	19.6748	-0.889976	0.290107	-3.06775	0.00215679	0.0134906	ENSG00000237179
ENSG00000264078.1	3.07046	-0.889061	0.224576	-3.95884	7.53152e-05	0.00108138	ENSG00000264078
ENSG00000279878.1	3.42715	-0.888987	0.299178	-2.97143	0.00296414	0.0171227	ENSG00000279878
ENSG00000228481.1	3.6992	-0.888124	0.215037	-4.13009	3.62617e-05	0.000624735	ENSG00000228481
ENSG00000230392.1	1.94223	-0.88812	0.276613	-3.2107	0.00132414	0.00933914	ENSG00000230392
ENSG00000262663.1	9.7509	-0.886787	0.224112	-3.9569	7.59299e-05	0.00108742	ENSG00000262663
ENSG00000207704.2	2.86745	-0.88593	0.246647	-3.59189	0.000328291	0.00330222	ENSG00000207704
ENSG00000179008.7	11.3588	-0.885489	0.330934	-2.67573	0.00745672	0.0342777	ENSG00000179008
ENSG00000207185.1	2.17387	-0.885107	0.241102	-3.6711	0.000241512	0.0025983	ENSG00000207185
ENSG00000224717.1	53.6365	-0.88498	0.307015	-2.88253	0.00394498	0.0212861	ENSG00000224717
ENSG00000183783.6	4.84506	-0.884385	0.302052	-2.92792	0.00341233	0.0190699	ENSG00000183783
ENSG00000280053.1	7.03336	-0.884282	0.21901	-4.03763	5.39928e-05	0.000838835	ENSG00000280053
ENSG00000162068.1	58.4664	-0.883726	0.241419	-3.66056	0.000251669	0.00267419	ENSG00000162068
ENSG00000233256.1	6.549	-0.883593	0.320775	-2.75456	0.00587718	0.0287673	ENSG00000233256
ENSG00000163915.6	54.1814	-0.883516	0.217845	-4.05571	4.9982e-05	0.000790483	ENSG00000163915
ENSG00000113389.14	820.399	-0.883468	0.235851	-3.74588	0.000179763	0.00208025	ENSG00000113389
ENSG00000276135.1	2.29329	-0.883417	0.295723	-2.98732	0.00281437	0.0164716	ENSG00000276135
ENSG00000230699.2	50.04	-0.883113	0.318036	-2.77677	0.00549016	0.0273614	ENSG00000230699
ENSG00000223403.3	26.2496	-0.882875	0.242634	-3.63872	0.000273998	0.00286247	ENSG00000223403
ENSG00000166012.13	4937.88	-0.88227	0.0925979	-9.52797	1.60389e-21	3.07851e-18	ENSG00000166012
ENSG00000252002.1	1.67369	-0.881339	0.305212	-2.88763	0.00388162	0.0210059	ENSG00000252002
ENSG00000151838.10	4.34656	-0.881314	0.280077	-3.14668	0.00165133	0.0110473	ENSG00000151838
ENSG00000254694.1	7.49949	-0.880554	0.168882	-5.21401	1.84802e-07	1.10408e-05	ENSG00000254694
ENSG00000252620.1	1.83855	-0.88039	0.249388	-3.5302	0.000415239	0.00393676	ENSG00000252620
ENSG00000226435.9	1.48829	-0.880184	0.327903	-2.68428	0.00726865	0.0336144	ENSG00000226435
ENSG00000225769.1	1.92332	-0.880099	0.312215	-2.81888	0.00481908	0.024729	ENSG00000225769
ENSG00000228189.4	11.2423	-0.880038	0.335894	-2.61999	0.00879333	0.0387304	ENSG00000228189
ENSG00000259442.1	8.29143	-0.879946	0.181862	-4.83854	1.30797e-06	4.88924e-05	ENSG00000259442
ENSG00000186115.11	8.11115	-0.879895	0.341449	-2.57694	0.00996782	0.0424734	ENSG00000186115
ENSG00000183929.7	7.06977	-0.879775	0.326045	-2.69833	0.0069689	0.0326067	ENSG00000183929
ENSG00000225406.1	1.40355	-0.879603	0.310962	-2.82865	0.00467446	0.0241661	ENSG00000225406
ENSG00000187144.10	7.26956	-0.879529	0.224105	-3.92462	8.68669e-05	0.00119795	ENSG00000187144
ENSG00000170160.15	12.0662	-0.879401	0.289735	-3.03519	0.00240381	0.0146325	ENSG00000170160
ENSG00000260293.2	131.694	-0.879278	0.225029	-3.9074	9.32962e-05	0.00126189	ENSG00000260293
ENSG00000267703.1	0.933668	-0.879162	0.30949	-2.84068	0.00450173	0.0235353	ENSG00000267703
ENSG00000188388.10	2.24446	-0.878964	0.306831	-2.86465	0.00417471	0.0222617	ENSG00000188388
ENSG00000178193.5	2.18416	-0.878883	0.270233	-3.25231	0.0011447	0.00841963	ENSG00000178193
ENSG00000277498.1	3.31905	-0.878667	0.244885	-3.58808	0.000333124	0.00333653	ENSG00000277498
ENSG00000227193.2	1.82601	-0.878523	0.325945	-2.69531	0.00703236	0.03282	ENSG00000227193
ENSG00000260966.1	149.319	-0.878224	0.131917	-6.6574	2.78711e-11	9.26702e-09	ENSG00000260966
ENSG00000176302.11	3.94557	-0.877997	0.23924	-3.66995	0.000242597	0.00260798	ENSG00000176302
ENSG00000143340.6	29.4065	-0.87653	0.249999	-3.50613	0.000454669	0.00422241	ENSG00000143340
ENSG00000270880.1	2.12226	-0.876284	0.299469	-2.92613	0.0034321	0.019142	ENSG00000270880
ENSG00000280164.1	0.928418	-0.876226	0.318601	-2.75023	0.00595536	0.0290423	ENSG00000280164
ENSG00000241537.1	1.23875	-0.875882	0.258978	-3.38207	0.000719412	0.00594726	ENSG00000241537
ENSG00000249049.1	65.9204	-0.875299	0.297847	-2.93875	0.0032954	0.0185564	ENSG00000249049
ENSG00000273138.1	2.59766	-0.875026	0.27745	-3.15382	0.0016115	0.0108531	ENSG00000273138
ENSG00000278989.1	46.7665	-0.874862	0.166716	-5.24763	1.54071e-07	9.60204e-06	ENSG00000278989
ENSG00000110318.12	253.082	-0.874569	0.169182	-5.16939	2.34858e-07	1.32408e-05	ENSG00000110318
ENSG00000120149.8	166.848	-0.874389	0.301078	-2.90419	0.00368202	0.02014	ENSG00000120149
ENSG00000254855.1	9.69164	-0.874136	0.201621	-4.33555	1.45396e-05	0.00030854	ENSG00000254855
ENSG00000274620.1	2.68674	-0.873832	0.231095	-3.78126	0.000156037	0.00186763	ENSG00000274620
ENSG00000256533.1	4.51314	-0.873295	0.221467	-3.94323	8.03912e-05	0.0011361	ENSG00000256533
ENSG00000149231.10	1182.08	-0.872974	0.0685889	-12.7276	4.15329e-37	2.92302e-33	ENSG00000149231
ENSG00000236989.4	6.32312	-0.87239	0.291564	-2.99211	0.00277059	0.0162846	ENSG00000236989
ENSG00000279662.1	84.4049	-0.872233	0.204703	-4.26098	2.03535e-05	0.000400685	ENSG00000279662
ENSG00000224540.1	0.87104	-0.872167	0.345053	-2.52764	0.0114834	0.0471957	ENSG00000224540
ENSG00000110723.10	811.23	-0.871367	0.116414	-7.48508	7.15037e-14	4.57483e-11	ENSG00000110723
ENSG00000259381.2	5.11148	-0.871194	0.211424	-4.12061	3.77878e-05	0.000642896	ENSG00000259381
ENSG00000255164.1	2.71001	-0.871098	0.24607	-3.54004	0.000400071	0.00382973	ENSG00000255164
ENSG00000155511.16	4.99595	-0.871096	0.330593	-2.63495	0.00841491	0.037562	ENSG00000155511
ENSG00000280575.1	1.66552	-0.870759	0.268092	-3.24799	0.00116223	0.00850989	ENSG00000280575
ENSG00000180210.13	4.34121	-0.870065	0.224342	-3.8783	0.000105187	0.00138545	ENSG00000180210
ENSG00000281398.1	301.071	-0.870025	0.155604	-5.59128	2.25402e-08	2.08388e-06	ENSG00000281398
ENSG00000179071.4	198.069	-0.869729	0.151673	-5.73424	9.795e-09	1.10888e-06	ENSG00000179071
ENSG00000251155.2	3.25168	-0.86968	0.230395	-3.77473	0.000160179	0.0019059	ENSG00000251155
ENSG00000279601.1	3.09462	-0.86961	0.275765	-3.15344	0.00161356	0.0108622	ENSG00000279601
ENSG00000228915.3	32.1147	-0.869206	0.154967	-5.60898	2.03517e-08	1.94873e-06	ENSG00000228915
ENSG00000270497.1	6.6429	-0.869198	0.234586	-3.70524	0.000211194	0.00235336	ENSG00000270497
ENSG00000229786.1	3.17376	-0.869056	0.281136	-3.09123	0.00199329	0.0127242	ENSG00000229786
ENSG00000230115.1	1.44889	-0.868581	0.318341	-2.72846	0.00636308	0.0304858	ENSG00000230115
ENSG00000264932.3	1.71148	-0.868425	0.268006	-3.24032	0.00119396	0.00867771	ENSG00000264932
ENSG00000271612.1	2.4064	-0.867915	0.286025	-3.0344	0.00241015	0.0146584	ENSG00000271612
ENSG00000280038.1	0.983758	-0.867437	0.29828	-2.90813	0.003636	0.0199632	ENSG00000280038
ENSG00000149294.15	2182.49	-0.867399	0.250138	-3.46768	0.000524971	0.00469959	ENSG00000149294
ENSG00000255125.1	1.47459	-0.866877	0.294021	-2.94835	0.00319473	0.0181306	ENSG00000255125
ENSG00000270614.1	10.0891	-0.866693	0.178423	-4.85751	1.18871e-06	4.51853e-05	ENSG00000270614
ENSG00000124232.9	26.2931	-0.865705	0.289798	-2.98727	0.00281483	0.016472	ENSG00000124232
ENSG00000149311.16	1883.41	-0.865239	0.0704866	-12.2752	1.23057e-34	6.49538e-31	ENSG00000149311
ENSG00000255292.5	3.04937	-0.865238	0.222745	-3.88443	0.000102572	0.00135821	ENSG00000255292
ENSG00000069188.15	1058.2	-0.865083	0.251453	-3.44034	0.000580986	0.00506094	ENSG00000069188
ENSG00000254671.2	8.42825	-0.864866	0.173428	-4.9869	6.13557e-07	2.73834e-05	ENSG00000254671
ENSG00000278635.1	31.2492	-0.86451	0.208592	-4.14451	3.40537e-05	0.000595192	ENSG00000278635
ENSG00000260024.1	1.62383	-0.863606	0.322997	-2.67373	0.00750129	0.0344376	ENSG00000260024
ENSG00000184206.10	4.51028	-0.863319	0.263272	-3.27919	0.00104106	0.00784732	ENSG00000184206
ENSG00000259078.2	28.378	-0.863135	0.189203	-4.56196	5.0679e-06	0.000139234	ENSG00000259078
ENSG00000227063.5	441.886	-0.863086	0.323596	-2.66717	0.00764922	0.0349288	ENSG00000227063
ENSG00000236760.1	3.04168	-0.863052	0.252098	-3.42348	0.000618249	0.0053041	ENSG00000236760
ENSG00000154146.11	1194	-0.862759	0.217606	-3.96477	7.34662e-05	0.00106242	ENSG00000154146
ENSG00000239494.2	4.79191	-0.86237	0.196832	-4.38124	1.18004e-05	0.000263787	ENSG00000239494
ENSG00000112041.11	61.9358	-0.8621	0.1817	-4.74463	2.08892e-06	7.01741e-05	ENSG00000112041
ENSG00000280107.1	34.5684	-0.862027	0.185695	-4.64217	3.44774e-06	0.000103034	ENSG00000280107
ENSG00000244065.1	0.821062	-0.861744	0.333056	-2.58739	0.00967072	0.0415766	ENSG00000244065
ENSG00000212027.2	1.86018	-0.8615	0.281256	-3.06304	0.00219101	0.013656	ENSG00000212027
ENSG00000207223.1	1.97675	-0.86132	0.250816	-3.43407	0.00059459	0.00515072	ENSG00000207223
ENSG00000140557.10	299.308	-0.860891	0.261058	-3.2977	0.000974818	0.00747233	ENSG00000140557
ENSG00000184384.12	2977.87	-0.860295	0.107437	-8.0074	1.17155e-15	9.8942e-13	ENSG00000184384
ENSG00000267255.1	2.1777	-0.860204	0.239131	-3.59721	0.000321645	0.0032532	ENSG00000267255
ENSG00000280304.1	9.27207	-0.860155	0.258032	-3.33352	0.000857532	0.00680169	ENSG00000280304
ENSG00000228166.1	2.22157	-0.859826	0.30896	-2.78297	0.00538643	0.026943	ENSG00000228166
ENSG00000163016.8	16.0024	-0.859727	0.158969	-5.40813	6.36879e-08	4.81962e-06	ENSG00000163016
ENSG00000204791.7	65.0062	-0.859256	0.190973	-4.49935	6.81602e-06	0.000175714	ENSG00000204791
ENSG00000235015.1	0.571177	-0.858848	0.340477	-2.52249	0.0116528	0.0477128	ENSG00000235015
ENSG00000144015.4	16.5474	-0.858624	0.341526	-2.51408	0.0119343	0.0485362	ENSG00000144015
ENSG00000162728.4	16.0831	-0.85854	0.198075	-4.33443	1.46139e-05	0.000309789	ENSG00000162728
ENSG00000138039.13	9.02295	-0.858525	0.296151	-2.89895	0.00374418	0.0203981	ENSG00000138039
ENSG00000115844.9	21.9264	-0.858435	0.333172	-2.57655	0.00997921	0.0425091	ENSG00000115844
ENSG00000225695.1	24.6536	-0.857643	0.146076	-5.87122	4.3261e-09	6.00915e-07	ENSG00000225695
ENSG00000266017.1	15.8484	-0.857109	0.217852	-3.93436	8.34179e-05	0.00116358	ENSG00000266017
ENSG00000273181.1	17.3701	-0.857071	0.163329	-5.24751	1.54171e-07	9.60204e-06	ENSG00000273181
ENSG00000163618.16	215.839	-0.856911	0.287901	-2.97641	0.00291645	0.016919	ENSG00000163618
ENSG00000258344.1	4.60282	-0.856904	0.18327	-4.67563	2.93052e-06	9.07237e-05	ENSG00000258344
ENSG00000230077.1	0.89126	-0.856633	0.296099	-2.89306	0.00381504	0.0207173	ENSG00000230077
ENSG00000225982.1	23.5106	-0.855926	0.335697	-2.5497	0.0107817	0.0450414	ENSG00000225982
ENSG00000268521.1	17.1764	-0.855832	0.154429	-5.54191	2.9919e-08	2.60493e-06	ENSG00000268521
ENSG00000278370.1	2.39485	-0.855551	0.248789	-3.43887	0.000584154	0.0050818	ENSG00000278370
ENSG00000105261.6	11.3277	-0.855061	0.180576	-4.73518	2.18864e-06	7.29369e-05	ENSG00000105261
ENSG00000275956.1	9.19532	-0.854976	0.171615	-4.98195	6.29464e-07	2.79206e-05	ENSG00000275956
ENSG00000224245.1	10.2932	-0.854965	0.319662	-2.67459	0.00748208	0.0343644	ENSG00000224245
ENSG00000242182.3	5.15525	-0.854883	0.210878	-4.05392	5.03675e-05	0.000795091	ENSG00000242182
ENSG00000124721.16	14.8068	-0.854781	0.237659	-3.59668	0.00032231	0.00325759	ENSG00000124721
ENSG00000237529.1	7.41283	-0.854738	0.210203	-4.06625	4.77759e-05	0.000764156	ENSG00000237529
ENSG00000206712.1	3.24294	-0.854433	0.234317	-3.64648	0.00026586	0.00279683	ENSG00000206712
ENSG00000267731.1	26.8361	-0.854191	0.199881	-4.27349	1.92441e-05	0.000385516	ENSG00000267731
ENSG00000279342.1	22.2765	-0.853916	0.170695	-5.00258	5.65672e-07	2.59622e-05	ENSG00000279342
ENSG00000231628.1	15.1365	-0.853912	0.150474	-5.67482	1.38835e-08	1.43339e-06	ENSG00000231628
ENSG00000239265.4	11.0579	-0.853333	0.255711	-3.3371	0.000846589	0.00673745	ENSG00000239265
ENSG00000049192.13	147.698	-0.853144	0.190732	-4.473	7.71315e-06	0.000190581	ENSG00000049192
ENSG00000259417.2	82.6124	-0.852806	0.323946	-2.63256	0.00847441	0.037729	ENSG00000259417
ENSG00000241709.3	2.65636	-0.852761	0.268951	-3.17069	0.00152075	0.0103843	ENSG00000241709
ENSG00000196660.9	9.72584	-0.852518	0.278679	-3.05915	0.00221969	0.0137759	ENSG00000196660
ENSG00000278090.1	15.6694	-0.852249	0.226494	-3.76279	0.000168031	0.00197315	ENSG00000278090
ENSG00000235351.1	17.8044	-0.852159	0.197523	-4.31423	1.6016e-05	0.000332993	ENSG00000235351
ENSG00000207277.1	5.49155	-0.852155	0.245229	-3.47493	0.000510991	0.00461424	ENSG00000207277
ENSG00000234382.2	3.91229	-0.851998	0.209533	-4.06617	4.77925e-05	0.000764156	ENSG00000234382
ENSG00000215785.2	2.63304	-0.85177	0.252344	-3.37544	0.000736985	0.00605932	ENSG00000215785
ENSG00000152430.16	18.1428	-0.851635	0.222517	-3.82729	0.000129562	0.00161673	ENSG00000152430
ENSG00000165799.4	5.24551	-0.851583	0.304004	-2.80122	0.00509092	0.0258196	ENSG00000165799
ENSG00000118017.3	3.65487	-0.850988	0.264772	-3.21405	0.00130879	0.00926577	ENSG00000118017
ENSG00000270011.5	53.9378	-0.850403	0.170429	-4.98978	6.04478e-07	2.71257e-05	ENSG00000270011
ENSG00000220548.3	3.19626	-0.850082	0.312683	-2.71867	0.00655456	0.0311724	ENSG00000220548
ENSG00000123892.10	442.887	-0.849879	0.176735	-4.80878	1.51851e-06	5.47115e-05	ENSG00000123892
ENSG00000237442.3	23.82	-0.849745	0.26011	-3.26687	0.00108744	0.00810006	ENSG00000237442
ENSG00000259986.1	3.9171	-0.849709	0.221119	-3.84276	0.000121657	0.00154364	ENSG00000259986
ENSG00000186234.7	6.19474	-0.849257	0.250643	-3.38832	0.000703231	0.00584899	ENSG00000186234
ENSG00000205334.2	111.923	-0.84919	0.177618	-4.78098	1.74443e-06	6.06273e-05	ENSG00000205334
ENSG00000267205.1	0.932128	-0.847328	0.282033	-3.00436	0.00266141	0.0157952	ENSG00000267205
ENSG00000276889.1	1.06204	-0.846438	0.27093	-3.1242	0.00178292	0.0116652	ENSG00000276889
ENSG00000277173.1	11.5963	-0.84626	0.194644	-4.34774	1.3755e-05	0.000295289	ENSG00000277173
ENSG00000115474.6	34.4547	-0.845988	0.21714	-3.89605	9.77738e-05	0.00130614	ENSG00000115474
ENSG00000272798.1	9.89404	-0.845895	0.274748	-3.0788	0.00207835	0.0131302	ENSG00000272798
ENSG00000215297.3	1.22985	-0.845891	0.263944	-3.20481	0.00135153	0.0094834	ENSG00000215297
ENSG00000154175.15	1039.17	-0.845726	0.240151	-3.52165	0.00042887	0.0040298	ENSG00000154175
ENSG00000280335.1	24.5714	-0.845277	0.216743	-3.89991	9.62288e-05	0.00129072	ENSG00000280335
ENSG00000262119.1	2.88048	-0.845018	0.314547	-2.68646	0.00722139	0.033445	ENSG00000262119
ENSG00000075290.7	26.9827	-0.844707	0.241143	-3.50293	0.000460165	0.00426127	ENSG00000075290
ENSG00000252933.1	1.85665	-0.844619	0.242929	-3.47681	0.000507416	0.00459011	ENSG00000252933
ENSG00000281628.1	1.23087	-0.844547	0.320539	-2.63477	0.00841952	0.0375667	ENSG00000281628
ENSG00000198780.10	115.952	-0.844402	0.181155	-4.66122	3.1434e-06	9.56658e-05	ENSG00000198780
ENSG00000253875.1	6.9435	-0.844356	0.303981	-2.77766	0.00547513	0.0273058	ENSG00000253875
ENSG00000149308.15	1233.68	-0.843895	0.0682104	-12.3719	3.70758e-35	2.23657e-31	ENSG00000149308
ENSG00000249715.8	194.013	-0.843659	0.234038	-3.6048	0.000312396	0.00317869	ENSG00000249715
ENSG00000256824.1	4.91638	-0.843382	0.295955	-2.8497	0.00437602	0.0230378	ENSG00000256824
ENSG00000261476.1	3.76396	-0.843132	0.201112	-4.19235	2.76083e-05	0.000506178	ENSG00000261476
ENSG00000259648.1	3.88294	-0.842788	0.212577	-3.96463	7.35094e-05	0.00106268	ENSG00000259648
ENSG00000262703.1	6.20128	-0.842408	0.208978	-4.03108	5.55216e-05	0.000858264	ENSG00000262703
ENSG00000266370.1	1.18436	-0.842362	0.298915	-2.81806	0.00483146	0.0247715	ENSG00000266370
ENSG00000232615.4	14.025	-0.842156	0.171108	-4.92177	8.57661e-07	3.52643e-05	ENSG00000232615
ENSG00000227394.1	2.41342	-0.842093	0.237872	-3.54011	0.000399954	0.00382967	ENSG00000227394
ENSG00000152578.11	28.0017	-0.841625	0.296365	-2.83982	0.00451388	0.0235813	ENSG00000152578
ENSG00000268392.1	2.02687	-0.841068	0.257359	-3.26807	0.00108282	0.0080743	ENSG00000268392
ENSG00000233485.1	2.55778	-0.841007	0.273062	-3.07991	0.00207065	0.0130992	ENSG00000233485
ENSG00000272792.1	15.769	-0.840721	0.186308	-4.51253	6.40592e-06	0.000166883	ENSG00000272792
ENSG00000240106.2	4.12804	-0.840563	0.227344	-3.69733	0.000217882	0.00240851	ENSG00000240106
ENSG00000207693.1	0.856342	-0.840345	0.324797	-2.5873	0.00967321	0.0415831	ENSG00000207693
ENSG00000135824.11	7.78444	-0.840176	0.261595	-3.21174	0.00131932	0.00931337	ENSG00000135824
ENSG00000197083.10	109.114	-0.840112	0.25848	-3.2502	0.00115325	0.00846341	ENSG00000197083
ENSG00000240520.4	3.39338	-0.839676	0.32321	-2.59792	0.00937893	0.0406401	ENSG00000240520
ENSG00000205863.8	11.4203	-0.839478	0.21144	-3.97029	7.17844e-05	0.0010449	ENSG00000205863
ENSG00000268379.1	17.8082	-0.838942	0.165371	-5.07308	3.91424e-07	1.95144e-05	ENSG00000268379
ENSG00000242551.2	18.0878	-0.838931	0.202696	-4.13887	3.49019e-05	0.000607097	ENSG00000242551
ENSG00000199890.1	1.07726	-0.838393	0.311367	-2.69262	0.00708923	0.0330039	ENSG00000199890
ENSG00000252164.1	1.14361	-0.838205	0.300306	-2.79117	0.00525186	0.0264077	ENSG00000252164
ENSG00000197580.10	94.1436	-0.837995	0.15367	-5.45321	4.94698e-08	3.89732e-06	ENSG00000197580
ENSG00000270923.1	9.54328	-0.837865	0.203705	-4.11312	3.90341e-05	0.00065879	ENSG00000270923
ENSG00000214018.3	24.0412	-0.837734	0.172658	-4.852	1.22224e-06	4.60394e-05	ENSG00000214018
ENSG00000120262.9	579.495	-0.837573	0.172059	-4.86794	1.12767e-06	4.36064e-05	ENSG00000120262
ENSG00000261072.2	1.41007	-0.837489	0.328775	-2.5473	0.0108559	0.0452352	ENSG00000261072
ENSG00000178162.7	49.4467	-0.837289	0.249552	-3.35517	0.000793159	0.00641992	ENSG00000178162
ENSG00000232716.2	1.75317	-0.836854	0.306088	-2.73403	0.00625639	0.0301241	ENSG00000232716
ENSG00000224745.1	4.25186	-0.836613	0.20532	-4.07468	4.60786e-05	0.000745217	ENSG00000224745
ENSG00000261632.1	2.48734	-0.836504	0.288424	-2.90026	0.00372855	0.0203313	ENSG00000261632
ENSG00000215475.4	323.504	-0.83632	0.252383	-3.31369	0.000920723	0.00715483	ENSG00000215475
ENSG00000273374.1	34.5024	-0.836273	0.155096	-5.39196	6.96945e-08	5.19963e-06	ENSG00000273374
ENSG00000261098.1	149.988	-0.836196	0.107112	-7.80677	5.8673e-15	4.58812e-12	ENSG00000261098
ENSG00000264620.1	0.734433	-0.835977	0.302266	-2.7657	0.00568012	0.0280531	ENSG00000264620
ENSG00000256037.1	4.85688	-0.835814	0.257696	-3.24341	0.00118109	0.00861079	ENSG00000256037
ENSG00000232709.1	7.89106	-0.835322	0.197907	-4.22079	2.43449e-05	0.000460579	ENSG00000232709
ENSG00000277945.1	12.603	-0.83481	0.318469	-2.62132	0.008759	0.0386122	ENSG00000277945
ENSG00000269289.4	10.6906	-0.83479	0.208341	-4.00685	6.15336e-05	0.000926339	ENSG00000269289
ENSG00000273213.1	12.253	-0.834491	0.267532	-3.11922	0.00181329	0.0118236	ENSG00000273213
ENSG00000261939.1	2.60289	-0.834295	0.249659	-3.34174	0.00083254	0.00664946	ENSG00000261939
ENSG00000249293.1	1.88319	-0.834061	0.324307	-2.57182	0.0101165	0.0429553	ENSG00000249293
ENSG00000272942.1	9.42632	-0.833995	0.265861	-3.13696	0.00170712	0.0113184	ENSG00000272942
ENSG00000238009.5	1.63276	-0.833907	0.324872	-2.56688	0.0102618	0.0433652	ENSG00000238009
ENSG00000278408.1	21.7067	-0.833848	0.322614	-2.58466	0.00974741	0.0418126	ENSG00000278408
ENSG00000186354.9	29.2441	-0.833555	0.203683	-4.09241	4.26909e-05	0.000702811	ENSG00000186354
ENSG00000277022.1	3.63584	-0.8335	0.211463	-3.94158	8.09469e-05	0.00114083	ENSG00000277022
ENSG00000182256.11	234.871	-0.833263	0.32085	-2.59704	0.00940298	0.0407031	ENSG00000182256
ENSG00000268472.2	1.66696	-0.833176	0.281223	-2.96269	0.00304967	0.017528	ENSG00000268472
ENSG00000255045.1	21.0847	-0.832891	0.237916	-3.50078	0.0004639	0.00428727	ENSG00000255045
ENSG00000201586.1	0.966391	-0.832816	0.313433	-2.65708	0.00788216	0.0356933	ENSG00000201586
ENSG00000149218.4	3099.89	-0.832509	0.120983	-6.88119	5.93547e-12	2.3645e-09	ENSG00000149218
ENSG00000233878.1	7.82142	-0.831563	0.273201	-3.04378	0.00233627	0.0142976	ENSG00000233878
ENSG00000228151.1	1.60541	-0.831321	0.282072	-2.94719	0.00320671	0.0181905	ENSG00000228151
ENSG00000266494.1	2.2966	-0.831209	0.28538	-2.91264	0.00358389	0.0197528	ENSG00000266494
ENSG00000241400.1	1.70572	-0.831139	0.259892	-3.19802	0.00138376	0.0096518	ENSG00000241400
ENSG00000274096.1	12.0898	-0.831124	0.283574	-2.93088	0.00337999	0.0189343	ENSG00000274096
ENSG00000224752.1	1.3461	-0.831083	0.330859	-2.51189	0.0120085	0.0487815	ENSG00000224752
ENSG00000271511.1	1.75944	-0.830711	0.268339	-3.09575	0.00196316	0.0125604	ENSG00000271511
ENSG00000256681.1	2.83218	-0.830634	0.21006	-3.95427	7.67697e-05	0.0010963	ENSG00000256681
ENSG00000277914.1	0.794823	-0.830618	0.28618	-2.90243	0.00370277	0.0202351	ENSG00000277914
ENSG00000266918.1	5.63593	-0.829956	0.217589	-3.81433	0.000136551	0.00168404	ENSG00000266918
ENSG00000235829.1	2.96708	-0.829716	0.291831	-2.84314	0.00446716	0.0233805	ENSG00000235829
ENSG00000235760.3	20.2711	-0.829495	0.194465	-4.26552	1.99437e-05	0.00039502	ENSG00000235760
ENSG00000246323.2	6.26361	-0.828798	0.170324	-4.86602	1.13866e-06	4.38308e-05	ENSG00000246323
ENSG00000250101.1	4.64164	-0.828757	0.244401	-3.39097	0.000696466	0.00581395	ENSG00000250101
ENSG00000137710.13	4092.44	-0.828666	0.0778117	-10.6496	1.75044e-26	6.15967e-23	ENSG00000137710
ENSG00000228487.2	13.0816	-0.828079	0.172023	-4.81378	1.48099e-06	5.36344e-05	ENSG00000228487
ENSG00000277049.1	7.21592	-0.828044	0.210859	-3.92701	8.60095e-05	0.0011904	ENSG00000277049
ENSG00000244137.1	15.1668	-0.827879	0.223091	-3.71095	0.000206486	0.00231219	ENSG00000244137
ENSG00000256596.1	5.31709	-0.827448	0.285171	-2.90159	0.00371279	0.0202678	ENSG00000256596
ENSG00000254550.1	9.81848	-0.827239	0.221453	-3.7355	0.000187344	0.00214505	ENSG00000254550
ENSG00000185615.14	241.446	-0.827051	0.291996	-2.83241	0.0046199	0.0239661	ENSG00000185615
ENSG00000246339.5	75.7297	-0.826762	0.18383	-4.49742	6.87825e-06	0.000176671	ENSG00000246339
ENSG00000234065.2	6.05358	-0.826732	0.208082	-3.97311	7.09392e-05	0.001036	ENSG00000234065
ENSG00000260865.1	1.1875	-0.826705	0.307856	-2.68537	0.00724503	0.0335199	ENSG00000260865
ENSG00000243871.3	1.55623	-0.826702	0.268784	-3.07571	0.00210004	0.0132257	ENSG00000243871
ENSG00000221520.1	3.39108	-0.826436	0.224432	-3.68234	0.0002311	0.00251318	ENSG00000221520
ENSG00000277427.1	5.64884	-0.826263	0.281767	-2.93244	0.00336311	0.0188497	ENSG00000277427
ENSG00000259683.1	35.3751	-0.826008	0.215385	-3.83503	0.000125551	0.00157927	ENSG00000259683
ENSG00000066032.17	481.948	-0.825985	0.250533	-3.29692	0.000977527	0.00748333	ENSG00000066032
ENSG00000100583.4	164.765	-0.825597	0.155277	-5.31693	1.05534e-07	7.1302e-06	ENSG00000100583
ENSG00000164418.18	77.4133	-0.825268	0.216902	-3.8048	0.000141917	0.00173601	ENSG00000164418
ENSG00000227321.2	1.40733	-0.825258	0.275914	-2.991	0.00278068	0.0163264	ENSG00000227321
ENSG00000229262.1	1.42678	-0.825029	0.313577	-2.63103	0.0085127	0.0378704	ENSG00000229262
ENSG00000222511.2	1.09038	-0.824701	0.31187	-2.64438	0.00818419	0.0367692	ENSG00000222511
ENSG00000183476.11	12.7824	-0.824134	0.2204	-3.73926	0.000184561	0.00211894	ENSG00000183476
ENSG00000202227.1	2.90229	-0.824087	0.226077	-3.64517	0.000267216	0.0028083	ENSG00000202227
ENSG00000198049.6	31.6961	-0.823857	0.248466	-3.31577	0.000913912	0.00711721	ENSG00000198049
ENSG00000249012.2	3.76499	-0.82349	0.230348	-3.57499	0.000350244	0.0034783	ENSG00000249012
ENSG00000224956.5	7.15892	-0.823256	0.206802	-3.98089	6.86583e-05	0.0010116	ENSG00000224956
ENSG00000224031.1	1.37571	-0.823147	0.286193	-2.8762	0.00402501	0.0216071	ENSG00000224031
ENSG00000251794.1	0.764683	-0.823023	0.310556	-2.65016	0.00804535	0.0362805	ENSG00000251794
ENSG00000257496.1	7.37785	-0.822901	0.186683	-4.40802	1.04318e-05	0.000240712	ENSG00000257496
ENSG00000254528.6	40.8061	-0.822878	0.200687	-4.1003	4.12609e-05	0.000685146	ENSG00000254528
ENSG00000198685.3	1.75082	-0.822844	0.297191	-2.76874	0.00562743	0.0278635	ENSG00000198685
ENSG00000225408.1	9.05032	-0.822621	0.195072	-4.21702	2.47552e-05	0.000466461	ENSG00000225408
ENSG00000254740.2	1.4517	-0.822303	0.280941	-2.92696	0.00342294	0.019104	ENSG00000254740
ENSG00000261839.1	4.1928	-0.822094	0.217645	-3.77723	0.000158584	0.00189328	ENSG00000261839
ENSG00000165478.6	5.38292	-0.82173	0.263341	-3.1204	0.00180604	0.0117873	ENSG00000165478
ENSG00000241535.1	1.68513	-0.821598	0.273037	-3.00911	0.00262015	0.0156229	ENSG00000241535
ENSG00000253476.1	5.91861	-0.820968	0.207692	-3.95282	7.72355e-05	0.00110146	ENSG00000253476
ENSG00000116703.13	5.79893	-0.820797	0.185271	-4.43024	9.41283e-06	0.000222053	ENSG00000116703
ENSG00000259799.1	12.8065	-0.820713	0.203511	-4.03276	5.51247e-05	0.00085422	ENSG00000259799
ENSG00000268352.1	4.75061	-0.820382	0.236093	-3.47483	0.000511176	0.00461424	ENSG00000268352
ENSG00000188383.8	29.1097	-0.820262	0.242118	-3.38785	0.000704416	0.00585655	ENSG00000188383
ENSG00000262921.1	1.72333	-0.820227	0.294174	-2.78824	0.0052995	0.0265964	ENSG00000262921
ENSG00000249487.5	1.8507	-0.820045	0.262223	-3.12728	0.00176433	0.0115809	ENSG00000249487
ENSG00000107518.15	136.935	-0.819986	0.277701	-2.95276	0.00314946	0.0179501	ENSG00000107518
ENSG00000267404.1	3.05515	-0.819811	0.282091	-2.9062	0.0036585	0.0200451	ENSG00000267404
ENSG00000262678.1	22.3855	-0.819764	0.177774	-4.61127	4.0022e-06	0.000115993	ENSG00000262678
ENSG00000224802.2	1.75843	-0.818975	0.256419	-3.1939	0.00140365	0.00976152	ENSG00000224802
ENSG00000104722.12	5.69671	-0.81893	0.311112	-2.63227	0.00848167	0.0377523	ENSG00000104722
ENSG00000251379.1	1.83367	-0.818424	0.300405	-2.72441	0.00644171	0.0307501	ENSG00000251379
ENSG00000234345.2	1.31081	-0.818004	0.306193	-2.67153	0.00755064	0.0346227	ENSG00000234345
ENSG00000269891.2	1.70967	-0.817347	0.323183	-2.52905	0.0114371	0.047044	ENSG00000269891
ENSG00000137760.13	317.049	-0.817285	0.0792711	-10.31	6.35084e-25	1.78785e-21	ENSG00000137760
ENSG00000269846.1	9.18014	-0.817262	0.212082	-3.85353	0.000116429	0.00149482	ENSG00000269846
ENSG00000267886.1	100.188	-0.816876	0.190415	-4.28999	1.78684e-05	0.000363103	ENSG00000267886
ENSG00000141314.11	76.5996	-0.816835	0.273958	-2.98161	0.00286736	0.0167122	ENSG00000141314
ENSG00000259116.1	5.3619	-0.816691	0.195209	-4.18367	2.86838e-05	0.000521409	ENSG00000259116
ENSG00000153291.14	401.379	-0.81654	0.157637	-5.17989	2.22016e-07	1.26862e-05	ENSG00000153291
ENSG00000236519.1	20.684	-0.816404	0.157462	-5.18476	2.16288e-07	1.24092e-05	ENSG00000236519
ENSG00000183396.3	4.51762	-0.816395	0.231798	-3.522	0.0004283	0.00402623	ENSG00000183396
ENSG00000261366.1	33.0204	-0.815829	0.160972	-5.06814	4.01727e-07	1.99339e-05	ENSG00000261366
ENSG00000206674.1	5.87476	-0.815595	0.19732	-4.13337	3.57484e-05	0.000617907	ENSG00000206674
ENSG00000228237.4	6.51317	-0.815505	0.165591	-4.92481	8.44419e-07	3.48215e-05	ENSG00000228237
ENSG00000231784.7	42.8757	-0.815336	0.165385	-4.92994	8.22552e-07	3.41869e-05	ENSG00000231784
ENSG00000266531.1	0.852666	-0.815285	0.30271	-2.69328	0.00707519	0.032958	ENSG00000266531
ENSG00000226937.8	6.81672	-0.814993	0.188107	-4.3326	1.47362e-05	0.000311756	ENSG00000226937
ENSG00000169064.11	128.553	-0.814549	0.300869	-2.70732	0.00678282	0.032002	ENSG00000169064
ENSG00000260452.1	0.885085	-0.814483	0.296888	-2.7434	0.00608062	0.0294981	ENSG00000260452
ENSG00000226468.2	14.0478	-0.81429	0.311717	-2.61227	0.00899434	0.0393498	ENSG00000226468
ENSG00000263847.1	10.5284	-0.814281	0.173995	-4.67992	2.86982e-06	8.93688e-05	ENSG00000263847
ENSG00000077616.9	115.403	-0.813802	0.19328	-4.21049	2.5482e-05	0.000477598	ENSG00000077616
ENSG00000242583.1	1.50816	-0.813699	0.294608	-2.76197	0.00574542	0.028298	ENSG00000242583
ENSG00000199536.1	1.85995	-0.813678	0.231786	-3.51046	0.00044733	0.00416616	ENSG00000199536
ENSG00000212534.1	3.01296	-0.813591	0.213126	-3.81741	0.00013486	0.00166757	ENSG00000212534
ENSG00000242390.1	1.18198	-0.81353	0.301255	-2.70047	0.00692415	0.0324369	ENSG00000242390
ENSG00000206881.1	1.46785	-0.813441	0.255971	-3.17786	0.00148365	0.0101986	ENSG00000206881
ENSG00000173698.16	2890.12	-0.813364	0.251379	-3.23561	0.00121381	0.00877816	ENSG00000173698
ENSG00000186280.6	190.728	-0.812948	0.0988219	-8.22639	1.92937e-16	1.9398e-13	ENSG00000186280
ENSG00000228809.2	1.25384	-0.812895	0.263278	-3.08759	0.00201785	0.0128519	ENSG00000228809
ENSG00000235373.1	6.87874	-0.812085	0.169738	-4.78433	1.71557e-06	5.99201e-05	ENSG00000235373
ENSG00000249484.7	4.46784	-0.811468	0.297045	-2.7318	0.00629886	0.0302768	ENSG00000249484
ENSG00000009724.15	70.1906	-0.810815	0.16339	-4.96245	6.96091e-07	3.02717e-05	ENSG00000009724
ENSG00000111249.12	55.1112	-0.810695	0.318685	-2.54388	0.010963	0.0455599	ENSG00000111249
ENSG00000255843.1	5.65024	-0.810642	0.18378	-4.41094	1.02924e-05	0.000238016	ENSG00000255843
ENSG00000276926.1	2.1303	-0.810268	0.228164	-3.55126	0.000383393	0.00371575	ENSG00000276926
ENSG00000256083.1	10.4625	-0.810095	0.29993	-2.70094	0.00691432	0.032416	ENSG00000256083
ENSG00000237734.1	1.62024	-0.809542	0.31008	-2.61075	0.00903437	0.0394881	ENSG00000237734
ENSG00000230542.4	1.95263	-0.80953	0.278244	-2.90942	0.00362095	0.0199065	ENSG00000230542
ENSG00000166323.11	50.357	-0.80952	0.117624	-6.88226	5.89114e-12	2.3645e-09	ENSG00000166323
ENSG00000187166.1	2.20681	-0.809249	0.274011	-2.95334	0.00314351	0.0179365	ENSG00000187166
ENSG00000245498.5	74.8997	-0.808923	0.132153	-6.1211	9.29314e-10	1.76766e-07	ENSG00000245498
ENSG00000254396.1	2.34032	-0.808834	0.296631	-2.72673	0.0063965	0.0305999	ENSG00000254396
ENSG00000225726.1	6.74659	-0.80856	0.197928	-4.08513	4.40528e-05	0.000720785	ENSG00000225726
ENSG00000266171.1	9.72067	-0.808409	0.164359	-4.91856	8.71841e-07	3.56047e-05	ENSG00000266171
ENSG00000271283.1	3.81978	-0.80805	0.227877	-3.54599	0.000391143	0.00377421	ENSG00000271283
ENSG00000273381.1	36.7464	-0.807875	0.151016	-5.3496	8.81485e-08	6.16266e-06	ENSG00000273381
ENSG00000214147.2	1.38287	-0.807677	0.309481	-2.60978	0.00906001	0.0395756	ENSG00000214147
ENSG00000227879.2	3.28614	-0.807533	0.21341	-3.78395	0.00015436	0.00185491	ENSG00000227879
ENSG00000220494.4	2.9313	-0.807533	0.185953	-4.34267	1.40759e-05	0.000300042	ENSG00000220494
ENSG00000232724.1	11.2331	-0.807403	0.188934	-4.27347	1.92452e-05	0.000385516	ENSG00000232724
ENSG00000275655.1	1.82992	-0.806935	0.274231	-2.94253	0.00325537	0.0183997	ENSG00000275655
ENSG00000020219.9	4.44024	-0.806862	0.208131	-3.8767	0.000105883	0.0013933	ENSG00000020219
ENSG00000211717.3	4.97701	-0.806697	0.310366	-2.59918	0.00934478	0.0405177	ENSG00000211717
ENSG00000277327.1	3.45414	-0.806496	0.250998	-3.21316	0.00131285	0.00928602	ENSG00000277327
ENSG00000259064.2	1.56173	-0.806435	0.278082	-2.89999	0.0037318	0.0203385	ENSG00000259064
ENSG00000271657.1	1.644	-0.806182	0.26275	-3.06824	0.00215321	0.0134762	ENSG00000271657
ENSG00000262180.1	11.9203	-0.806069	0.167319	-4.81756	1.45325e-06	5.2811e-05	ENSG00000262180
ENSG00000270490.1	2.11183	-0.806044	0.263657	-3.05717	0.0022344	0.0138306	ENSG00000270490
ENSG00000234627.3	0.800507	-0.806031	0.305881	-2.63511	0.008411	0.0375485	ENSG00000234627
ENSG00000234438.3	1.40855	-0.805931	0.301768	-2.6707	0.00756938	0.0346672	ENSG00000234438
ENSG00000256091.1	0.873945	-0.805741	0.288202	-2.79575	0.00517793	0.0261197	ENSG00000256091
ENSG00000279608.1	25.0558	-0.805703	0.189603	-4.24942	2.14323e-05	0.000417061	ENSG00000279608
ENSG00000239726.3	1.18459	-0.80549	0.282294	-2.85337	0.00432582	0.0228455	ENSG00000239726
ENSG00000233438.1	12.6504	-0.80518	0.178489	-4.5111	6.44922e-06	0.000167383	ENSG00000233438
ENSG00000170074.18	84.0898	-0.804897	0.253694	-3.17271	0.00151022	0.0103359	ENSG00000170074
ENSG00000201217.1	1.76251	-0.804661	0.248269	-3.24108	0.00119077	0.00865899	ENSG00000201217
ENSG00000199094.2	2.68992	-0.804628	0.266501	-3.01924	0.00253413	0.0152521	ENSG00000199094
ENSG00000274356.1	7.27032	-0.804537	0.193928	-4.14862	3.34479e-05	0.000586714	ENSG00000274356
ENSG00000229325.1	11.9452	-0.804365	0.170498	-4.71773	2.38489e-06	7.74072e-05	ENSG00000229325
ENSG00000262904.1	11.8013	-0.804205	0.168444	-4.77432	1.80315e-06	6.23089e-05	ENSG00000262904
ENSG00000197816.12	96.6081	-0.803698	0.176611	-4.55068	5.34731e-06	0.000145303	ENSG00000197816
ENSG00000225230.1	1.7566	-0.803079	0.243953	-3.29194	0.000994994	0.00758405	ENSG00000225230
ENSG00000161640.14	130.13	-0.803035	0.247269	-3.24762	0.00116373	0.00851365	ENSG00000161640
ENSG00000277449.1	100.057	-0.802578	0.149417	-5.37138	7.81351e-08	5.63281e-06	ENSG00000277449
ENSG00000227392.1	28.055	-0.802256	0.220812	-3.6332	0.000279924	0.00291155	ENSG00000227392
ENSG00000270926.1	3.51446	-0.80204	0.255699	-3.13665	0.00170888	0.0113252	ENSG00000270926
ENSG00000236114.1	8.12764	-0.802035	0.24659	-3.25251	0.0011439	0.00841673	ENSG00000236114
ENSG00000224566.2	19.3392	-0.801836	0.271851	-2.94954	0.00318251	0.0180848	ENSG00000224566
ENSG00000188738.12	68.4535	-0.801806	0.210912	-3.80161	0.00014376	0.00175449	ENSG00000188738
ENSG00000268705.1	2.02688	-0.801751	0.254328	-3.15243	0.00161916	0.0108804	ENSG00000268705
ENSG00000262339.4	1.55894	-0.801467	0.277401	-2.88919	0.00386231	0.0209202	ENSG00000262339
ENSG00000235286.1	6.2417	-0.801423	0.173367	-4.62271	3.78763e-06	0.000111379	ENSG00000235286
ENSG00000199466.1	2.22668	-0.801408	0.238143	-3.36524	0.000764779	0.00623563	ENSG00000199466
ENSG00000185710.8	6.27823	-0.801357	0.300399	-2.66764	0.00763857	0.0348933	ENSG00000185710
ENSG00000182919.13	2089.11	-0.80062	0.0831075	-9.63354	5.77041e-22	1.28246e-18	ENSG00000182919
ENSG00000269040.1	3.5185	-0.800456	0.219704	-3.64334	0.000269118	0.00281916	ENSG00000269040
ENSG00000213033.4	3.23485	-0.800258	0.21168	-3.7805	0.000156512	0.00187277	ENSG00000213033
ENSG00000229298.1	5.13908	-0.80022	0.204094	-3.92083	8.82435e-05	0.00121061	ENSG00000229298
ENSG00000204528.3	180.868	-0.799932	0.295286	-2.70901	0.00674851	0.0318686	ENSG00000204528
ENSG00000243607.3	1.30139	-0.799624	0.257304	-3.1077	0.00188547	0.0121851	ENSG00000243607
ENSG00000234602.6	100.577	-0.799541	0.250733	-3.18882	0.00142854	0.00990527	ENSG00000234602
ENSG00000277792.1	1.89164	-0.79954	0.235682	-3.39245	0.000692697	0.00579448	ENSG00000277792
ENSG00000201820.1	1.54938	-0.79947	0.254448	-3.14198	0.00167809	0.0111821	ENSG00000201820
ENSG00000180525.11	75.0671	-0.799041	0.216809	-3.68546	0.000228287	0.00248771	ENSG00000180525
ENSG00000174038.11	13.4711	-0.798957	0.201773	-3.95969	7.50477e-05	0.00107909	ENSG00000174038
ENSG00000275017.1	6.01938	-0.798568	0.206768	-3.86214	0.000112398	0.00145589	ENSG00000275017
ENSG00000131044.15	181.702	-0.79833	0.211829	-3.76874	0.000164072	0.00193907	ENSG00000131044
ENSG00000275576.1	8.27083	-0.797987	0.190917	-4.17975	2.91831e-05	0.000527884	ENSG00000275576
ENSG00000235369.1	3.47613	-0.797776	0.202769	-3.9344	8.34037e-05	0.00116358	ENSG00000235369
ENSG00000224007.1	1.94971	-0.797714	0.276592	-2.88409	0.0039255	0.0212153	ENSG00000224007
ENSG00000212126.3	1.44981	-0.797599	0.286396	-2.78495	0.00535362	0.0268043	ENSG00000212126
ENSG00000242531.1	5.49838	-0.797179	0.174864	-4.55884	5.14359e-06	0.000140647	ENSG00000242531
ENSG00000252464.1	3.20478	-0.797102	0.224917	-3.54399	0.000394127	0.00379193	ENSG00000252464
ENSG00000237329.2	7.29171	-0.797045	0.196941	-4.04713	5.18502e-05	0.00081363	ENSG00000237329
ENSG00000237972.1	20.1852	-0.796604	0.159745	-4.98673	6.14111e-07	2.73834e-05	ENSG00000237972
ENSG00000271415.1	0.958111	-0.796486	0.289804	-2.74836	0.00598941	0.0291813	ENSG00000271415
ENSG00000271137.1	1.1943	-0.796206	0.311449	-2.55645	0.0105745	0.0443954	ENSG00000271137
ENSG00000267373.1	1.98693	-0.796164	0.278184	-2.862	0.00420972	0.0223734	ENSG00000267373
ENSG00000255467.1	1.36482	-0.795827	0.240785	-3.30514	0.000949293	0.00732696	ENSG00000255467
ENSG00000256280.1	3.2386	-0.795811	0.223462	-3.56128	0.000369047	0.00361773	ENSG00000256280
ENSG00000278900.1	1.41531	-0.795679	0.297236	-2.67693	0.00743011	0.0341814	ENSG00000278900
ENSG00000252218.1	2.32642	-0.795583	0.247544	-3.2139	0.00130946	0.00926675	ENSG00000252218
ENSG00000232075.1	18.0396	-0.795546	0.17851	-4.45659	8.32729e-06	0.00020209	ENSG00000232075
ENSG00000164900.4	10.9571	-0.795337	0.270053	-2.94511	0.0032284	0.0182963	ENSG00000164900
ENSG00000254454.2	60.6264	-0.795124	0.185469	-4.28709	1.81027e-05	0.000366558	ENSG00000254454
ENSG00000261349.1	24.6436	-0.794817	0.239715	-3.31568	0.000914205	0.00711721	ENSG00000261349
ENSG00000270591.1	4.88279	-0.794413	0.195096	-4.0719	4.66303e-05	0.000751261	ENSG00000270591
ENSG00000269560.1	9.0215	-0.793956	0.19896	-3.99052	6.59277e-05	0.000978534	ENSG00000269560
ENSG00000273682.1	3.88873	-0.793509	0.198261	-4.00235	6.27165e-05	0.000940793	ENSG00000273682
ENSG00000213014.3	2.84244	-0.793349	0.238305	-3.32913	0.000871168	0.00688376	ENSG00000213014
ENSG00000183889.11	49.6979	-0.793282	0.138131	-5.74298	9.30224e-09	1.07032e-06	ENSG00000183889
ENSG00000171757.14	167.144	-0.793269	0.164352	-4.82665	1.38849e-06	5.11174e-05	ENSG00000171757
ENSG00000224728.1	54.179	-0.792714	0.161643	-4.90411	9.38496e-07	3.77899e-05	ENSG00000224728
ENSG00000124935.3	1941.14	-0.79268	0.263448	-3.00887	0.0026222	0.0156263	ENSG00000124935
ENSG00000273523.1	61.7161	-0.792584	0.19863	-3.99026	6.60013e-05	0.000979282	ENSG00000273523
ENSG00000274918.1	11.4222	-0.792494	0.185574	-4.27049	1.95044e-05	0.000389231	ENSG00000274918
ENSG00000272379.1	7.41891	-0.792476	0.189712	-4.17727	2.95031e-05	0.00053195	ENSG00000272379
ENSG00000162641.17	6.50915	-0.792083	0.28843	-2.74618	0.00602933	0.0293285	ENSG00000162641
ENSG00000258754.6	61.5784	-0.791885	0.300512	-2.63512	0.00841069	0.0375485	ENSG00000258754
ENSG00000229847.7	7673.59	-0.791676	0.191404	-4.13615	3.5318e-05	0.000612474	ENSG00000229847
ENSG00000278505.3	7.231	-0.791356	0.181995	-4.34823	1.37238e-05	0.000295099	ENSG00000278505
ENSG00000256902.1	2.09864	-0.791276	0.307068	-2.57688	0.00996971	0.0424734	ENSG00000256902
ENSG00000214062.5	2.30718	-0.790907	0.223099	-3.5451	0.000392467	0.003782	ENSG00000214062
ENSG00000257896.1	3.40115	-0.790869	0.222214	-3.55904	0.000372213	0.00364166	ENSG00000257896
ENSG00000270510.1	5.048	-0.790775	0.182762	-4.32681	1.51284e-05	0.000317982	ENSG00000270510
ENSG00000231381.2	34.4686	-0.790745	0.217638	-3.6333	0.000279814	0.00291155	ENSG00000231381
ENSG00000258630.1	2.62213	-0.790135	0.290923	-2.71596	0.00660842	0.0313684	ENSG00000258630
ENSG00000137727.11	267.274	-0.789812	0.194118	-4.06872	4.72731e-05	0.000758435	ENSG00000137727
ENSG00000280055.1	8.20677	-0.789557	0.235242	-3.35636	0.000789762	0.00639733	ENSG00000280055
ENSG00000118432.12	79.4099	-0.789287	0.269506	-2.92865	0.00340438	0.0190406	ENSG00000118432
ENSG00000196844.7	4.42836	-0.789214	0.248179	-3.18002	0.00147263	0.010146	ENSG00000196844
ENSG00000243307.2	5.44464	-0.789059	0.24181	-3.26314	0.00110186	0.00818582	ENSG00000243307
ENSG00000255524.6	2.5988	-0.789003	0.251091	-3.1423	0.00167629	0.0111718	ENSG00000255524
ENSG00000216901.1	7.41109	-0.788969	0.295975	-2.66567	0.0076836	0.0350497	ENSG00000216901
ENSG00000232815.1	73.1534	-0.788768	0.180929	-4.35954	1.30333e-05	0.000284822	ENSG00000232815
ENSG00000149403.10	147.408	-0.788704	0.22318	-3.53394	0.000409417	0.00389468	ENSG00000149403
ENSG00000155749.11	34.6121	-0.788635	0.21075	-3.74204	0.000182535	0.00210541	ENSG00000155749
ENSG00000206913.1	6.38354	-0.788612	0.173513	-4.54496	5.49456e-06	0.00014816	ENSG00000206913
ENSG00000149212.9	3354.69	-0.788451	0.140078	-5.62868	1.81597e-08	1.77097e-06	ENSG00000149212
ENSG00000256361.1	2.4596	-0.788373	0.223044	-3.5346	0.000408387	0.00388926	ENSG00000256361
ENSG00000267644.1	3.31081	-0.788298	0.250677	-3.14468	0.0016627	0.0111023	ENSG00000267644
ENSG00000249240.2	3.65106	-0.78814	0.214289	-3.67793	0.000235135	0.00254395	ENSG00000249240
ENSG00000126583.9	194.049	-0.788019	0.313249	-2.51563	0.0118819	0.0483693	ENSG00000126583
ENSG00000226877.6	1.48607	-0.787985	0.285986	-2.75533	0.00586329	0.0287227	ENSG00000226877
ENSG00000153157.11	36.1302	-0.787498	0.260835	-3.01914	0.00253497	0.015255	ENSG00000153157
ENSG00000266183.1	0.928677	-0.787434	0.307938	-2.55712	0.0105543	0.0443414	ENSG00000266183
ENSG00000273823.1	3.97114	-0.786251	0.243909	-3.22354	0.00126617	0.00904221	ENSG00000273823
ENSG00000111859.15	3113.26	-0.785869	0.189573	-4.14548	3.39107e-05	0.000593185	ENSG00000111859
ENSG00000277250.1	6.66406	-0.785261	0.251909	-3.11724	0.00182554	0.0118833	ENSG00000277250
ENSG00000261823.1	3.55557	-0.785249	0.253495	-3.0977	0.00195031	0.0125126	ENSG00000261823
ENSG00000278829.1	2.45356	-0.785181	0.240256	-3.2681	0.00108273	0.0080743	ENSG00000278829
ENSG00000256651.1	2.11368	-0.785089	0.267598	-2.93384	0.003348	0.0187875	ENSG00000256651
ENSG00000270257.1	1.9776	-0.785052	0.265837	-2.95314	0.00314562	0.0179365	ENSG00000270257
ENSG00000086848.13	504.937	-0.784934	0.0874927	-8.97142	2.92709e-19	3.98717e-16	ENSG00000086848
ENSG00000135324.5	222.434	-0.784928	0.238795	-3.28704	0.00101247	0.00768563	ENSG00000135324
ENSG00000198738.4	1.82856	-0.784918	0.290399	-2.70289	0.0068739	0.0322976	ENSG00000198738
ENSG00000251187.4	3.4163	-0.784393	0.24897	-3.15056	0.0016296	0.0109358	ENSG00000251187
ENSG00000235726.4	16.1191	-0.784268	0.293384	-2.67318	0.00751369	0.0344833	ENSG00000235726
ENSG00000234181.1	8.75094	-0.783949	0.212369	-3.69145	0.000222982	0.00244695	ENSG00000234181
ENSG00000231079.6	9.74308	-0.783517	0.256143	-3.05891	0.00222146	0.0137807	ENSG00000231079
ENSG00000242537.1	0.580909	-0.783435	0.30007	-2.61084	0.00903197	0.0394817	ENSG00000242537
ENSG00000237301.1	37.9812	-0.783184	0.142536	-5.49464	3.91503e-08	3.24794e-06	ENSG00000237301
ENSG00000074966.9	179.521	-0.782818	0.176803	-4.42763	9.52761e-06	0.00022429	ENSG00000074966
ENSG00000277778.1	27.0064	-0.782569	0.151757	-5.15671	2.51328e-07	1.3873e-05	ENSG00000277778
ENSG00000253528.2	7.32488	-0.782525	0.212659	-3.67971	0.000233495	0.00253261	ENSG00000253528
ENSG00000232298.2	11.2196	-0.782463	0.207255	-3.77536	0.000159778	0.00190215	ENSG00000232298
ENSG00000106633.14	213.639	-0.782438	0.28232	-2.77146	0.00558056	0.027678	ENSG00000106633
ENSG00000260398.1	4.86687	-0.782307	0.288632	-2.7104	0.00672031	0.0317639	ENSG00000260398
ENSG00000223117.1	6.98882	-0.782207	0.240418	-3.25353	0.00113982	0.00839612	ENSG00000223117
ENSG00000236140.1	3.67943	-0.782074	0.208264	-3.7552	0.000173203	0.00201817	ENSG00000236140
ENSG00000261821.2	18.6157	-0.781977	0.266831	-2.9306	0.00338305	0.0189489	ENSG00000261821
ENSG00000237940.3	45.4095	-0.781921	0.192142	-4.06949	4.71158e-05	0.0007562	ENSG00000237940
ENSG00000197635.8	542.647	-0.781841	0.24739	-3.16035	0.00157578	0.0106738	ENSG00000197635
ENSG00000270424.1	2.35865	-0.781678	0.268211	-2.91441	0.0035636	0.0196829	ENSG00000270424
ENSG00000170500.11	2248.79	-0.781267	0.194218	-4.02264	5.75506e-05	0.000881781	ENSG00000170500
ENSG00000215159.3	2.92138	-0.781239	0.228996	-3.41158	0.000645874	0.00549231	ENSG00000215159
ENSG00000177736.4	1.94854	-0.781142	0.22001	-3.55049	0.000384515	0.00372179	ENSG00000177736
ENSG00000238286.1	12.8656	-0.780895	0.188482	-4.14307	3.42685e-05	0.000598205	ENSG00000238286
ENSG00000102174.8	96.3073	-0.78088	0.21106	-3.69981	0.000215764	0.00239228	ENSG00000102174
ENSG00000226186.1	31.1442	-0.780839	0.230034	-3.39445	0.000687662	0.00576492	ENSG00000226186
ENSG00000115423.17	232.529	-0.78082	0.202489	-3.85611	0.000115205	0.00148181	ENSG00000115423
ENSG00000276605.1	12.3649	-0.780585	0.30778	-2.53617	0.0112071	0.0463282	ENSG00000276605
ENSG00000231445.1	6.92509	-0.780481	0.267345	-2.91938	0.00350734	0.0194644	ENSG00000231445
ENSG00000280642.1	1.96337	-0.780368	0.259648	-3.00549	0.00265154	0.01575	ENSG00000280642
ENSG00000243319.6	3.27864	-0.780258	0.282447	-2.76249	0.0057362	0.028264	ENSG00000243319
ENSG00000238460.1	8.89849	-0.780236	0.264118	-2.95412	0.00313558	0.0179048	ENSG00000238460
ENSG00000270270.1	5.41536	-0.779773	0.198178	-3.93471	8.32971e-05	0.00116316	ENSG00000270270
ENSG00000226645.1	1.99974	-0.779399	0.235049	-3.31591	0.000913469	0.00711721	ENSG00000226645
ENSG00000238247.1	2.07201	-0.779368	0.178488	-4.3665	1.26254e-05	0.000278544	ENSG00000238247
ENSG00000279758.1	9.00562	-0.779251	0.179132	-4.35014	1.36049e-05	0.000293708	ENSG00000279758
ENSG00000266714.5	2603.29	-0.779135	0.163707	-4.75932	1.94248e-06	6.60427e-05	ENSG00000266714
ENSG00000236017.6	183.133	-0.778592	0.177286	-4.39172	1.12457e-05	0.000254718	ENSG00000236017
ENSG00000214264.4	1.74239	-0.778411	0.243365	-3.19853	0.00138128	0.00964089	ENSG00000214264
ENSG00000233665.7	3.17024	-0.77838	0.260189	-2.99159	0.00277526	0.0163037	ENSG00000233665
ENSG00000221055.1	6.55357	-0.778292	0.234142	-3.32402	0.000887304	0.0069716	ENSG00000221055
ENSG00000241532.1	7.1413	-0.77825	0.289246	-2.69061	0.0071321	0.0331478	ENSG00000241532
ENSG00000233122.2	47.9883	-0.778231	0.139599	-5.57476	2.47865e-08	2.2655e-06	ENSG00000233122
ENSG00000225603.3	3.93407	-0.777719	0.210624	-3.69246	0.000222099	0.00244297	ENSG00000225603
ENSG00000258695.2	5.62118	-0.777598	0.210493	-3.69418	0.000220598	0.00243026	ENSG00000258695
ENSG00000238300.1	0.996973	-0.777451	0.290891	-2.67266	0.00752535	0.0345255	ENSG00000238300
ENSG00000154529.13	14.4226	-0.777259	0.272434	-2.85302	0.00433059	0.0228602	ENSG00000154529
ENSG00000244675.2	45.2565	-0.777199	0.230006	-3.37904	0.0007274	0.00600141	ENSG00000244675
ENSG00000134627.10	114.946	-0.776591	0.123527	-6.2868	3.24081e-10	7.43749e-08	ENSG00000134627
ENSG00000199824.1	2.84302	-0.776459	0.214829	-3.61431	0.000301146	0.00308203	ENSG00000199824
ENSG00000198075.8	268.545	-0.776259	0.239973	-3.23478	0.00121736	0.00879932	ENSG00000198075
ENSG00000249047.2	1.70723	-0.77617	0.260577	-2.97866	0.00289516	0.0168232	ENSG00000249047
ENSG00000228413.1	3.82011	-0.776019	0.190955	-4.06389	4.82623e-05	0.000769046	ENSG00000228413
ENSG00000260261.1	223.898	-0.775796	0.155809	-4.97916	6.38624e-07	2.81268e-05	ENSG00000260261
ENSG00000261837.1	2.89105	-0.775785	0.237449	-3.26717	0.0010863	0.00809301	ENSG00000261837
ENSG00000196796.5	6.45772	-0.775771	0.251422	-3.08554	0.00203184	0.0129061	ENSG00000196796
ENSG00000270723.1	1.14935	-0.775755	0.282047	-2.75045	0.00595137	0.029031	ENSG00000270723
ENSG00000224903.1	9.76374	-0.775732	0.194085	-3.99686	6.41876e-05	0.000957079	ENSG00000224903
ENSG00000205041.1	42.0017	-0.775283	0.21539	-3.59944	0.0003189	0.0032293	ENSG00000205041
ENSG00000232692.1	10.8222	-0.775117	0.287304	-2.6979	0.0069778	0.0326361	ENSG00000232692
ENSG00000149295.12	198.08	-0.775016	0.255408	-3.03442	0.00240998	0.0146584	ENSG00000149295
ENSG00000268683.1	2.36883	-0.774739	0.286831	-2.70103	0.00691249	0.0324146	ENSG00000268683
ENSG00000255176.1	11.9644	-0.774654	0.18966	-4.08444	4.41842e-05	0.000721537	ENSG00000255176
ENSG00000180815.13	46.3251	-0.774365	0.204409	-3.78831	0.000151678	0.00183347	ENSG00000180815
ENSG00000278202.1	9.24159	-0.77424	0.195617	-3.95793	7.5603e-05	0.0010844	ENSG00000278202
ENSG00000228973.1	3.35536	-0.773855	0.233326	-3.31663	0.000911103	0.00710623	ENSG00000228973
ENSG00000261136.1	61.9624	-0.773598	0.150082	-5.1545	2.54308e-07	1.40009e-05	ENSG00000261136
ENSG00000274494.1	2.44675	-0.773545	0.229099	-3.37647	0.000734232	0.00604595	ENSG00000274494
ENSG00000232545.1	12.4296	-0.773545	0.214398	-3.60798	0.000308595	0.00314912	ENSG00000232545
ENSG00000087053.17	2565.07	-0.773445	0.0665975	-11.6137	3.5098e-31	1.48208e-27	ENSG00000087053
ENSG00000252797.1	1.48575	-0.773412	0.296127	-2.61175	0.00900793	0.0393929	ENSG00000252797
ENSG00000186790.5	18.1596	-0.773092	0.271888	-2.84342	0.00446328	0.0233661	ENSG00000186790
ENSG00000184617.10	7.96825	-0.773061	0.280852	-2.75255	0.00591322	0.0288935	ENSG00000184617
ENSG00000255387.1	0.748756	-0.773052	0.269875	-2.86448	0.00417692	0.0222683	ENSG00000255387
ENSG00000230160.1	6.22938	-0.77284	0.234789	-3.29164	0.000996058	0.00759079	ENSG00000230160
ENSG00000204802.3	2.03508	-0.772821	0.273582	-2.82482	0.00473073	0.0243645	ENSG00000204802
ENSG00000199059.2	8.12675	-0.772737	0.230371	-3.35431	0.000795635	0.00643257	ENSG00000199059
ENSG00000101188.4	35.16	-0.772071	0.261195	-2.95591	0.00311743	0.0178301	ENSG00000101188
ENSG00000215283.3	41.6317	-0.771906	0.150415	-5.13184	2.86922e-07	1.53171e-05	ENSG00000215283
ENSG00000223427.1	3.49822	-0.771878	0.174258	-4.42951	9.44472e-06	0.000222557	ENSG00000223427
ENSG00000260618.1	15.6652	-0.771261	0.165409	-4.66275	3.12016e-06	9.51299e-05	ENSG00000260618
ENSG00000197993.6	50.7532	-0.771183	0.183941	-4.19255	2.75838e-05	0.000505987	ENSG00000197993
ENSG00000253197.4	1.52701	-0.771018	0.244449	-3.15411	0.00160988	0.0108439	ENSG00000253197
ENSG00000244332.1	6.73203	-0.771004	0.239318	-3.22167	0.00127447	0.00909168	ENSG00000244332
ENSG00000263675.1	2.88656	-0.770686	0.222588	-3.46239	0.000535405	0.00476571	ENSG00000263675
ENSG00000120215.8	26.1207	-0.77062	0.14342	-5.37316	7.73706e-08	5.61734e-06	ENSG00000120215
ENSG00000226409.1	5.9805	-0.770593	0.300714	-2.56254	0.0103909	0.0438076	ENSG00000226409
ENSG00000214243.3	13.8895	-0.770498	0.187779	-4.10323	4.07422e-05	0.000680008	ENSG00000214243
ENSG00000200356.1	3.84427	-0.770375	0.258078	-2.98505	0.0028353	0.0165619	ENSG00000200356
ENSG00000121318.2	5.21628	-0.770303	0.214939	-3.58383	0.000338594	0.0033785	ENSG00000121318
ENSG00000245248.6	278.593	-0.769832	0.169373	-4.54518	5.48877e-06	0.000148099	ENSG00000245248
ENSG00000247402.2	4.53919	-0.769824	0.306378	-2.51266	0.0119825	0.0486952	ENSG00000247402
ENSG00000184523.3	3.54552	-0.769683	0.215922	-3.56463	0.00036437	0.00358487	ENSG00000184523
ENSG00000269349.1	4.99604	-0.769511	0.213996	-3.59591	0.000323254	0.00326366	ENSG00000269349
ENSG00000248564.1	2.5359	-0.769495	0.220831	-3.48454	0.000492979	0.00449052	ENSG00000248564
ENSG00000257800.1	54.589	-0.768927	0.135252	-5.68515	1.307e-08	1.37632e-06	ENSG00000257800
ENSG00000252516.1	3.85471	-0.768919	0.206341	-3.72644	0.000194202	0.00220268	ENSG00000252516
ENSG00000201957.1	1.76857	-0.768861	0.261681	-2.93817	0.00330161	0.018579	ENSG00000201957
ENSG00000229259.1	32.9741	-0.768725	0.280276	-2.74274	0.00609289	0.0295277	ENSG00000229259
ENSG00000200118.1	2.05402	-0.76865	0.260224	-2.9538	0.00313888	0.0179188	ENSG00000200118
ENSG00000266631.1	1.98496	-0.76819	0.263001	-2.92087	0.00349057	0.0193968	ENSG00000266631
ENSG00000278350.1	10.8002	-0.767571	0.200287	-3.83236	0.000126921	0.00159235	ENSG00000278350
ENSG00000231927.1	2.06398	-0.767204	0.260808	-2.94165	0.00326472	0.0184427	ENSG00000231927
ENSG00000243896.3	43.3617	-0.766533	0.179175	-4.27813	1.88469e-05	0.000378794	ENSG00000243896
ENSG00000236384.6	7.40933	-0.765988	0.24924	-3.0733	0.00211708	0.0133033	ENSG00000236384
ENSG00000221413.1	1.88915	-0.765929	0.288515	-2.65472	0.00793734	0.0358931	ENSG00000221413
ENSG00000233613.4	7.29326	-0.765397	0.194032	-3.94469	7.99035e-05	0.00113035	ENSG00000233613
ENSG00000271218.1	6.74815	-0.765283	0.171323	-4.46691	7.93585e-06	0.00019483	ENSG00000271218
ENSG00000256108.1	1.91187	-0.765185	0.258182	-2.96374	0.00303921	0.0174774	ENSG00000256108
ENSG00000228604.3	1.5254	-0.765055	0.285099	-2.68347	0.00728617	0.0336549	ENSG00000228604
ENSG00000205740.2	77.6364	-0.764621	0.154952	-4.93456	8.03317e-07	3.36191e-05	ENSG00000205740
ENSG00000254732.1	11.1234	-0.764498	0.178822	-4.27518	1.90983e-05	0.000383483	ENSG00000254732
ENSG00000212432.1	1.11597	-0.764497	0.300478	-2.54427	0.0109506	0.0455281	ENSG00000212432
ENSG00000214376.5	36.6584	-0.76423	0.219247	-3.4857	0.000490845	0.00447665	ENSG00000214376
ENSG00000260608.1	5.66397	-0.763556	0.185223	-4.12235	3.75023e-05	0.000639177	ENSG00000260608
ENSG00000110274.13	2754.11	-0.763497	0.0876107	-8.71466	2.91642e-18	3.84849e-15	ENSG00000110274
ENSG00000107295.9	47.3217	-0.763247	0.286596	-2.66315	0.00774132	0.0352331	ENSG00000107295
ENSG00000171217.5	4.67523	-0.763223	0.193149	-3.95147	7.76713e-05	0.00110693	ENSG00000171217
ENSG00000255520.1	2.81124	-0.762798	0.21929	-3.47849	0.000504243	0.0045682	ENSG00000255520
ENSG00000237934.1	9.23288	-0.76215	0.160441	-4.75034	2.0307e-06	6.8436e-05	ENSG00000237934
ENSG00000224855.4	2.69146	-0.76187	0.214583	-3.55047	0.000384544	0.00372179	ENSG00000224855
ENSG00000254867.1	1.14934	-0.761615	0.301027	-2.53006	0.0114044	0.046946	ENSG00000254867
ENSG00000233388.2	5.06895	-0.76149	0.282291	-2.69754	0.00698548	0.0326518	ENSG00000233388
ENSG00000267470.4	265.683	-0.761279	0.202219	-3.76462	0.000166804	0.00196311	ENSG00000267470
ENSG00000267353.1	5.58648	-0.761201	0.271777	-2.80083	0.00509714	0.0258331	ENSG00000267353
ENSG00000169181.11	23.0121	-0.761083	0.275582	-2.76173	0.00574959	0.0283102	ENSG00000169181
ENSG00000255306.1	44.4187	-0.760546	0.146276	-5.19939	1.99947e-07	1.1678e-05	ENSG00000255306
ENSG00000050555.16	973.976	-0.760394	0.220248	-3.45244	0.000555539	0.00490666	ENSG00000050555
ENSG00000262372.1	10.2009	-0.760328	0.167309	-4.54446	5.50762e-06	0.000148323	ENSG00000262372
ENSG00000201913.1	1.02911	-0.760079	0.269976	-2.81536	0.00487224	0.0249473	ENSG00000201913
ENSG00000243406.5	22.8653	-0.759978	0.151451	-5.01797	5.2219e-07	2.4665e-05	ENSG00000243406
ENSG00000268375.1	2.31082	-0.759805	0.278066	-2.73246	0.00628632	0.0302303	ENSG00000268375
ENSG00000272636.3	1817.84	-0.759647	0.253279	-2.99925	0.00270644	0.0160018	ENSG00000272636
ENSG00000224401.2	2.34005	-0.759172	0.214244	-3.54349	0.000394861	0.00379754	ENSG00000224401
ENSG00000238260.1	25.4593	-0.758927	0.168063	-4.51572	6.3103e-06	0.000164994	ENSG00000238260
ENSG00000224810.1	36.3998	-0.758507	0.248042	-3.05798	0.00222833	0.0138091	ENSG00000224810
ENSG00000214796.7	66.8402	-0.758471	0.236782	-3.20325	0.00135885	0.00952844	ENSG00000214796
ENSG00000239908.3	1.6015	-0.758395	0.233286	-3.25092	0.00115031	0.00844916	ENSG00000239908
ENSG00000273243.1	11.3297	-0.758119	0.168763	-4.49222	7.04834e-06	0.000179403	ENSG00000273243
ENSG00000157502.11	201.336	-0.758037	0.226968	-3.33985	0.000838238	0.00668737	ENSG00000157502
ENSG00000196376.9	65.7821	-0.757922	0.256441	-2.95555	0.00312116	0.0178442	ENSG00000196376
ENSG00000232693.2	1.76705	-0.75738	0.263073	-2.87897	0.0039897	0.021467	ENSG00000232693
ENSG00000100867.13	135.845	-0.756771	0.252709	-2.99464	0.00274771	0.0161846	ENSG00000100867
ENSG00000268510.1	8.9039	-0.756647	0.288277	-2.62472	0.00867198	0.0383567	ENSG00000268510
ENSG00000270977.1	47.8706	-0.75655	0.171188	-4.4194	9.89739e-06	0.000231145	ENSG00000270977
ENSG00000276644.3	1337.82	-0.756476	0.244204	-3.09772	0.00195015	0.0125126	ENSG00000276644
ENSG00000234943.2	1.86066	-0.756394	0.278849	-2.71256	0.00667651	0.031617	ENSG00000234943
ENSG00000221184.1	10.0977	-0.755962	0.159745	-4.73231	2.21984e-06	7.35772e-05	ENSG00000221184
ENSG00000269807.1	2.32605	-0.755763	0.225625	-3.34965	0.000809147	0.0064995	ENSG00000269807
ENSG00000144730.15	2210.93	-0.755447	0.169593	-4.45447	8.40996e-06	0.000203745	ENSG00000144730
ENSG00000226883.1	1.45121	-0.755384	0.26717	-2.82736	0.0046934	0.0242392	ENSG00000226883
ENSG00000228010.4	25.8695	-0.755029	0.164158	-4.59941	4.23683e-06	0.000121212	ENSG00000228010
ENSG00000168497.4	331.021	-0.754699	0.191216	-3.94685	7.91875e-05	0.00112285	ENSG00000168497
ENSG00000238141.2	6.59573	-0.754486	0.186542	-4.04459	5.24152e-05	0.000819451	ENSG00000238141
ENSG00000262154.1	14.783	-0.753858	0.240943	-3.12878	0.00175536	0.0115421	ENSG00000262154
ENSG00000229816.1	24.7908	-0.753854	0.141426	-5.33038	9.80089e-08	6.6968e-06	ENSG00000229816
ENSG00000197291.7	68.349	-0.753385	0.232729	-3.23718	0.00120716	0.00874654	ENSG00000197291
ENSG00000131409.11	215.559	-0.753318	0.215008	-3.50368	0.000458882	0.00425559	ENSG00000131409
ENSG00000276980.1	883.631	-0.75326	0.287888	-2.6165	0.00888352	0.0390186	ENSG00000276980
ENSG00000281892.1	3.72218	-0.753147	0.226304	-3.32802	0.000874643	0.00690347	ENSG00000281892
ENSG00000228366.1	1.70154	-0.752879	0.221809	-3.39427	0.000688114	0.00576757	ENSG00000228366
ENSG00000199237.1	6.49572	-0.752768	0.204635	-3.67859	0.000234528	0.00253868	ENSG00000199237
ENSG00000267595.1	7.19986	-0.752692	0.181167	-4.15468	3.25743e-05	0.000576252	ENSG00000267595
ENSG00000188517.13	180.289	-0.752483	0.297436	-2.5299	0.0114096	0.0469585	ENSG00000188517
ENSG00000265137.2	1.6098	-0.752115	0.280582	-2.68056	0.00735001	0.0338867	ENSG00000265137
ENSG00000199630.1	2.29632	-0.751992	0.232087	-3.24013	0.00119474	0.00868185	ENSG00000199630
ENSG00000254388.1	4.51916	-0.751405	0.207053	-3.62904	0.000284472	0.00294692	ENSG00000254388
ENSG00000176771.14	183.226	-0.751175	0.154196	-4.87155	1.10727e-06	4.30606e-05	ENSG00000176771
ENSG00000279129.1	11.4083	-0.750861	0.17326	-4.33371	1.46617e-05	0.000310491	ENSG00000279129
ENSG00000204410.13	273.843	-0.750801	0.136997	-5.48042	4.24327e-08	3.45909e-06	ENSG00000204410
ENSG00000249428.4	25.0189	-0.750767	0.249969	-3.00344	0.0026695	0.0158232	ENSG00000249428
ENSG00000237021.2	8.6221	-0.750577	0.17568	-4.27241	1.93372e-05	0.000386644	ENSG00000237021
ENSG00000230224.1	29.8817	-0.750523	0.128357	-5.84716	5.00029e-09	6.65853e-07	ENSG00000230224
ENSG00000100593.16	104.587	-0.750107	0.260796	-2.87622	0.00402474	0.0216071	ENSG00000100593
ENSG00000206815.1	2.54928	-0.749728	0.220358	-3.40231	0.000668185	0.00563295	ENSG00000206815
ENSG00000255983.1	46.0707	-0.749414	0.297117	-2.52229	0.0116594	0.0477306	ENSG00000255983
ENSG00000149554.11	1400.35	-0.7493	0.102029	-7.34398	2.07331e-13	1.18311e-10	ENSG00000149554
ENSG00000215912.10	155.837	-0.749104	0.189196	-3.95942	7.51326e-05	0.00107986	ENSG00000215912
ENSG00000233847.1	1.98738	-0.748993	0.239241	-3.13071	0.00174387	0.011488	ENSG00000233847
ENSG00000137869.12	31.351	-0.748969	0.220836	-3.39151	0.000695084	0.00580754	ENSG00000137869
ENSG00000256176.1	11.4741	-0.748865	0.165871	-4.51473	6.3396e-06	0.000165555	ENSG00000256176
ENSG00000251880.1	1.32613	-0.748818	0.277179	-2.70157	0.00690123	0.0323726	ENSG00000251880
ENSG00000206885.1	11.0528	-0.748697	0.168754	-4.43661	9.13851e-06	0.00021655	ENSG00000206885
ENSG00000177398.17	75.8938	-0.748655	0.294388	-2.54309	0.0109878	0.045627	ENSG00000177398
ENSG00000181619.11	185.134	-0.748564	0.143569	-5.21396	1.84854e-07	1.10408e-05	ENSG00000181619
ENSG00000150773.9	180.192	-0.748425	0.146316	-5.11513	3.13527e-07	1.63853e-05	ENSG00000150773
ENSG00000207631.1	3.61586	-0.748407	0.276598	-2.70576	0.00681487	0.0321019	ENSG00000207631
ENSG00000254783.1	26.3945	-0.748167	0.113069	-6.61691	3.66795e-11	1.14731e-08	ENSG00000254783
ENSG00000239322.1	14.7911	-0.747738	0.204485	-3.65668	0.000255504	0.00270473	ENSG00000239322
ENSG00000231459.1	8.75115	-0.747736	0.209714	-3.5655	0.000363163	0.00357799	ENSG00000231459
ENSG00000263612.1	24.7375	-0.747454	0.22958	-3.25575	0.00113094	0.00835048	ENSG00000263612
ENSG00000250031.1	9.95586	-0.747322	0.162403	-4.60164	4.19178e-06	0.000120167	ENSG00000250031
ENSG00000267560.1	2.15943	-0.74703	0.245967	-3.03712	0.00238851	0.014554	ENSG00000267560
ENSG00000165805.8	3.05202	-0.746766	0.251432	-2.97005	0.00297751	0.0171787	ENSG00000165805
ENSG00000227598.1	14.9535	-0.746766	0.148599	-5.02539	5.02415e-07	2.38644e-05	ENSG00000227598
ENSG00000280048.1	5.93194	-0.746679	0.272551	-2.73959	0.00615154	0.02974	ENSG00000280048
ENSG00000236559.1	5.04019	-0.746566	0.205817	-3.62733	0.000286365	0.00296018	ENSG00000236559
ENSG00000240484.1	1.1526	-0.746468	0.280272	-2.66337	0.00773632	0.0352217	ENSG00000240484
ENSG00000165816.11	391.606	-0.745868	0.205912	-3.62226	0.000292041	0.00300708	ENSG00000165816
ENSG00000214359.3	5.87259	-0.745695	0.198388	-3.75877	0.000170749	0.00199674	ENSG00000214359
ENSG00000225063.1	1.73172	-0.745602	0.283072	-2.63397	0.00843925	0.0376428	ENSG00000225063
ENSG00000234197.1	4.65887	-0.745495	0.25426	-2.93202	0.0033676	0.0188724	ENSG00000234197
ENSG00000138315.11	17.3053	-0.745324	0.238793	-3.12121	0.00180108	0.0117658	ENSG00000138315
ENSG00000228097.1	1.80858	-0.744889	0.264139	-2.82007	0.00480138	0.0246502	ENSG00000228097
ENSG00000235731.1	2.68262	-0.74466	0.26871	-2.77123	0.00558443	0.0276907	ENSG00000235731
ENSG00000231849.1	1.76906	-0.744634	0.255376	-2.91583	0.00354742	0.0196223	ENSG00000231849
ENSG00000250404.1	80.9116	-0.744296	0.145316	-5.12192	3.02441e-07	1.5933e-05	ENSG00000250404
ENSG00000234630.1	40.8881	-0.744249	0.186137	-3.99838	6.37762e-05	0.000952628	ENSG00000234630
ENSG00000244540.2	1.13855	-0.74422	0.268986	-2.76676	0.00566163	0.0279913	ENSG00000244540
ENSG00000266145.1	3.9901	-0.744166	0.262609	-2.83374	0.00460065	0.0239045	ENSG00000266145
ENSG00000174776.9	104.699	-0.744136	0.26679	-2.78922	0.00528355	0.0265384	ENSG00000174776
ENSG00000251884.1	1.57656	-0.744123	0.278643	-2.67052	0.00757334	0.0346805	ENSG00000251884
ENSG00000226801.2	3.94545	-0.744021	0.197442	-3.7683	0.000164363	0.00194196	ENSG00000226801
ENSG00000237973.1	10328.5	-0.743998	0.158125	-4.70512	2.53721e-06	8.10431e-05	ENSG00000237973
ENSG00000273258.1	3.90123	-0.743932	0.23461	-3.17093	0.00151954	0.0103811	ENSG00000273258
ENSG00000280385.1	136.631	-0.74387	0.112888	-6.58943	4.4151e-11	1.35099e-08	ENSG00000280385
ENSG00000255487.1	1.51786	-0.743658	0.276452	-2.69001	0.00714505	0.0331882	ENSG00000255487
ENSG00000239122.1	7.81059	-0.743525	0.197519	-3.76433	0.000166995	0.00196427	ENSG00000239122
ENSG00000271817.2	2.09912	-0.74348	0.25546	-2.91036	0.00361012	0.0198599	ENSG00000271817
ENSG00000281195.1	10.6118	-0.743242	0.189439	-3.92339	8.73125e-05	0.00120135	ENSG00000281195
ENSG00000225108.1	7.34968	-0.743008	0.20389	-3.64415	0.000268273	0.00281525	ENSG00000225108
ENSG00000229261.1	4.26248	-0.742872	0.231137	-3.21398	0.00130907	0.00926577	ENSG00000229261
ENSG00000170835.13	311.48	-0.742817	0.21643	-3.43213	0.000598852	0.00517237	ENSG00000170835
ENSG00000200095.1	1.34276	-0.742602	0.296258	-2.50661	0.0121896	0.0493121	ENSG00000200095
ENSG00000255250.1	5.31254	-0.742424	0.236573	-3.13825	0.00169962	0.0112845	ENSG00000255250
ENSG00000229376.3	5.40228	-0.742391	0.196233	-3.78321	0.00015482	0.00185833	ENSG00000229376
ENSG00000110395.4	2340.94	-0.741738	0.0785269	-9.44566	3.53172e-21	6.21392e-18	ENSG00000110395
ENSG00000275132.1	3.5337	-0.74167	0.228365	-3.24773	0.00116328	0.00851183	ENSG00000275132
ENSG00000230953.2	26.2747	-0.741535	0.171277	-4.32944	1.4949e-05	0.000314997	ENSG00000230953
ENSG00000166257.7	271.173	-0.741426	0.215513	-3.44029	0.000581097	0.00506094	ENSG00000166257
ENSG00000196289.6	6.91348	-0.741119	0.280789	-2.63942	0.00830485	0.0371965	ENSG00000196289
ENSG00000233025.1	11.6289	-0.740935	0.160346	-4.62085	3.82175e-06	0.00011206	ENSG00000233025
ENSG00000223387.5	58.849	-0.740846	0.232964	-3.18008	0.00147233	0.0101456	ENSG00000223387
ENSG00000177483.10	26.4253	-0.740766	0.165935	-4.46418	8.03752e-06	0.00019688	ENSG00000177483
ENSG00000226530.1	9.38811	-0.740657	0.284258	-2.60558	0.00917196	0.0399571	ENSG00000226530
ENSG00000231865.1	8.77962	-0.740548	0.180146	-4.11081	3.94273e-05	0.000664042	ENSG00000231865
ENSG00000118058.19	5242.3	-0.740303	0.0815474	-9.07819	1.104e-19	1.66495e-16	ENSG00000118058
ENSG00000228137.1	17.5159	-0.740268	0.151421	-4.88881	1.01446e-06	4.01026e-05	ENSG00000228137
ENSG00000226627.1	6.78872	-0.739912	0.2538	-2.91533	0.00355312	0.0196384	ENSG00000226627
ENSG00000244349.1	31.7354	-0.739781	0.170238	-4.34557	1.38914e-05	0.000297612	ENSG00000244349
ENSG00000258760.1	11.0974	-0.739712	0.237665	-3.11242	0.00185561	0.012035	ENSG00000258760
ENSG00000234115.2	11.8759	-0.739449	0.268067	-2.75845	0.00580769	0.0285175	ENSG00000234115
ENSG00000261314.1	1.21843	-0.739338	0.280605	-2.6348	0.00841857	0.0375664	ENSG00000261314
ENSG00000140459.16	280.337	-0.739266	0.236708	-3.12311	0.00178949	0.011701	ENSG00000140459
ENSG00000272563.1	5.22303	-0.739248	0.291832	-2.53313	0.0113049	0.0466411	ENSG00000272563
ENSG00000213413.2	31.1139	-0.738782	0.176753	-4.17975	2.9183e-05	0.000527884	ENSG00000213413
ENSG00000228444.2	23.4128	-0.738617	0.15522	-4.75853	1.95012e-06	6.61959e-05	ENSG00000228444
ENSG00000237921.2	1.63565	-0.738473	0.275368	-2.68177	0.00732337	0.0337787	ENSG00000237921
ENSG00000245330.4	35.9385	-0.738426	0.168475	-4.38299	1.17062e-05	0.000262376	ENSG00000245330
ENSG00000223345.3	8.78442	-0.738381	0.276842	-2.66715	0.00764965	0.0349288	ENSG00000223345
ENSG00000241829.1	3.40492	-0.73837	0.2764	-2.67138	0.00755408	0.0346279	ENSG00000241829
ENSG00000233337.1	23.2838	-0.738278	0.188495	-3.9167	8.97686e-05	0.00122398	ENSG00000233337
ENSG00000232814.2	5.25703	-0.738185	0.217429	-3.39506	0.000686124	0.00575555	ENSG00000232814
ENSG00000271983.1	9.29828	-0.737901	0.179006	-4.12222	3.75236e-05	0.000639177	ENSG00000271983
ENSG00000248213.3	23.2305	-0.73774	0.169433	-4.35417	1.33569e-05	0.000290091	ENSG00000248213
ENSG00000231047.1	2.55113	-0.737614	0.289133	-2.55112	0.0107376	0.0448972	ENSG00000231047
ENSG00000280255.1	53.2725	-0.737108	0.284407	-2.59174	0.00954925	0.0411591	ENSG00000280255
ENSG00000251775.1	2.06151	-0.736609	0.247961	-2.97066	0.0029716	0.0171562	ENSG00000251775
ENSG00000257550.1	2.15148	-0.736518	0.24479	-3.00878	0.002623	0.0156288	ENSG00000257550
ENSG00000179242.14	76.2248	-0.736401	0.268802	-2.73957	0.00615196	0.02974	ENSG00000179242
ENSG00000279319.1	16.5365	-0.73629	0.200132	-3.67903	0.000234123	0.00253625	ENSG00000279319
ENSG00000265665.1	4.68838	-0.736168	0.211321	-3.48364	0.000494643	0.00450157	ENSG00000265665
ENSG00000243849.1	1.70352	-0.736119	0.280896	-2.62061	0.00877716	0.0386802	ENSG00000243849
ENSG00000162669.14	65.0575	-0.73598	0.225108	-3.26946	0.00107753	0.00805037	ENSG00000162669
ENSG00000272431.1	7.10219	-0.735979	0.194043	-3.79287	0.000148919	0.00180649	ENSG00000272431
ENSG00000173678.13	5.39167	-0.735937	0.252753	-2.91168	0.00359486	0.0198069	ENSG00000173678
ENSG00000110375.2	262.106	-0.735927	0.286011	-2.57308	0.0100799	0.0428341	ENSG00000110375
ENSG00000152404.14	1146.34	-0.735807	0.0757298	-9.71622	2.57158e-22	6.03279e-19	ENSG00000152404
ENSG00000279106.1	1.74847	-0.735745	0.293381	-2.50782	0.012148	0.0492106	ENSG00000279106
ENSG00000165863.15	103.54	-0.735005	0.259131	-2.83642	0.00456219	0.0237778	ENSG00000165863
ENSG00000140600.15	86.8982	-0.734943	0.224077	-3.27987	0.00103855	0.00783125	ENSG00000140600
ENSG00000276071.1	16.6383	-0.734653	0.15553	-4.72355	2.31765e-06	7.59625e-05	ENSG00000276071
ENSG00000257335.7	41.1224	-0.734599	0.216527	-3.39264	0.000692232	0.00579289	ENSG00000257335
ENSG00000271141.1	7.30563	-0.734331	0.240185	-3.05736	0.00223297	0.0138278	ENSG00000271141
ENSG00000182132.11	229.55	-0.734218	0.286292	-2.56458	0.0103301	0.0435948	ENSG00000182132
ENSG00000175514.2	2.58171	-0.73412	0.250272	-2.93328	0.00335397	0.018814	ENSG00000175514
ENSG00000255182.2	183.344	-0.734012	0.15981	-4.59302	4.36881e-06	0.000124146	ENSG00000255182
ENSG00000268598.1	2.98365	-0.733661	0.204229	-3.59235	0.000327707	0.00329792	ENSG00000268598
ENSG00000185864.15	215.812	-0.733508	0.134553	-5.45145	4.99611e-08	3.92869e-06	ENSG00000185864
ENSG00000225533.1	2.92355	-0.733467	0.260666	-2.81382	0.00489566	0.0250429	ENSG00000225533
ENSG00000277610.1	4.5171	-0.732615	0.218587	-3.35159	0.000803479	0.0064675	ENSG00000277610
ENSG00000280073.1	11.3071	-0.732539	0.233672	-3.1349	0.00171913	0.0113748	ENSG00000280073
ENSG00000262874.1	116.477	-0.731508	0.239748	-3.05115	0.00227963	0.0140538	ENSG00000262874
ENSG00000188649.10	4.82513	-0.731155	0.182308	-4.01055	6.05765e-05	0.000916246	ENSG00000188649
ENSG00000253739.1	1.63704	-0.730237	0.27056	-2.69898	0.00695524	0.0325551	ENSG00000253739
ENSG00000150764.12	796.881	-0.730116	0.0976934	-7.47355	7.80607e-14	4.91981e-11	ENSG00000150764
ENSG00000170967.4	2.82906	-0.729713	0.282533	-2.58275	0.00980154	0.0419681	ENSG00000170967
ENSG00000279277.1	43.9464	-0.729597	0.189776	-3.84451	0.000120793	0.00153775	ENSG00000279277
ENSG00000260664.2	7.53571	-0.729577	0.2394	-3.04752	0.00230735	0.0141679	ENSG00000260664
ENSG00000206622.1	1.39668	-0.729513	0.267402	-2.72815	0.00636909	0.0305102	ENSG00000206622
ENSG00000258809.1	5.87284	-0.729208	0.187883	-3.88117	0.000103953	0.00137305	ENSG00000258809
ENSG00000276662.1	2.31687	-0.729059	0.262252	-2.77999	0.00543602	0.0271396	ENSG00000276662
ENSG00000230702.1	3.25035	-0.728861	0.253616	-2.87388	0.00405468	0.0217308	ENSG00000230702
ENSG00000263551.4	16.7982	-0.728739	0.27405	-2.65915	0.00783386	0.0355508	ENSG00000263551
ENSG00000240996.1	4.67907	-0.728647	0.180195	-4.04365	5.26249e-05	0.000821209	ENSG00000240996
ENSG00000233953.1	3.35775	-0.728615	0.267418	-2.72464	0.00643724	0.0307377	ENSG00000233953
ENSG00000207231.1	1.20547	-0.728605	0.285656	-2.55064	0.0107526	0.0449466	ENSG00000207231
ENSG00000280483.1	4.56783	-0.728542	0.225308	-3.23354	0.00122268	0.00883019	ENSG00000280483
ENSG00000240405.4	12.4056	-0.728468	0.240082	-3.03424	0.0024114	0.0146639	ENSG00000240405
ENSG00000277877.3	34.6525	-0.728282	0.172054	-4.23286	2.30734e-05	0.00044227	ENSG00000277877
ENSG00000265112.1	2.00964	-0.728074	0.262647	-2.77207	0.00557018	0.0276427	ENSG00000265112
ENSG00000202474.1	54.7965	-0.728042	0.167154	-4.35552	1.32752e-05	0.000288805	ENSG00000202474
ENSG00000240733.3	2.9511	-0.727819	0.229669	-3.16899	0.00152971	0.010423	ENSG00000240733
ENSG00000254582.1	2.62768	-0.727576	0.226011	-3.21921	0.00128544	0.00914327	ENSG00000254582
ENSG00000255970.1	7.26163	-0.727549	0.218298	-3.33283	0.000859675	0.00681335	ENSG00000255970
ENSG00000262500.1	10.7833	-0.727497	0.289942	-2.50912	0.0121034	0.0490983	ENSG00000262500
ENSG00000266770.2	3.59921	-0.727388	0.215445	-3.37621	0.00073492	0.00604705	ENSG00000266770
ENSG00000164663.12	572.894	-0.7271	0.124088	-5.85957	4.64077e-09	6.32148e-07	ENSG00000164663
ENSG00000280057.1	11.4645	-0.727085	0.179936	-4.0408	5.32682e-05	0.000829102	ENSG00000280057
ENSG00000252244.1	1.23715	-0.727009	0.280296	-2.59372	0.00949449	0.0409817	ENSG00000252244
ENSG00000254676.1	21.2279	-0.726723	0.131568	-5.52354	3.32232e-08	2.82846e-06	ENSG00000254676
ENSG00000202461.1	4.39128	-0.726712	0.19256	-3.77395	0.000160682	0.00191022	ENSG00000202461
ENSG00000272359.1	2.93824	-0.72647	0.216442	-3.35642	0.000789587	0.00639714	ENSG00000272359
ENSG00000259548.1	1.76623	-0.72645	0.27701	-2.62247	0.00872956	0.0385387	ENSG00000259548
ENSG00000167771.5	1283.81	-0.726178	0.207587	-3.49818	0.000468442	0.00432041	ENSG00000167771
ENSG00000258562.2	2.00912	-0.72616	0.264722	-2.74311	0.00608609	0.0295128	ENSG00000258562
ENSG00000180919.3	2.60646	-0.726096	0.26594	-2.7303	0.00632765	0.0303634	ENSG00000180919
ENSG00000229152.2	192.646	-0.726039	0.13336	-5.44419	5.20426e-08	4.07718e-06	ENSG00000229152
ENSG00000240280.5	122.455	-0.72594	0.277587	-2.61518	0.00891809	0.0391134	ENSG00000240280
ENSG00000144619.13	231.853	-0.725861	0.260169	-2.78996	0.00527141	0.0264837	ENSG00000144619
ENSG00000236423.4	47.9688	-0.725771	0.18524	-3.91801	8.92833e-05	0.00121933	ENSG00000236423
ENSG00000126010.5	13.6597	-0.725727	0.253137	-2.86693	0.00414472	0.0221375	ENSG00000126010
ENSG00000234536.1	8.27866	-0.725723	0.213438	-3.40016	0.000673471	0.00566846	ENSG00000234536
ENSG00000268163.1	9.67093	-0.725452	0.190181	-3.81454	0.000136437	0.00168312	ENSG00000268163
ENSG00000050030.12	59.5433	-0.725055	0.270652	-2.67892	0.007386	0.0340193	ENSG00000050030
ENSG00000274751.1	14.6854	-0.725051	0.162312	-4.46702	7.93158e-06	0.00019483	ENSG00000274751
ENSG00000231655.1	4.07737	-0.725008	0.19361	-3.74469	0.000180616	0.0020867	ENSG00000231655
ENSG00000203801.7	5.10408	-0.72464	0.21324	-3.39823	0.000678236	0.00570175	ENSG00000203801
ENSG00000269086.2	24.6479	-0.72437	0.17735	-4.08442	4.41873e-05	0.000721537	ENSG00000269086
ENSG00000181798.2	47.586	-0.724238	0.127933	-5.66108	1.50425e-08	1.51961e-06	ENSG00000181798
ENSG00000178440.5	15.0198	-0.724164	0.141952	-5.10147	3.3703e-07	1.7377e-05	ENSG00000178440
ENSG00000246214.1	3.46237	-0.724017	0.240379	-3.01199	0.00259545	0.0155062	ENSG00000246214
ENSG00000271557.1	3.21035	-0.723979	0.204227	-3.54497	0.000392658	0.00378211	ENSG00000271557
ENSG00000181333.11	43.6542	-0.723306	0.214631	-3.37	0.000751682	0.0061526	ENSG00000181333
ENSG00000259288.4	2.82658	-0.723088	0.240484	-3.0068	0.00264013	0.0157021	ENSG00000259288
ENSG00000246465.1	111.376	-0.72302	0.164483	-4.3957	1.10417e-05	0.000251623	ENSG00000246465
ENSG00000259155.2	5.49025	-0.722968	0.195595	-3.69624	0.000218814	0.00241439	ENSG00000259155
ENSG00000159753.12	286.194	-0.722967	0.199594	-3.6222	0.000292112	0.00300708	ENSG00000159753
ENSG00000235641.4	16.5252	-0.722929	0.190133	-3.80222	0.000143403	0.00175115	ENSG00000235641
ENSG00000216775.2	403.777	-0.722641	0.16342	-4.42198	9.78016e-06	0.000229182	ENSG00000216775
ENSG00000173376.12	122.429	-0.722531	0.251196	-2.87637	0.00402281	0.0216035	ENSG00000173376
ENSG00000279456.1	43.8367	-0.721527	0.179513	-4.01937	5.8355e-05	0.000890117	ENSG00000279456
ENSG00000206530.7	445.588	-0.721519	0.148409	-4.8617	1.1638e-06	4.45742e-05	ENSG00000206530
ENSG00000280228.1	3.16276	-0.721438	0.264968	-2.72274	0.00647432	0.0308603	ENSG00000280228
ENSG00000239553.3	1.27999	-0.721108	0.283027	-2.54785	0.010839	0.0452004	ENSG00000239553
ENSG00000223745.6	723.626	-0.721022	0.128663	-5.60395	2.09524e-08	1.98822e-06	ENSG00000223745
ENSG00000232872.2	10.4512	-0.720463	0.191327	-3.76561	0.000166146	0.00195864	ENSG00000232872
ENSG00000178105.8	1675.37	-0.720154	0.0754074	-9.55018	1.29468e-21	2.60336e-18	ENSG00000178105
ENSG00000242199.1	1.62993	-0.719994	0.262318	-2.74474	0.00605584	0.0294235	ENSG00000242199
ENSG00000255141.1	4.09182	-0.719985	0.202876	-3.54889	0.000386863	0.00374166	ENSG00000255141
ENSG00000141639.10	76.7009	-0.71998	0.28217	-2.55158	0.0107236	0.0448521	ENSG00000141639
ENSG00000263815.2	1.31723	-0.719888	0.284553	-2.52989	0.0114099	0.0469585	ENSG00000263815
ENSG00000223946.1	12.2643	-0.719883	0.199677	-3.60525	0.000311858	0.00317469	ENSG00000223946
ENSG00000270479.1	2.54614	-0.719742	0.259836	-2.76999	0.0056058	0.0277771	ENSG00000270479
ENSG00000275665.1	5.2145	-0.719551	0.204841	-3.51272	0.000443538	0.00413975	ENSG00000275665
ENSG00000233775.1	3.97076	-0.719399	0.215564	-3.33729	0.000845995	0.006734	ENSG00000233775
ENSG00000226314.6	96.2222	-0.71923	0.160636	-4.47739	7.55623e-06	0.000188243	ENSG00000226314
ENSG00000263826.1	57.2087	-0.71921	0.115595	-6.2218	4.91474e-10	1.04816e-07	ENSG00000263826
ENSG00000254397.1	4.41827	-0.719068	0.190589	-3.77288	0.000161373	0.00191683	ENSG00000254397
ENSG00000279405.1	2.99383	-0.718878	0.237003	-3.0332	0.00241974	0.014704	ENSG00000279405
ENSG00000236254.1	2.71924	-0.718849	0.251161	-2.86211	0.00420833	0.0223734	ENSG00000236254
ENSG00000265413.1	13.4578	-0.717931	0.209154	-3.43255	0.000597926	0.0051686	ENSG00000265413
ENSG00000215866.6	55.3274	-0.717847	0.220986	-3.24838	0.00116064	0.00850582	ENSG00000215866
ENSG00000239856.3	1.70733	-0.717733	0.248178	-2.89201	0.00382789	0.0207817	ENSG00000239856
ENSG00000266589.1	1.52874	-0.717345	0.256452	-2.79719	0.00515485	0.0260406	ENSG00000266589
ENSG00000279039.1	25.0565	-0.717281	0.207829	-3.45131	0.000557877	0.00491881	ENSG00000279039
ENSG00000124159.14	43.9238	-0.717254	0.215438	-3.32929	0.00087069	0.00688127	ENSG00000124159
ENSG00000255753.1	10.8869	-0.717117	0.213327	-3.36158	0.000774975	0.00629688	ENSG00000255753
ENSG00000203942.4	4.17194	-0.717081	0.266514	-2.6906	0.00713243	0.0331478	ENSG00000203942
ENSG00000236483.1	11.9079	-0.717012	0.229698	-3.12154	0.00179905	0.0117544	ENSG00000236483
ENSG00000231160.8	201.078	-0.716708	0.13305	-5.38674	7.17473e-08	5.28739e-06	ENSG00000231160
ENSG00000135976.15	221.125	-0.716435	0.122616	-5.84292	5.12921e-09	6.76848e-07	ENSG00000135976
ENSG00000214077.4	10.382	-0.7162	0.24395	-2.93585	0.00332634	0.0186808	ENSG00000214077
ENSG00000188629.10	5.12956	-0.716032	0.192661	-3.71654	0.000201972	0.00227068	ENSG00000188629
ENSG00000228412.5	132.438	-0.715941	0.207544	-3.44959	0.000561439	0.00493433	ENSG00000228412
ENSG00000170322.13	2404.16	-0.715889	0.0865363	-8.27271	1.30953e-16	1.38244e-13	ENSG00000170322
ENSG00000229447.2	12.4372	-0.715794	0.158386	-4.5193	6.20448e-06	0.000162828	ENSG00000229447
ENSG00000226491.1	15.8036	-0.715635	0.169139	-4.23105	2.32605e-05	0.000444646	ENSG00000226491
ENSG00000248773.1	9.76519	-0.715332	0.169266	-4.22609	2.37787e-05	0.000451892	ENSG00000248773
ENSG00000224468.3	19.1446	-0.715174	0.155542	-4.59796	4.26651e-06	0.000121813	ENSG00000224468
ENSG00000272143.1	122.156	-0.714956	0.205275	-3.48291	0.000495988	0.00450992	ENSG00000272143
ENSG00000189057.9	586.138	-0.714902	0.15094	-4.73633	2.17626e-06	7.26458e-05	ENSG00000189057
ENSG00000273373.1	292.423	-0.714669	0.141336	-5.05653	4.26957e-07	2.09154e-05	ENSG00000273373
ENSG00000232284.6	45.3408	-0.714497	0.151433	-4.71825	2.37885e-06	7.73266e-05	ENSG00000232284
ENSG00000226309.1	2.88862	-0.714471	0.268031	-2.66563	0.00768443	0.0350497	ENSG00000226309
ENSG00000226780.1	25.0709	-0.714365	0.275255	-2.59528	0.00945128	0.0408202	ENSG00000226780
ENSG00000230105.1	2.68589	-0.714249	0.244653	-2.91944	0.00350656	0.0194626	ENSG00000230105
ENSG00000278434.1	8.55772	-0.71413	0.222385	-3.21123	0.00132168	0.0093266	ENSG00000278434
ENSG00000214814.5	16.1966	-0.714038	0.234123	-3.04985	0.00228958	0.0140977	ENSG00000214814
ENSG00000149451.16	667.301	-0.71364	0.247443	-2.88405	0.00392594	0.0212153	ENSG00000149451
ENSG00000066923.16	461.513	-0.71352	0.164239	-4.3444	1.39655e-05	0.000299046	ENSG00000066923
ENSG00000273291.4	11.7729	-0.71349	0.205559	-3.47098	0.000518567	0.00466103	ENSG00000273291
ENSG00000279236.1	4.02694	-0.712823	0.233787	-3.04903	0.00229584	0.0141218	ENSG00000279236
ENSG00000268660.1	15.2648	-0.712613	0.253419	-2.81199	0.00492353	0.0251459	ENSG00000268660
ENSG00000265806.1	15.5117	-0.712612	0.161122	-4.42282	9.74207e-06	0.000228671	ENSG00000265806
ENSG00000247137.7	343.933	-0.712484	0.145218	-4.90632	9.28024e-07	3.75002e-05	ENSG00000247137
ENSG00000206549.11	722.018	-0.712467	0.267723	-2.66121	0.0077861	0.0354026	ENSG00000206549
ENSG00000261963.2	19.5712	-0.712411	0.257651	-2.76502	0.00569193	0.0280885	ENSG00000261963
ENSG00000279837.1	20.6049	-0.712204	0.144294	-4.93578	7.98294e-07	3.3442e-05	ENSG00000279837
ENSG00000230177.1	185.127	-0.711688	0.16823	-4.23046	2.33216e-05	0.00044541	ENSG00000230177
ENSG00000278662.3	65.2619	-0.711686	0.202633	-3.51219	0.000444423	0.00414458	ENSG00000278662
ENSG00000233436.6	26.5556	-0.711583	0.152769	-4.65789	3.19466e-06	9.6842e-05	ENSG00000233436
ENSG00000269699.4	8.12137	-0.711159	0.267407	-2.65946	0.00782651	0.0355251	ENSG00000269699
ENSG00000150783.8	9.19823	-0.710878	0.191932	-3.7038	0.00021239	0.00236327	ENSG00000150783
ENSG00000238273.3	35.9758	-0.710853	0.193766	-3.66862	0.000243867	0.00261736	ENSG00000238273
ENSG00000272033.1	2.41756	-0.710744	0.251345	-2.82777	0.00468738	0.024221	ENSG00000272033
ENSG00000140009.17	73.1355	-0.71023	0.172162	-4.12535	3.70174e-05	0.000634045	ENSG00000140009
ENSG00000256452.1	7.15011	-0.710177	0.179556	-3.95518	7.64772e-05	0.00109323	ENSG00000256452
ENSG00000280639.1	6.95665	-0.709832	0.219782	-3.22971	0.00123918	0.00890819	ENSG00000280639
ENSG00000236257.1	13.9838	-0.709811	0.203502	-3.48798	0.000486678	0.00444633	ENSG00000236257
ENSG00000256746.4	1.51755	-0.709353	0.274561	-2.58359	0.00977766	0.0418999	ENSG00000256746
ENSG00000239035.1	1.15441	-0.70932	0.279113	-2.54133	0.0110431	0.0458047	ENSG00000239035
ENSG00000268499.1	5.65996	-0.709268	0.20216	-3.50845	0.00045073	0.00419321	ENSG00000268499
ENSG00000178202.11	1984.09	-0.70918	0.108278	-6.54962	5.7682e-11	1.71531e-08	ENSG00000178202
ENSG00000268322.1	3.65806	-0.708564	0.205591	-3.44648	0.000567947	0.00497566	ENSG00000268322
ENSG00000272871.1	44.6893	-0.708437	0.16357	-4.3311	1.48368e-05	0.000313413	ENSG00000272871
ENSG00000242999.3	2.96854	-0.708103	0.217312	-3.25846	0.00112017	0.00829266	ENSG00000242999
ENSG00000261326.2	474.554	-0.708004	0.147822	-4.78957	1.67136e-06	5.87648e-05	ENSG00000261326
ENSG00000137726.14	2033.01	-0.707826	0.182938	-3.86922	0.000109186	0.00142611	ENSG00000137726
ENSG00000259103.1	2.08221	-0.707786	0.235617	-3.00396	0.00266488	0.0158048	ENSG00000259103
ENSG00000275929.1	3.37924	-0.707473	0.243825	-2.90156	0.00371306	0.0202678	ENSG00000275929
ENSG00000156206.12	60.3584	-0.70735	0.249592	-2.83402	0.00459662	0.0238953	ENSG00000156206
ENSG00000254577.1	5.87217	-0.707279	0.174342	-4.05684	4.9742e-05	0.000788163	ENSG00000254577
ENSG00000253810.1	1.24572	-0.707061	0.265453	-2.6636	0.00773096	0.0352049	ENSG00000253810
ENSG00000279640.1	5.61675	-0.707049	0.20808	-3.39796	0.000678897	0.00570617	ENSG00000279640
ENSG00000280037.1	3.09451	-0.706887	0.191201	-3.69708	0.000218092	0.00240957	ENSG00000280037
ENSG00000235897.1	45.7533	-0.706852	0.139118	-5.08094	3.75567e-07	1.88798e-05	ENSG00000235897
ENSG00000236526.1	11.6414	-0.706644	0.192993	-3.6615	0.000250746	0.00266789	ENSG00000236526
ENSG00000200537.1	2.24041	-0.705785	0.24519	-2.87852	0.00399541	0.0214895	ENSG00000200537
ENSG00000249626.1	237.85	-0.705711	0.177685	-3.97169	7.13632e-05	0.00104054	ENSG00000249626
ENSG00000270093.1	28.5404	-0.705658	0.216872	-3.2538	0.00113874	0.00839335	ENSG00000270093
ENSG00000281106.1	24.5092	-0.705639	0.209636	-3.36602	0.000762625	0.00622167	ENSG00000281106
ENSG00000259984.1	10.3746	-0.705497	0.183956	-3.83514	0.000125492	0.00157901	ENSG00000259984
ENSG00000224295.2	13.7709	-0.705488	0.207402	-3.40155	0.000670047	0.00564543	ENSG00000224295
ENSG00000185829.14	88.4706	-0.705481	0.12998	-5.42762	5.71105e-08	4.40074e-06	ENSG00000185829
ENSG00000113248.5	221.722	-0.70515	0.230229	-3.06282	0.00219265	0.0136641	ENSG00000113248
ENSG00000198384.8	5.71584	-0.705006	0.27754	-2.5402	0.0110789	0.0459195	ENSG00000198384
ENSG00000110172.10	1408.71	-0.704423	0.0880484	-8.0004	1.24014e-15	1.02681e-12	ENSG00000110172
ENSG00000272945.1	10.4718	-0.704273	0.15486	-4.54781	5.42065e-06	0.000146729	ENSG00000272945
ENSG00000236772.1	41.3936	-0.704058	0.157448	-4.47168	7.7607e-06	0.000191532	ENSG00000236772
ENSG00000231443.2	127.41	-0.704021	0.187201	-3.76077	0.00016939	0.00198524	ENSG00000231443
ENSG00000249767.1	5.92213	-0.70386	0.226099	-3.11307	0.00185155	0.0120193	ENSG00000249767
ENSG00000274698.1	8.44924	-0.703742	0.220422	-3.1927	0.0014095	0.00979578	ENSG00000274698
ENSG00000225796.2	2.62394	-0.703654	0.261794	-2.68782	0.00719202	0.0333514	ENSG00000225796
ENSG00000260296.1	38.5078	-0.703461	0.177743	-3.95775	7.56591e-05	0.0010846	ENSG00000260296
ENSG00000224934.2	114.873	-0.70317	0.141801	-4.95886	7.09073e-07	3.07124e-05	ENSG00000224934
ENSG00000163792.6	214.497	-0.702877	0.215248	-3.26543	0.00109297	0.0081355	ENSG00000163792
ENSG00000185070.9	776.706	-0.702836	0.207359	-3.38946	0.000700314	0.00583162	ENSG00000185070
ENSG00000238018.2	34.6077	-0.702443	0.161313	-4.35454	1.33346e-05	0.000289948	ENSG00000238018
ENSG00000119969.13	1214.33	-0.702392	0.119835	-5.86134	4.5915e-09	6.2746e-07	ENSG00000119969
ENSG00000175564.11	105.402	-0.701902	0.124119	-5.65506	1.55796e-08	1.56265e-06	ENSG00000175564
ENSG00000237711.1	2.78936	-0.701779	0.240926	-2.91284	0.00358153	0.019749	ENSG00000237711
ENSG00000225094.3	8.58383	-0.701519	0.152174	-4.60997	4.02729e-06	0.00011644	ENSG00000225094
ENSG00000261115.4	27.8624	-0.70139	0.250507	-2.79988	0.0051122	0.0258893	ENSG00000261115
ENSG00000186481.14	37.4548	-0.701138	0.243403	-2.88056	0.00396973	0.0213868	ENSG00000186481
ENSG00000213793.4	38.46	-0.701076	0.144486	-4.85222	1.22089e-06	4.60394e-05	ENSG00000213793
ENSG00000252840.1	2.51285	-0.701021	0.253895	-2.76107	0.00576124	0.0283477	ENSG00000252840
ENSG00000255000.1	15.7572	-0.700851	0.221073	-3.17022	0.00152323	0.0103964	ENSG00000255000
ENSG00000199731.1	1.19255	-0.700765	0.275777	-2.54106	0.0110517	0.0458294	ENSG00000199731
ENSG00000279135.1	4.92598	-0.700628	0.200651	-3.49177	0.000479827	0.0043995	ENSG00000279135
ENSG00000228784.6	107.478	-0.700476	0.198571	-3.52758	0.00041937	0.00396435	ENSG00000228784
ENSG00000269124.1	14.172	-0.700299	0.268913	-2.60419	0.0092093	0.0400702	ENSG00000269124
ENSG00000228363.2	11.3857	-0.700215	0.136572	-5.12709	2.94254e-07	1.55903e-05	ENSG00000228363
ENSG00000241697.4	108.263	-0.700023	0.201994	-3.46556	0.000529138	0.00472887	ENSG00000241697
ENSG00000231829.2	3.88971	-0.70002	0.240857	-2.90637	0.00365646	0.0200365	ENSG00000231829
ENSG00000259040.4	26.394	-0.699787	0.212855	-3.28762	0.00101038	0.00767918	ENSG00000259040
ENSG00000281599.1	8.65281	-0.699718	0.158541	-4.4135	1.01715e-05	0.000235866	ENSG00000281599
ENSG00000276830.1	3.45298	-0.699497	0.263031	-2.65937	0.0078287	0.0355312	ENSG00000276830
ENSG00000230731.2	4.69769	-0.699365	0.276909	-2.52562	0.0115496	0.0473991	ENSG00000230731
ENSG00000264901.1	6.18286	-0.69898	0.25917	-2.69699	0.0069969	0.0326979	ENSG00000264901
ENSG00000204361.8	6.07363	-0.6989	0.272183	-2.56776	0.0102357	0.0433045	ENSG00000204361
ENSG00000186166.7	994.669	-0.698719	0.0940571	-7.42867	1.09693e-13	6.61717e-11	ENSG00000186166
ENSG00000253309.5	11.2248	-0.698651	0.202459	-3.45083	0.00055886	0.0049226	ENSG00000253309
ENSG00000169203.15	99.585	-0.698647	0.143915	-4.85457	1.20649e-06	4.561e-05	ENSG00000169203
ENSG00000257808.1	3.93686	-0.698592	0.196378	-3.55739	0.000374562	0.00365533	ENSG00000257808
ENSG00000127366.5	42.4697	-0.69859	0.181015	-3.8593	0.000113713	0.00146691	ENSG00000127366
ENSG00000165490.11	749.212	-0.698559	0.116271	-6.00801	1.87815e-09	3.11014e-07	ENSG00000165490
ENSG00000161681.14	979.614	-0.698296	0.262844	-2.65669	0.00789113	0.0357186	ENSG00000161681
ENSG00000271428.1	3.71201	-0.698096	0.228906	-3.0497	0.0022907	0.0141005	ENSG00000271428
ENSG00000232546.1	19.2965	-0.698091	0.155974	-4.47569	7.61656e-06	0.000189049	ENSG00000232546
ENSG00000198547.7	42.3684	-0.698086	0.242214	-2.88211	0.00395026	0.0213092	ENSG00000198547
ENSG00000206924.1	3.2306	-0.697986	0.221055	-3.15753	0.00159114	0.0107468	ENSG00000206924
ENSG00000207923.1	4.60863	-0.697864	0.200241	-3.48512	0.000491924	0.00448485	ENSG00000207923
ENSG00000233231.1	10.4077	-0.697465	0.188835	-3.69351	0.000221181	0.00243478	ENSG00000233231
ENSG00000083067.21	27.7742	-0.697292	0.199393	-3.49708	0.000470386	0.00433137	ENSG00000083067
ENSG00000170145.4	3247.79	-0.696745	0.0853064	-8.16756	3.14698e-16	3.02017e-13	ENSG00000170145
ENSG00000104237.6	63.9315	-0.696311	0.219212	-3.17642	0.00149103	0.010236	ENSG00000104237
ENSG00000070601.8	304.558	-0.696263	0.192151	-3.62351	0.000290627	0.00299543	ENSG00000070601
ENSG00000230585.2	3.19461	-0.695908	0.195436	-3.56079	0.000369738	0.00362164	ENSG00000230585
ENSG00000161328.10	614.953	-0.695854	0.153008	-4.54782	5.42045e-06	0.000146729	ENSG00000161328
ENSG00000272374.1	68.3566	-0.695736	0.155404	-4.47696	7.57138e-06	0.000188401	ENSG00000272374
ENSG00000234043.3	13.3952	-0.695478	0.164875	-4.2182	2.46256e-05	0.000464433	ENSG00000234043
ENSG00000231104.7	5.68827	-0.695466	0.245726	-2.83025	0.00465114	0.0240779	ENSG00000231104
ENSG00000238405.1	2.82291	-0.695107	0.20913	-3.3238	0.000887985	0.00697378	ENSG00000238405
ENSG00000278864.1	56.4268	-0.695056	0.162265	-4.28347	1.84e-05	0.000370872	ENSG00000278864
ENSG00000141391.12	213.743	-0.694977	0.133713	-5.19753	2.01949e-07	1.17623e-05	ENSG00000141391
ENSG00000275450.1	12.1927	-0.69494	0.147209	-4.72078	2.34947e-06	7.66702e-05	ENSG00000275450
ENSG00000206127.9	2.4713	-0.694852	0.266504	-2.60729	0.0091262	0.0397833	ENSG00000206127
ENSG00000272902.2	74.7517	-0.694784	0.132169	-5.25677	1.46608e-07	9.26771e-06	ENSG00000272902
ENSG00000277142.1	108.822	-0.694641	0.169108	-4.10768	3.99654e-05	0.000669958	ENSG00000277142
ENSG00000259463.1	2.70613	-0.694568	0.265953	-2.61162	0.00901141	0.0394008	ENSG00000259463
ENSG00000270823.1	28.0539	-0.694493	0.185166	-3.75065	0.00017638	0.00204897	ENSG00000270823
ENSG00000264991.1	10.2622	-0.694413	0.193702	-3.58495	0.000337144	0.0033696	ENSG00000264991
ENSG00000271670.1	7.0136	-0.694187	0.191108	-3.63243	0.00028076	0.00291867	ENSG00000271670
ENSG00000201746.1	2.09429	-0.694053	0.245289	-2.82954	0.00466154	0.024114	ENSG00000201746
ENSG00000224066.1	32.2385	-0.693934	0.144935	-4.78791	1.68525e-06	5.91054e-05	ENSG00000224066
ENSG00000246596.5	144.63	-0.69377	0.13281	-5.22378	1.75309e-07	1.06822e-05	ENSG00000246596
ENSG00000271065.1	5.57022	-0.69362	0.254929	-2.72083	0.0065118	0.0309934	ENSG00000271065
ENSG00000112293.13	105.966	-0.693331	0.138975	-4.98891	6.07219e-07	2.72198e-05	ENSG00000112293
ENSG00000240373.1	4.51367	-0.692066	0.198959	-3.47844	0.000504345	0.0045682	ENSG00000240373
ENSG00000250282.1	3.23035	-0.692047	0.25104	-2.75672	0.00583845	0.0286275	ENSG00000250282
ENSG00000259416.2	7.48487	-0.691394	0.220559	-3.13474	0.00172008	0.0113792	ENSG00000259416
ENSG00000125551.17	2.83507	-0.691149	0.22937	-3.01325	0.0025847	0.0154639	ENSG00000125551
ENSG00000275025.1	4.67919	-0.690822	0.250365	-2.75926	0.00579323	0.0284653	ENSG00000275025
ENSG00000135253.12	496.394	-0.690781	0.226514	-3.04961	0.00229137	0.0141025	ENSG00000135253
ENSG00000227267.3	1.48603	-0.690089	0.263465	-2.61928	0.00881169	0.0387837	ENSG00000227267
ENSG00000241549.7	89.0174	-0.689985	0.135807	-5.08061	3.76226e-07	1.88905e-05	ENSG00000241549
ENSG00000171517.5	5260.01	-0.689966	0.183783	-3.75425	0.000173858	0.00202279	ENSG00000171517
ENSG00000111432.4	1353.34	-0.689884	0.226171	-3.05027	0.00228633	0.014088	ENSG00000111432
ENSG00000281433.1	8.95075	-0.689749	0.174162	-3.96039	7.48273e-05	0.00107767	ENSG00000281433
ENSG00000266217.2	8.2521	-0.689676	0.268424	-2.56935	0.0101889	0.0431735	ENSG00000266217
ENSG00000268573.1	79.9662	-0.689642	0.162873	-4.23422	2.29341e-05	0.0004402	ENSG00000268573
ENSG00000275485.1	5.89221	-0.689495	0.181133	-3.80656	0.000140914	0.00172575	ENSG00000275485
ENSG00000218313.1	2.98057	-0.68919	0.236712	-2.91152	0.0035968	0.0198114	ENSG00000218313
ENSG00000255389.1	77.5557	-0.689125	0.145381	-4.74014	2.13572e-06	7.14055e-05	ENSG00000255389
ENSG00000254533.1	56.2635	-0.688762	0.191906	-3.58905	0.000331884	0.00332648	ENSG00000254533
ENSG00000227107.1	53.2721	-0.688468	0.190857	-3.60725	0.000309459	0.00315564	ENSG00000227107
ENSG00000114654.7	186.591	-0.688433	0.19782	-3.4801	0.00050123	0.00454878	ENSG00000114654
ENSG00000074706.12	158.436	-0.688374	0.168147	-4.09388	4.24212e-05	0.000698916	ENSG00000074706
ENSG00000256603.1	6.66742	-0.687775	0.153092	-4.49258	7.03668e-06	0.000179369	ENSG00000256603
ENSG00000206991.1	4.05629	-0.687683	0.229835	-2.99208	0.00277086	0.0162846	ENSG00000206991
ENSG00000246863.2	3.46248	-0.687271	0.22372	-3.07202	0.00212614	0.0133483	ENSG00000246863
ENSG00000111834.11	192.708	-0.687252	0.245348	-2.80114	0.00509231	0.0258236	ENSG00000111834
ENSG00000207635.1	3.70652	-0.686964	0.257866	-2.66404	0.00772088	0.0351745	ENSG00000207635
ENSG00000224184.4	11.7576	-0.686927	0.261515	-2.62672	0.00862119	0.0382076	ENSG00000224184
ENSG00000149548.13	188.009	-0.686903	0.091552	-7.50287	6.24334e-14	4.05596e-11	ENSG00000149548
ENSG00000199331.1	7.3512	-0.686888	0.1672	-4.10818	3.98787e-05	0.000669833	ENSG00000199331
ENSG00000258443.1	7.46551	-0.686714	0.162401	-4.22851	2.35242e-05	0.000448266	ENSG00000258443
ENSG00000128578.8	97.944	-0.686683	0.176413	-3.89248	9.9223e-05	0.00132132	ENSG00000128578
ENSG00000237353.5	3.32782	-0.686471	0.248427	-2.76327	0.00572254	0.0282066	ENSG00000237353
ENSG00000250508.1	39.9092	-0.686363	0.211075	-3.25174	0.001147	0.00843071	ENSG00000250508
ENSG00000198185.10	712.386	-0.685908	0.171052	-4.00993	6.07362e-05	0.000917637	ENSG00000198185
ENSG00000232712.5	9.85793	-0.685882	0.162621	-4.21767	2.46838e-05	0.000465323	ENSG00000232712
ENSG00000259228.1	2.54482	-0.685804	0.197373	-3.47467	0.000511487	0.00461606	ENSG00000259228
ENSG00000228115.1	12.0213	-0.685708	0.185606	-3.69444	0.000220375	0.00242907	ENSG00000228115
ENSG00000240240.7	7.91429	-0.68562	0.236697	-2.89661	0.00377213	0.0205318	ENSG00000240240
ENSG00000279561.1	66.4474	-0.685588	0.165029	-4.15435	3.26215e-05	0.000576846	ENSG00000279561
ENSG00000189423.10	31.3985	-0.685543	0.195484	-3.50691	0.00045335	0.00421485	ENSG00000189423
ENSG00000256827.1	1.8828	-0.685361	0.263301	-2.60296	0.00924227	0.0401723	ENSG00000256827
ENSG00000042429.9	1773.43	-0.684977	0.0582785	-11.7535	6.77378e-32	3.17818e-28	ENSG00000042429
ENSG00000232149.1	7.82979	-0.684883	0.163524	-4.18827	2.81092e-05	0.000512729	ENSG00000232149
ENSG00000249252.4	10.3104	-0.684829	0.233793	-2.92921	0.00339824	0.0190164	ENSG00000249252
ENSG00000213076.3	2.51883	-0.684685	0.266278	-2.57132	0.0101313	0.043009	ENSG00000213076
ENSG00000260536.1	4.34496	-0.684644	0.189167	-3.61925	0.000295457	0.00303264	ENSG00000260536
ENSG00000280212.1	8.0082	-0.684486	0.214779	-3.18693	0.00143794	0.00995959	ENSG00000280212
ENSG00000164099.3	573.995	-0.684369	0.242403	-2.82327	0.00475371	0.024465	ENSG00000164099
ENSG00000262966.2	31.4356	-0.684359	0.196136	-3.48921	0.000484444	0.00442975	ENSG00000262966
ENSG00000228060.1	13.9941	-0.684211	0.190223	-3.59688	0.000322053	0.00325577	ENSG00000228060
ENSG00000099204.17	11446.9	-0.683873	0.124249	-5.50404	3.71188e-08	3.09155e-06	ENSG00000099204
ENSG00000265763.3	143.472	-0.682397	0.235988	-2.89166	0.00383214	0.0208018	ENSG00000265763
ENSG00000236878.1	4.85694	-0.682295	0.215027	-3.17307	0.00150835	0.0103323	ENSG00000236878
ENSG00000260008.1	5.21184	-0.682041	0.209656	-3.25314	0.00114136	0.00840097	ENSG00000260008
ENSG00000227141.2	21.8232	-0.681903	0.212192	-3.21362	0.00131073	0.00927417	ENSG00000227141
ENSG00000227788.1	5.29975	-0.681641	0.217191	-3.13844	0.00169848	0.0112845	ENSG00000227788
ENSG00000200091.1	4.84786	-0.681041	0.176862	-3.85069	0.000117788	0.00150859	ENSG00000200091
ENSG00000147234.9	47.5373	-0.680515	0.208222	-3.26822	0.00108226	0.0080743	ENSG00000147234
ENSG00000229044.1	1.47579	-0.680466	0.246533	-2.76014	0.00577769	0.0284021	ENSG00000229044
ENSG00000207741.1	12.1127	-0.680336	0.173335	-3.92497	8.67396e-05	0.00119737	ENSG00000207741
ENSG00000267627.4	5.75574	-0.680284	0.265676	-2.56058	0.0104497	0.0439853	ENSG00000267627
ENSG00000229048.5	5.05883	-0.680034	0.187016	-3.63623	0.000276656	0.00288596	ENSG00000229048
ENSG00000175697.9	269	-0.679721	0.165495	-4.1072	4.0049e-05	0.000670825	ENSG00000175697
ENSG00000265600.1	2.66641	-0.679431	0.228061	-2.97916	0.00289039	0.016811	ENSG00000265600
ENSG00000036672.14	377.776	-0.679148	0.148223	-4.58193	4.60715e-06	0.000129472	ENSG00000036672
ENSG00000110660.13	2592.75	-0.678953	0.109187	-6.21829	5.02608e-10	1.06651e-07	ENSG00000110660
ENSG00000166266.12	2070.48	-0.678932	0.064639	-10.5034	8.32963e-26	2.5124e-22	ENSG00000166266
ENSG00000201044.1	1.61966	-0.678663	0.243369	-2.78861	0.00529343	0.02657	ENSG00000201044
ENSG00000258317.1	29.5629	-0.6785	0.147327	-4.60541	4.11646e-06	0.000118329	ENSG00000258317
ENSG00000153086.12	11.4872	-0.678338	0.174203	-3.89396	9.86223e-05	0.00131539	ENSG00000153086
ENSG00000202533.1	7.56248	-0.678328	0.214927	-3.15609	0.00159902	0.0107897	ENSG00000202533
ENSG00000270060.1	34.7944	-0.678268	0.123991	-5.47031	4.49257e-08	3.63425e-06	ENSG00000270060
ENSG00000171016.10	274.521	-0.678156	0.198128	-3.42281	0.000619763	0.00531493	ENSG00000171016
ENSG00000257243.1	17.0066	-0.678047	0.152477	-4.44687	8.71295e-06	0.000209579	ENSG00000257243
ENSG00000228086.1	2.0653	-0.677879	0.239288	-2.8329	0.00461281	0.0239534	ENSG00000228086
ENSG00000244257.5	4.75742	-0.677866	0.198327	-3.41792	0.00063102	0.0053902	ENSG00000244257
[truncated: 58,490 more rows]

## Sheet: Pathways
Positive genes								Negative genes NO significant pathways
Gene Set	Description	Size	Expect	Ratio	P Value	FDR		Gene Set	Description	Size	Expect	Ratio	P Value	FDR
hsa05322	Systemic lupus erythematosus	133	1.8109	5.5221	1.1689e-05	0.0033878		hsa04080	Neuroactive ligand-receptor interaction	277	3.0477	3.6093	0.00020296	0.066166
hsa00590	Arachidonic acid metabolism	63	0.85779	8.1605	2.0784e-05	0.0033878		hsa05226	Gastric cancer	148	1.6284	4.2987	0.0011528	0.12527
hsa00480	Glutathione metabolism	56	0.76248	7.869	0.00010249	0.011137		hsa05218	Melanoma	72	0.79219	6.3116	0.001118	0.12527
hsa05034	Alcoholism	180	2.4508	4.0802	0.00015585	0.012702		hsa04911	Insulin secretion	85	0.93522	5.3463	0.0023454	0.19115
hsa00983	Drug metabolism	79	1.0756	5.5781	0.00068215	0.044476		hsa04740	Olfactory transduction	448	4.9292	2.4345	0.0033731	0.21993
								hsa05224	Breast cancer	147	1.6174	3.7097	0.0054243	0.25262
Glutathione								hsa04927	Cortisol synthesis and secretion	64	0.70417	5.6805	0.0052363	0.25262
User ID	Gene Symbol	Gene Name	Entrez Gene ID					hsa04015	Rap1 signaling pathway	206	2.2665	3.0884	0.007312	0.29796
GGT5	GGT5	gamma-glutamyltransferase 5	2687					hsa04810	Regulation of actin cytoskeleton	213	2.3436	2.9869	0.0087204	0.31587
GPX3	GPX3	glutathione peroxidase 3	2878					hsa04913	Ovarian steroidogenesis	49	0.53913	5.5645	0.016437	0.5358
GSTA1	GSTA1	glutathione S-transferase alpha 1	2938
GSTA2	GSTA2	glutathione S-transferase alpha 2	2939					Gene Set	Description	Size	Expect	Ratio	P Value	FDR
GSTA5	GSTA5	glutathione S-transferase alpha 5	221357					11q21	chr11q21	30	0.33041	21.186	2.9269e-08	2.4323e-05
MGST1	MGST1	microsomal glutathione S-transferase 1	4257					11q21
Arachidonic								User ID	Gene Symbol	Gene Name	Entrez Gene ID
User ID	Gene Symbol	Gene Name	Entrez Gene ID					CEP295	CEP295	centrosomal protein 295	85459
PTGES	PTGES	prostaglandin E synthase	9536					DEUP1	DEUP1	deuterosome assembly protein 1	159989
PTGDS	PTGDS	prostaglandin D2 synthase	5730					GPR83	GPR83	G protein-coupled receptor 83	10888
PLA2G2A	PLA2G2A	phospholipase A2 group IIA	5320					IZUMO1R	IZUMO1R	IZUMO1 receptor, JUNO	390243
GPX3	GPX3	glutathione peroxidase 3	2878					JRKL	JRKL	JRK like	8690
GGT5	GGT5	gamma-glutamyltransferase 5	2687					KDM4E	KDM4E	lysine demethylase 4E	390245
CYP4F8	CYP4F8	cytochrome P450 family 4 subfamily F member 8	11283					MRE11	MRE11	MRE11 homolog, double strand break repair nuclease	4361
CYP4A11	CYP4A11	cytochrome P450 family 4 subfamily A member 11	1579
drug metabolism
User ID	Gene Symbol	Gene Name	Entrez Gene ID
UPP1	UPP1	uridine phosphorylase 1	7378
UGT2B4	UGT2B4	UDP glucuronosyltransferase family 2 member B4	7363
MGST1	MGST1	microsomal glutathione S-transferase 1	4257
GSTA5	GSTA5	glutathione S-transferase alpha 5	221357
GSTA2	GSTA2	glutathione S-transferase alpha 2	2939
GSTA1	GSTA1	glutathione S-transferase alpha 1	2938
