# Supplementary material for: Targeting Mre11 overcomes platinum resistance and induces synthetic lethality in XRCC1 deficient epithelial ovarian cancers
Source: NPJ Precis Oncol. 2022 Jul 19;6:51. doi: 10.1038/s41698-022-00298-0 (PMC9296550; doi:10.1038/s41698-022-00298-0)
Supplement: Supplementary file 4 — Supplementary Data 2 [file 41698_2022_298_MOESM4_ESM.xlsx]

## Sheet: Sheet1
Ensembl Id	baseMean	log2FoldChange	lfcSE	stat	pvalue	padj
ENSG00000234068	70.2315	-2.87746	0.617579	-4.65926	3.17354e-06	9.6271e-05
ENSG00000231421	23.3422	-2.8609	0.712418	-4.01576	5.92541e-05	0.000900993
ENSG00000205777	7.38723	-2.75243	0.839725	-3.27778	0.00104628	0.00786845
ENSG00000106410	2.67344	-2.67688	0.57802	-4.63112	3.63687e-06	0.000107923
ENSG00000267420	2.59135	-2.54365	0.59565	-4.27037	1.95146e-05	0.000389251
ENSG00000154997	5.99067	-2.54027	0.430683	-5.89823	3.67432e-09	5.48504e-07
ENSG00000196593	19.0629	-2.46613	0.372877	-6.6138	3.74576e-11	1.15454e-08
ENSG00000253300	0.804545	-2.45471	0.71379	-3.43898	0.000583913	0.00508076
ENSG00000123584	2.20811	-2.42328	0.807301	-3.00171	0.00268468	0.0158932
ENSG00000164122	3.18159	-2.3396	0.472512	-4.95142	7.36758e-07	3.16169e-05
ENSG00000204121	20.1807	-2.33932	0.400667	-5.83856	5.26536e-09	6.86236e-07
ENSG00000185037	2.3998	-2.30859	0.66255	-3.48439	0.000493256	0.00449185
ENSG00000171561	1.17508	-2.30068	0.517217	-4.4482	8.65942e-06	0.000208592
ENSG00000244280	14.6849	-2.28946	0.360219	-6.35574	2.07426e-10	5.09244e-08
ENSG00000274813	0.629915	-2.26852	0.89879	-2.52398	0.0116036	0.0475714
ENSG00000123901	45.3743	-2.26275	0.237637	-9.52187	1.70098e-21	3.12292e-18
ENSG00000165370	1.74657	-2.23698	0.635431	-3.52041	0.000430878	0.00404506
ENSG00000251163	4.3805	-2.20593	0.418147	-5.27548	1.32408e-07	8.57545e-06
ENSG00000231565	2.21948	-2.19019	0.555748	-3.94098	8.11494e-05	0.00114261
ENSG00000174498	118.686	-2.16898	0.347702	-6.23803	4.43111e-10	9.79647e-08
ENSG00000241207	2.62215	-2.14334	0.69432	-3.08697	0.00202211	0.0128669
ENSG00000170178	1.28397	-2.14288	0.701142	-3.05626	0.00224114	0.0138642
ENSG00000164326	10.4062	-2.12932	0.484338	-4.39636	1.1008e-05	0.000251079
ENSG00000215029	1.34798	-2.08581	0.684839	-3.04569	0.00232146	0.0142318
ENSG00000228554	19.7443	-2.05461	0.298275	-6.88831	5.646e-12	2.29244e-09
ENSG00000171199	3.30856	-2.02837	0.749963	-2.70463	0.0068381	0.0321632
ENSG00000176769	36.9745	-2.0112	0.346103	-5.81099	6.21029e-09	7.85156e-07
ENSG00000036828	57.538	-2.00839	0.389461	-5.15685	2.51145e-07	1.3873e-05
ENSG00000255545	19.2817	-2.0049	0.501838	-3.99511	6.4664e-05	0.000962823
ENSG00000166589	252.74	-2.00137	0.390754	-5.12181	3.02609e-07	1.5933e-05
ENSG00000254768	6.00516	-1.98146	0.680739	-2.91075	0.00360566	0.0198492
ENSG00000229150	73.0517	-1.97485	0.525107	-3.76085	0.000169339	0.00198519
ENSG00000124205	143.448	-1.97265	0.448538	-4.39794	1.09283e-05	0.000249713
ENSG00000166118	3.60994	-1.9702	0.489671	-4.02352	5.73347e-05	0.000879111
ENSG00000164690	59.2416	-1.95821	0.36679	-5.33878	9.35756e-08	6.45657e-06
ENSG00000182477	2.01223	-1.9532	0.398067	-4.90671	9.26189e-07	3.74618e-05
ENSG00000157851	232.715	-1.94196	0.419524	-4.62896	3.675e-06	0.000108901
ENSG00000278352	3.19425	-1.9387	0.604199	-3.20871	0.00133334	0.00938796
ENSG00000165643	4.64565	-1.934	0.473355	-4.08573	4.39387e-05	0.000719664
ENSG00000231650	1.44606	-1.90329	0.468522	-4.06233	4.85847e-05	0.000773308
ENSG00000263041	1.25601	-1.90267	0.415868	-4.57518	4.7581e-06	0.000132533
ENSG00000236393	33.0327	-1.90187	0.28523	-6.66785	2.59578e-11	8.83968e-09
ENSG00000134216	3.24281	-1.89432	0.469	-4.03906	5.36661e-05	0.000834374
ENSG00000250579	7.28322	-1.89214	0.418287	-4.52355	6.08111e-06	0.000160592
ENSG00000279717	14.0188	-1.88944	0.395813	-4.77358	1.80984e-06	6.24889e-05
ENSG00000124260	44.3826	-1.88052	0.536264	-3.50671	0.000453691	0.00421702
ENSG00000261409	21.2312	-1.8682	0.357887	-5.22008	1.7885e-07	1.08044e-05
ENSG00000269883	0.886344	-1.86556	0.507478	-3.67613	0.000236799	0.00256064
ENSG00000250519	14.4298	-1.86021	0.302124	-6.15711	7.40852e-10	1.48265e-07
ENSG00000075388	4.7139	-1.85401	0.531081	-3.49101	0.000481203	0.00440776
ENSG00000267027	0.688105	-1.8471	0.583156	-3.16742	0.00153798	0.0104648
ENSG00000279358	0.706069	-1.82355	0.545589	-3.34235	0.000830718	0.00663741
ENSG00000247228	1.4074	-1.81924	0.406701	-4.47316	7.70709e-06	0.000190543
ENSG00000214039	5.35442	-1.81497	0.408441	-4.44366	8.84402e-06	0.00021147
ENSG00000252421	0.987143	-1.81376	0.501243	-3.61852	0.000296296	0.00304011
ENSG00000142619	126.483	-1.80567	0.414934	-4.3517	1.35084e-05	0.000292076
ENSG00000235268	2.02347	-1.79681	0.406417	-4.42109	9.82046e-06	0.000229999
ENSG00000255893	8.56318	-1.79432	0.213663	-8.39789	4.54589e-17	5.05156e-14
ENSG00000145808	31.6573	-1.78347	0.382461	-4.66314	3.11422e-06	9.50175e-05
ENSG00000230860	2.03947	-1.7825	0.394748	-4.51553	6.31589e-06	0.000165038
ENSG00000227680	0.791475	-1.77197	0.481157	-3.68272	0.000230761	0.00251078
ENSG00000177108	21.7229	-1.77011	0.341394	-5.18497	2.16055e-07	1.24092e-05
ENSG00000172987	67.6041	-1.75853	0.419364	-4.19333	2.74895e-05	0.000504695
ENSG00000221230	1.62546	-1.75474	0.260302	-6.74115	1.57133e-11	5.72005e-09
ENSG00000213401	6.31651	-1.75333	0.631286	-2.77739	0.00547969	0.0273189
ENSG00000178919	41.9654	-1.75317	0.381504	-4.59542	4.31888e-06	0.000123142
ENSG00000250564	19.7501	-1.74698	0.577034	-3.02752	0.00246566	0.0149101
ENSG00000118004	605.028	-1.74657	0.310124	-5.63184	1.783e-08	1.74284e-06
ENSG00000136099	16.6336	-1.7454	0.440854	-3.95914	7.52198e-05	0.00108074
ENSG00000226258	1.14921	-1.74539	0.616672	-2.83034	0.00464983	0.0240741
ENSG00000078579	9.33339	-1.74414	0.344898	-5.05697	4.2598e-07	2.08918e-05
ENSG00000187122	111.595	-1.74264	0.270283	-6.44748	1.13724e-10	3.00138e-08
ENSG00000234296	0.995866	-1.74025	0.682752	-2.54887	0.0108073	0.0451038
ENSG00000177511	19.1142	-1.73826	0.556732	-3.12226	0.00179467	0.0117312
ENSG00000222012	7.3669	-1.73614	0.291422	-5.95749	2.56137e-09	4.0509e-07
ENSG00000258676	22.7534	-1.73129	0.260044	-6.65771	2.7813e-11	9.26702e-09
ENSG00000260172	0.675044	-1.72454	0.540118	-3.1929	0.00140851	0.00979166
ENSG00000162344	103.308	-1.71135	0.451701	-3.78868	0.00015145	0.00183141
ENSG00000249725	0.880183	-1.71132	0.453177	-3.77627	0.000159195	0.00189735
ENSG00000260455	13.224	-1.70841	0.373175	-4.57805	4.69333e-06	0.000131162
ENSG00000262117	3.89821	-1.69883	0.410763	-4.1358	3.5372e-05	0.000613158
ENSG00000111783	6.58016	-1.69778	0.359844	-4.7181	2.38057e-06	7.73266e-05
ENSG00000166917	44.3025	-1.69651	0.512149	-3.31252	0.00092458	0.00717425
ENSG00000151360	9.42138	-1.69245	0.385381	-4.39164	1.12499e-05	0.000254718
ENSG00000278698	4.28431	-1.69155	0.477505	-3.54249	0.00039637	0.0038068
ENSG00000147465	298.14	-1.68979	0.336875	-5.01608	5.27371e-07	2.48264e-05
ENSG00000261810	4.21119	-1.68335	0.392807	-4.28543	1.82385e-05	0.000368497
ENSG00000158815	223.829	-1.68289	0.370202	-4.54588	5.47057e-06	0.000147813
ENSG00000204347	21.2531	-1.6815	0.481599	-3.49149	0.000480328	0.00440227
ENSG00000277171	0.415493	-1.67442	0.635899	-2.63315	0.00845972	0.0376894
ENSG00000251899	0.828665	-1.67124	0.349647	-4.7798	1.7547e-06	6.09341e-05
ENSG00000255666	6.02167	-1.66282	0.516932	-3.21671	0.0012967	0.00920195
ENSG00000233313	1.14043	-1.65127	0.529301	-3.11972	0.00181023	0.011811
ENSG00000234611	0.559084	-1.6477	0.527344	-3.12452	0.00178098	0.0116567
ENSG00000264081	0.860473	-1.64713	0.450976	-3.65238	0.000259822	0.00274082
ENSG00000222030	3.14467	-1.64426	0.531708	-3.09241	0.00198537	0.0126832
ENSG00000229191	13.5688	-1.64152	0.285772	-5.74417	9.23707e-09	1.06572e-06
ENSG00000154227	10.1646	-1.63196	0.288713	-5.65254	1.5809e-08	1.57445e-06
ENSG00000267528	0.642869	-1.62709	0.592609	-2.74564	0.00603923	0.0293665
ENSG00000258837	12.2128	-1.61217	0.352168	-4.57785	4.69779e-06	0.000131199
ENSG00000271025	0.543406	-1.61135	0.377162	-4.27229	1.93473e-05	0.000386644
ENSG00000233633	10.2378	-1.60622	0.595737	-2.69619	0.00701381	0.0327536
ENSG00000133124	10.6061	-1.60473	0.366814	-4.37478	1.21552e-05	0.000270289
ENSG00000112038	2.52059	-1.60388	0.479347	-3.34597	0.000819939	0.00657118
ENSG00000131951	18.0092	-1.60114	0.368795	-4.34155	1.41481e-05	0.00030143
ENSG00000217447	2.80575	-1.59815	0.350301	-4.56222	5.06166e-06	0.000139153
ENSG00000254638	0.960439	-1.598	0.35936	-4.44681	8.71557e-06	0.000209579
ENSG00000233536	4.96466	-1.59546	0.48809	-3.26879	0.00108009	0.00806381
ENSG00000259026	0.785627	-1.59442	0.493309	-3.2321	0.00122883	0.00885341
ENSG00000258602	11.8015	-1.59095	0.340802	-4.66826	3.03756e-06	9.33531e-05
ENSG00000232309	0.639211	-1.58969	0.555949	-2.85942	0.0042441	0.0225117
ENSG00000235643	1.12861	-1.58723	0.487025	-3.25904	0.00111792	0.00827891
ENSG00000082175	728.907	-1.58652	0.298445	-5.31595	1.06102e-07	7.14571e-06
ENSG00000174876	47.0671	-1.58314	0.338316	-4.67948	2.87601e-06	8.945e-05
ENSG00000101204	49.5133	-1.58067	0.399477	-3.95686	7.59421e-05	0.00108742
ENSG00000139219	580.6	-1.57982	0.376574	-4.19525	2.72565e-05	0.000501508
ENSG00000100665	4.65655	-1.57966	0.455756	-3.46602	0.000528223	0.00472385
ENSG00000170549	12.7039	-1.57479	0.423814	-3.71576	0.000202595	0.00227525
ENSG00000267339	2.06354	-1.57389	0.477134	-3.29863	0.000971586	0.00745136
ENSG00000166104	42.4051	-1.57292	0.344578	-4.56479	5.00006e-06	0.000137549
ENSG00000271209	0.908729	-1.57196	0.608624	-2.58281	0.00979985	0.0419652
ENSG00000204624	112.071	-1.57009	0.291438	-5.38741	7.14811e-08	5.28622e-06
ENSG00000253507	6.73362	-1.56789	0.483948	-3.2398	0.00119615	0.00868898
ENSG00000128918	1215.07	-1.56515	0.321472	-4.86869	1.1234e-06	4.36008e-05
ENSG00000269553	9.70705	-1.56044	0.306247	-5.09537	3.48054e-07	1.78365e-05
ENSG00000134595	46.5837	-1.55964	0.393578	-3.96273	7.40981e-05	0.00106863
ENSG00000236796	2.15196	-1.55857	0.318255	-4.89723	9.7196e-07	3.8793e-05
ENSG00000254717	1.45853	-1.55181	0.515899	-3.00797	0.00262996	0.0156482
ENSG00000145113	1365.22	-1.54062	0.275143	-5.59937	2.15138e-08	2.02224e-06
ENSG00000136110	10.4435	-1.53897	0.414757	-3.71054	0.00020682	0.00231532
ENSG00000173253	19.5809	-1.53851	0.380317	-4.04533	5.22491e-05	0.000817763
ENSG00000178828	2.17513	-1.53067	0.586013	-2.612	0.00900152	0.0393689
ENSG00000180869	8.27537	-1.52279	0.35674	-4.26862	1.96685e-05	0.000391027
ENSG00000144010	5.96726	-1.52218	0.387733	-3.92585	8.6425e-05	0.00119398
ENSG00000126266	22.7652	-1.52134	0.321725	-4.7287	2.25966e-06	7.46041e-05
ENSG00000185915	6.69041	-1.52113	0.370227	-4.10864	3.97988e-05	0.000668755
ENSG00000103460	120.97	-1.51989	0.386473	-3.93273	8.39876e-05	0.00116955
ENSG00000259527	7.34906	-1.5198	0.473192	-3.21181	0.00131901	0.00931337
ENSG00000258739	0.919639	-1.51958	0.450841	-3.37055	0.000750184	0.00614392
ENSG00000063015	99.7502	-1.51079	0.243434	-6.20614	5.43009e-10	1.13513e-07
ENSG00000207815	1.10912	-1.50817	0.331457	-4.55011	5.36168e-06	0.0001456
ENSG00000237863	15.952	-1.50667	0.324186	-4.64755	3.35896e-06	0.000100881
ENSG00000206120	13.9242	-1.50534	0.319165	-4.7165	2.39938e-06	7.7758e-05
ENSG00000224095	0.650573	-1.49707	0.522803	-2.86355	0.00418924	0.0223027
ENSG00000139973	35.5387	-1.49652	0.266384	-5.6179	1.93291e-08	1.87204e-06
ENSG00000227588	0.614195	-1.49105	0.489206	-3.04789	0.00230455	0.0141589
ENSG00000226206	2.79598	-1.48982	0.390111	-3.81896	0.000134014	0.00165856
ENSG00000259334	1.34932	-1.48944	0.380018	-3.9194	8.87711e-05	0.00121548
ENSG00000249505	6.60086	-1.48805	0.328053	-4.536	5.73322e-06	0.000153323
ENSG00000234373	0.897536	-1.48055	0.549454	-2.69459	0.00704751	0.0328689
ENSG00000244094	48.5534	-1.47723	0.401974	-3.67493	0.00023791	0.00256806
ENSG00000110245	1.25659	-1.4751	0.496325	-2.97205	0.00295817	0.0170975
ENSG00000177910	19.1086	-1.47256	0.29921	-4.92148	8.589e-07	3.52696e-05
ENSG00000140505	63.101	-1.4709	0.373347	-3.93976	8.15615e-05	0.00114612
ENSG00000232305	0.687993	-1.46797	0.516334	-2.84306	0.00446824	0.0233805
ENSG00000198883	10.6724	-1.4677	0.280161	-5.23876	1.61659e-07	9.951e-06
ENSG00000183560	1.68049	-1.46695	0.373138	-3.93139	8.44567e-05	0.00117508
ENSG00000185269	546.769	-1.46417	0.28121	-5.20667	1.92262e-07	1.14132e-05
ENSG00000116183	32.0967	-1.46349	0.248421	-5.89117	3.83466e-09	5.62244e-07
ENSG00000234146	12.3281	-1.46158	0.416541	-3.50885	0.000450044	0.00418775
ENSG00000254833	3.13868	-1.45768	0.250801	-5.81211	6.16904e-09	7.84639e-07
ENSG00000232621	4.51659	-1.45298	0.37432	-3.88165	0.000103751	0.0013708
ENSG00000125998	3.45743	-1.4528	0.370961	-3.91632	8.99104e-05	0.001225
ENSG00000075429	3.40419	-1.44913	0.398624	-3.63533	0.000277624	0.00289463
ENSG00000270689	11.0973	-1.44321	0.246732	-5.84931	4.93604e-09	6.65853e-07
ENSG00000218109	1.81291	-1.44293	0.537298	-2.68553	0.00724154	0.0335111
ENSG00000237087	9.28106	-1.44217	0.428357	-3.36674	0.000760624	0.00620894
ENSG00000150893	145.366	-1.44169	0.320883	-4.49288	7.02667e-06	0.000179369
ENSG00000188729	15.2993	-1.44079	0.390791	-3.68685	0.000227048	0.00247804
ENSG00000226507	0.80794	-1.44055	0.42985	-3.35128	0.000804392	0.00646991
ENSG00000199420	0.892748	-1.43945	0.386812	-3.72131	0.000198189	0.00223828
ENSG00000164303	68.4654	-1.43656	0.292738	-4.90733	9.23238e-07	3.73822e-05
ENSG00000265828	0.962061	-1.43553	0.339916	-4.22318	2.40883e-05	0.000456649
ENSG00000215529	23.7536	-1.43323	0.27065	-5.29553	1.18675e-07	7.87936e-06
ENSG00000126752	21.407	-1.43172	0.500056	-2.86312	0.00419488	0.0223235
ENSG00000149571	132.146	-1.4307	0.273148	-5.2378	1.62503e-07	9.98836e-06
ENSG00000277764	11.4922	-1.4304	0.311863	-4.58662	4.5047e-06	0.000126898
ENSG00000174460	115.67	-1.42685	0.28578	-4.99284	5.9498e-07	2.68421e-05
ENSG00000244578	20.8984	-1.42645	0.363962	-3.91924	8.88281e-05	0.00121587
ENSG00000122548	6.34397	-1.42486	0.338536	-4.20887	2.56649e-05	0.000480599
ENSG00000276960	0.75165	-1.42403	0.378112	-3.76617	0.000165772	0.00195532
ENSG00000254771	1.24312	-1.42217	0.295148	-4.81849	1.44647e-06	5.26554e-05
ENSG00000261462	1.06223	-1.42211	0.408828	-3.4785	0.00050422	0.0045682
ENSG00000235968	3.76435	-1.42176	0.500261	-2.84204	0.00448263	0.02345
ENSG00000136931	475.93	-1.42136	0.367098	-3.87189	0.000107994	0.00141491
ENSG00000163286	783.917	-1.42118	0.368182	-3.85999	0.000113393	0.0014652
ENSG00000259504	2.11319	-1.4173	0.353634	-4.00781	6.1284e-05	0.000924559
ENSG00000155897	632.291	-1.41634	0.453691	-3.12181	0.00179741	0.0117455
ENSG00000278928	0.778346	-1.41415	0.522971	-2.70408	0.00684945	0.0322084
ENSG00000258473	1.27751	-1.41339	0.403469	-3.50309	0.000459888	0.00425964
ENSG00000258418	1.1663	-1.41205	0.529222	-2.66816	0.00762674	0.0348468
ENSG00000227329	1.16215	-1.40985	0.328413	-4.29292	1.76339e-05	0.000359723
ENSG00000230852	1.12002	-1.40724	0.490558	-2.86865	0.00412229	0.0220428
ENSG00000075035	142.184	-1.40243	0.342336	-4.09665	4.19174e-05	0.000692236
ENSG00000230960	1.09692	-1.39896	0.520839	-2.68597	0.00723201	0.033478
ENSG00000255395	2.26492	-1.39894	0.374384	-3.73665	0.000186485	0.00213744
ENSG00000280707	1.19238	-1.39865	0.454039	-3.08047	0.00206674	0.0130784
ENSG00000270578	9.14815	-1.39854	0.26282	-5.32128	1.03038e-07	6.99518e-06
ENSG00000165202	6.40972	-1.39799	0.31598	-4.42431	9.67526e-06	0.000227355
ENSG00000253199	1.54301	-1.39752	0.518321	-2.69625	0.00701247	0.0327525
ENSG00000236449	34.074	-1.39542	0.374795	-3.72317	0.00019674	0.00222429
ENSG00000188771	2.65824	-1.3944	0.251073	-5.55379	2.79543e-08	2.46952e-06
ENSG00000260209	4.25907	-1.39416	0.271478	-5.13546	2.81454e-07	1.50824e-05
ENSG00000260152	1.00841	-1.39348	0.387272	-3.59819	0.000320437	0.00324331
ENSG00000134569	983.139	-1.39224	0.269248	-5.17085	2.3303e-07	1.31553e-05
ENSG00000226340	1.3751	-1.38939	0.366034	-3.79579	0.000147175	0.00178791
ENSG00000250366	325.673	-1.38852	0.451353	-3.07636	0.00209546	0.0132087
ENSG00000135960	161.438	-1.38564	0.27819	-4.98091	6.32866e-07	2.80095e-05
ENSG00000202314	13.5238	-1.38371	0.148899	-9.29288	1.50165e-20	2.5364e-17
ENSG00000230950	0.597171	-1.38065	0.445007	-3.10253	0.00191872	0.0123509
ENSG00000230778	2.64865	-1.37934	0.342509	-4.02716	5.64543e-05	0.000868766
ENSG00000242268	2.29888	-1.37878	0.409683	-3.36549	0.000764071	0.00623226
ENSG00000147223	7.39885	-1.37735	0.348884	-3.94787	7.88491e-05	0.0011188
ENSG00000220392	1.53476	-1.37697	0.321791	-4.27907	1.87674e-05	0.000377917
ENSG00000259571	1.14695	-1.37637	0.375474	-3.6657	0.000246661	0.00263757
ENSG00000228876	1.81161	-1.36902	0.450452	-3.03921	0.00237202	0.0144766
ENSG00000178279	1.93618	-1.36575	0.513338	-2.66054	0.00780162	0.035454
ENSG00000109193	33.0567	-1.36535	0.408225	-3.34459	0.000824028	0.00659644
ENSG00000156150	31.2113	-1.36469	0.393864	-3.46488	0.000530467	0.00473874
ENSG00000265487	1.27915	-1.35973	0.352595	-3.85634	0.000115097	0.00148135
ENSG00000148357	547.581	-1.35964	0.279681	-4.8614	1.16561e-06	4.45742e-05
ENSG00000267909	11.0196	-1.35911	0.294134	-4.62072	3.82406e-06	0.00011206
ENSG00000276147	0.610913	-1.35662	0.41448	-3.27307	0.00106386	0.0079694
ENSG00000182632	104.352	-1.35355	0.316353	-4.2786	1.88075e-05	0.000378363
ENSG00000229224	1.17788	-1.35233	0.492331	-2.74679	0.00601812	0.0292807
ENSG00000205143	49.4903	-1.35007	0.266945	-5.0575	4.24785e-07	2.08575e-05
ENSG00000253596	2.10723	-1.3497	0.510268	-2.64509	0.00816688	0.036711
ENSG00000262558	5.76208	-1.34835	0.383637	-3.51465	0.000440335	0.00411828
ENSG00000255241	0.589165	-1.34755	0.424098	-3.17745	0.00148576	0.0102098
ENSG00000236941	16.4636	-1.34692	0.440308	-3.05904	0.00222044	0.0137765
ENSG00000224691	1.56156	-1.34619	0.314195	-4.28458	1.83085e-05	0.00036938
ENSG00000235910	8.31553	-1.34253	0.190189	-7.0589	1.67824e-12	7.78757e-10
ENSG00000230450	1.84307	-1.34046	0.334295	-4.00982	6.07656e-05	0.000917721
ENSG00000224516	1.23321	-1.34033	0.490804	-2.73088	0.00631654	0.0303342
ENSG00000225972	826.512	-1.33899	0.19109	-7.00709	2.43317e-12	1.1168e-09
ENSG00000206776	0.4171	-1.3388	0.515542	-2.59687	0.00940777	0.0407114
ENSG00000222760	1.19996	-1.33623	0.298248	-4.48026	7.45514e-06	0.000186565
ENSG00000235836	2.07077	-1.33614	0.401777	-3.32557	0.000882381	0.00694119
ENSG00000204677	22.0793	-1.33594	0.256932	-5.19957	1.99747e-07	1.1678e-05
ENSG00000279197	4.8458	-1.33564	0.362588	-3.68362	0.000229943	0.00250382
ENSG00000250420	20.5552	-1.33357	0.418952	-3.18312	0.00145698	0.0100611
ENSG00000255554	1.15665	-1.32969	0.359758	-3.69606	0.000218969	0.00241547
ENSG00000233526	3.63968	-1.32892	0.415101	-3.20145	0.00136737	0.00957385
ENSG00000165325	116.54	-1.32881	0.224725	-5.91308	3.35771e-09	5.10021e-07
ENSG00000169836	3.59268	-1.32837	0.394419	-3.36792	0.000757373	0.0061836
ENSG00000187581	27.4691	-1.32828	0.360039	-3.68926	0.000224908	0.00246296
ENSG00000255286	0.68382	-1.32765	0.365707	-3.63037	0.000283015	0.00293561
ENSG00000006071	7.40053	-1.32682	0.318439	-4.16664	3.09119e-05	0.000553334
ENSG00000271417	2.50152	-1.3265	0.346456	-3.82877	0.000128786	0.00160919
ENSG00000235934	1.86076	-1.32578	0.406513	-3.26133	0.0011089	0.00822798
ENSG00000250994	1.9889	-1.32119	0.442367	-2.98663	0.00282066	0.0164947
ENSG00000205221	38.3915	-1.31323	0.335151	-3.91833	8.91647e-05	0.0012185
ENSG00000172938	1.99966	-1.31229	0.312398	-4.20071	2.66079e-05	0.000492922
ENSG00000224227	3.23388	-1.31121	0.334399	-3.9211	8.81459e-05	0.00121006
ENSG00000224506	21.2642	-1.30896	0.323829	-4.04213	5.29685e-05	0.000825047
ENSG00000162951	4976.92	-1.30358	0.263909	-4.93951	7.83174e-07	3.29393e-05
ENSG00000212458	4.19836	-1.30249	0.361565	-3.60237	0.000315323	0.00320153
ENSG00000188730	80.3881	-1.30244	0.324102	-4.01859	5.85472e-05	0.000892194
ENSG00000273172	13.9497	-1.30031	0.317224	-4.09902	4.14903e-05	0.000688683
ENSG00000249112	1.67669	-1.29749	0.329537	-3.93732	8.23971e-05	0.00115517
ENSG00000230122	2.51386	-1.29692	0.39057	-3.32059	0.000898273	0.00703214
ENSG00000271400	1.43221	-1.29689	0.497392	-2.60737	0.00912396	0.0397833
ENSG00000224106	1.29935	-1.29619	0.396224	-3.27135	0.00107034	0.00800802
ENSG00000187747	1.35525	-1.29396	0.350049	-3.69652	0.000218575	0.00241305
ENSG00000251893	0.625411	-1.29201	0.47412	-2.72507	0.00642878	0.0307091
ENSG00000281744	0.858849	-1.29022	0.341075	-3.78279	0.000155079	0.00186037
ENSG00000235198	5.85494	-1.28902	0.305368	-4.22119	2.43015e-05	0.000459963
ENSG00000242728	0.511155	-1.28562	0.42449	-3.02862	0.00245678	0.0148733
ENSG00000236604	7.74726	-1.28544	0.311745	-4.12335	3.73398e-05	0.000637451
ENSG00000136834	1.49589	-1.28529	0.343576	-3.74092	0.00018335	0.00211193
ENSG00000020922	1879.58	-1.28384	0.0439018	-29.2435	5.43931e-188	2.29686e-183
ENSG00000207737	0.721382	-1.28322	0.383542	-3.34571	0.000820717	0.00657493
ENSG00000271022	0.746432	-1.28249	0.373349	-3.43508	0.000592374	0.00513639
ENSG00000238906	0.606287	-1.28235	0.41131	-3.11772	0.00182254	0.0118674
ENSG00000113905	21.9221	-1.28232	0.314274	-4.08024	4.49888e-05	0.000731513
ENSG00000249421	3.48516	-1.28152	0.497039	-2.57831	0.00992842	0.0423953
ENSG00000163283	1084.51	-1.28087	0.370789	-3.45445	0.000551409	0.00487324
ENSG00000280502	23.05	-1.27997	0.142486	-8.98313	2.6318e-19	3.70443e-16
ENSG00000223807	0.641792	-1.27971	0.395474	-3.2359	0.00121262	0.00877337
ENSG00000171053	0.61277	-1.27536	0.451042	-2.82759	0.00468993	0.0242283
ENSG00000268278	2.84249	-1.27357	0.34478	-3.69387	0.000220871	0.002432
ENSG00000252172	0.807178	-1.27186	0.34431	-3.69394	0.000220805	0.00243191
ENSG00000185972	53.0967	-1.27078	0.221066	-5.74843	9.00765e-09	1.04496e-06
ENSG00000261713	0.971559	-1.27008	0.456899	-2.77978	0.0054396	0.0271543
ENSG00000179468	0.936439	-1.26943	0.339487	-3.73927	0.000184557	0.00211894
ENSG00000233766	4.13491	-1.26751	0.353129	-3.58938	0.000331467	0.00332309
ENSG00000230951	1.51507	-1.26706	0.324755	-3.90159	9.55632e-05	0.00128473
ENSG00000152092	554.562	-1.26191	0.294337	-4.2873	1.8086e-05	0.000366467
ENSG00000117707	71.8831	-1.26148	0.232356	-5.42908	5.66438e-08	4.38077e-06
ENSG00000109927	102.769	-1.26133	0.178604	-7.06212	1.63976e-12	7.69356e-10
ENSG00000261527	0.902933	-1.26101	0.320525	-3.93421	8.34707e-05	0.00116366
ENSG00000253678	1.45452	-1.25891	0.387939	-3.24512	0.00117402	0.00856818
ENSG00000260611	17.9534	-1.25866	0.4712	-2.67118	0.00755851	0.0346351
ENSG00000231762	1.56934	-1.25838	0.404616	-3.11006	0.0018705	0.0121143
ENSG00000275381	2.1368	-1.25797	0.244558	-5.14382	2.69201e-07	1.463e-05
ENSG00000170484	4.10703	-1.25642	0.360352	-3.48665	0.000489107	0.00446466
ENSG00000196570	5.11627	-1.2554	0.419468	-2.99284	0.00276392	0.0162574
ENSG00000168079	37.3747	-1.25502	0.302194	-4.15302	3.28114e-05	0.000578699
ENSG00000236741	0.874362	-1.25122	0.414914	-3.01562	0.00256452	0.0153802
ENSG00000267774	2.63892	-1.2509	0.36334	-3.44279	0.000575754	0.00502529
ENSG00000239268	9.775	-1.25068	0.42708	-2.92845	0.00340656	0.0190478
ENSG00000228914	10.2086	-1.24975	0.308215	-4.05482	5.01728e-05	0.000792611
ENSG00000254509	8.61544	-1.24857	0.173517	-7.19567	6.21545e-13	3.12452e-10
ENSG00000255445	3.38172	-1.24667	0.234876	-5.30778	1.1097e-07	7.43798e-06
ENSG00000233673	5.19924	-1.24655	0.245644	-5.07461	3.8829e-07	1.94039e-05
ENSG00000255920	4.23468	-1.24545	0.380329	-3.27466	0.00105788	0.00793364
ENSG00000187080	0.717811	-1.24531	0.394356	-3.15783	0.00158949	0.0107391
ENSG00000165376	15.2695	-1.24377	0.296724	-4.19167	2.76915e-05	0.0005073
ENSG00000225929	2.11953	-1.24374	0.337267	-3.68771	0.00022628	0.00247413
ENSG00000144229	130.484	-1.24321	0.250824	-4.95651	7.17721e-07	3.09573e-05
ENSG00000268560	23.177	-1.24163	0.293666	-4.22803	2.35743e-05	0.000449018
ENSG00000202356	2.23377	-1.23791	0.322187	-3.84222	0.000121926	0.00154612
ENSG00000221866	1125.78	-1.23713	0.284488	-4.34862	1.36996e-05	0.000294983
ENSG00000233128	0.839119	-1.23654	0.465291	-2.65756	0.00787075	0.0356535
ENSG00000229020	4.30899	-1.23421	0.212165	-5.81723	5.983e-09	7.67916e-07
ENSG00000222588	1.24177	-1.23313	0.292486	-4.21603	2.48637e-05	0.000468184
ENSG00000254433	7.85968	-1.23302	0.161535	-7.63319	2.29019e-14	1.58537e-11
ENSG00000238840	2.24699	-1.23203	0.350926	-3.51081	0.000446751	0.00416279
ENSG00000234206	2.65866	-1.23167	0.312487	-3.94152	8.09684e-05	0.00114083
ENSG00000223023	4.25506	-1.23145	0.222365	-5.53795	3.06031e-08	2.63881e-06
ENSG00000250068	5.7131	-1.23106	0.203407	-6.05219	1.4289e-09	2.51409e-07
ENSG00000237068	4.30047	-1.23021	0.298645	-4.11929	3.80045e-05	0.000645541
ENSG00000166004	639.718	-1.22975	0.0698364	-17.609	2.09996e-69	4.43376e-65
ENSG00000207927	0.755452	-1.22923	0.322071	-3.81664	0.00013528	0.00167177
ENSG00000261120	1.72626	-1.22859	0.416144	-2.95232	0.00315399	0.0179687
ENSG00000270325	9.99842	-1.22613	0.443305	-2.76589	0.00567675	0.0280431
ENSG00000213981	20.8507	-1.22596	0.275771	-4.44556	8.76619e-06	0.000210144
ENSG00000232283	2.2614	-1.2251	0.295015	-4.15267	3.28615e-05	0.00057915
ENSG00000235725	336.427	-1.22326	0.298677	-4.09561	4.21065e-05	0.000694815
ENSG00000228478	3.23857	-1.22318	0.367141	-3.33163	0.00086339	0.00683637
ENSG00000240970	24.3179	-1.22245	0.142463	-8.58084	9.41824e-18	1.20516e-14
ENSG00000205445	2.59305	-1.22242	0.366825	-3.33242	0.000860932	0.00682202
ENSG00000140279	81.212	-1.21995	0.225893	-5.40054	6.6442e-08	5.00115e-06
ENSG00000255571	415.847	-1.21975	0.258946	-4.71043	2.47189e-06	7.93768e-05
ENSG00000177103	394.647	-1.21919	0.247454	-4.92694	8.35278e-07	3.45458e-05
ENSG00000104371	8.65876	-1.21714	0.34434	-3.53472	0.000408215	0.0038885
ENSG00000255274	2.39551	-1.2161	0.284253	-4.27825	1.88369e-05	0.000378775
ENSG00000140093	2.25941	-1.2147	0.334841	-3.6277	0.000285963	0.00295747
ENSG00000144355	9.90356	-1.21377	0.308789	-3.93074	8.46852e-05	0.00117787
ENSG00000268731	0.830515	-1.21371	0.324563	-3.73954	0.000184358	0.00211787
ENSG00000238213	4.90588	-1.21365	0.272413	-4.45519	8.38205e-06	0.000203185
ENSG00000145192	9.0046	-1.21211	0.284227	-4.26458	2.00276e-05	0.000396114
ENSG00000256972	3.25394	-1.21121	0.257651	-4.70096	2.58947e-06	8.19682e-05
ENSG00000175093	148.444	-1.20994	0.308883	-3.91714	8.9605e-05	0.00122254
ENSG00000252357	0.410419	-1.20916	0.419612	-2.88162	0.00395642	0.0213296
ENSG00000249304	0.901357	-1.20789	0.379199	-3.18538	0.00144563	0.0100033
ENSG00000279912	0.721827	-1.20788	0.384989	-3.13744	0.00170433	0.0113081
ENSG00000224819	1.61733	-1.20718	0.410027	-2.94416	0.00323831	0.0183278
ENSG00000228431	2.03143	-1.20605	0.281123	-4.29011	1.78588e-05	0.000363103
ENSG00000239620	12.527	-1.2058	0.453295	-2.66008	0.00781225	0.0354833
ENSG00000215734	0.950492	-1.20517	0.462704	-2.60463	0.00919747	0.040027
ENSG00000152672	43.1575	-1.20457	0.259272	-4.64598	3.38461e-06	0.000101363
ENSG00000249171	0.743778	-1.20324	0.434369	-2.7701	0.00560392	0.027771
ENSG00000109832	150.525	-1.2031	0.263058	-4.57353	4.79574e-06	0.000133262
ENSG00000235974	7.6532	-1.20243	0.308196	-3.90149	9.56025e-05	0.00128485
ENSG00000223060	3.66988	-1.19974	0.235575	-5.09279	3.52837e-07	1.80103e-05
ENSG00000235741	0.736846	-1.19964	0.378295	-3.17117	0.00151829	0.0103742
ENSG00000241825	1.5877	-1.19925	0.290713	-4.12522	3.70377e-05	0.000634045
ENSG00000227430	2.62713	-1.19807	0.348674	-3.43609	0.000590176	0.00512364
ENSG00000279693	6.58339	-1.19756	0.264532	-4.52708	5.98041e-06	0.000158727
ENSG00000248245	2.15234	-1.19666	0.314025	-3.81073	0.000138559	0.00170283
ENSG00000253641	35.719	-1.19627	0.286335	-4.17787	2.94256e-05	0.000530779
ENSG00000112238	3.11951	-1.19384	0.382523	-3.12096	0.00180259	0.0117721
ENSG00000225877	3.1634	-1.19285	0.431633	-2.76357	0.00571737	0.0281877
ENSG00000270989	0.84921	-1.19277	0.337193	-3.53736	0.000404146	0.00385678
ENSG00000233716	3.5192	-1.19178	0.230318	-5.17451	2.2851e-07	1.29347e-05
ENSG00000243978	21.6405	-1.18994	0.281258	-4.23077	2.32894e-05	0.000444996
ENSG00000254381	0.548911	-1.18887	0.472316	-2.5171	0.0118325	0.0482309
ENSG00000259033	0.929464	-1.18631	0.473637	-2.50467	0.0122564	0.0495171
ENSG00000183186	52.9105	-1.18608	0.305925	-3.87705	0.000105732	0.00139176
ENSG00000203663	5.00253	-1.18551	0.357547	-3.31569	0.00091417	0.00711721
ENSG00000227712	1.01879	-1.18541	0.432037	-2.74376	0.00607394	0.0294791
ENSG00000197233	1.16395	-1.18535	0.343599	-3.44981	0.000560991	0.00493433
ENSG00000152779	39.4183	-1.18393	0.337089	-3.51223	0.000444362	0.00414458
ENSG00000226819	44.6446	-1.18337	0.21982	-5.38336	7.31086e-08	5.36897e-06
ENSG00000232190	0.839261	-1.18187	0.396747	-2.9789	0.00289282	0.0168142
ENSG00000227487	5.03179	-1.18134	0.317041	-3.72613	0.000194439	0.00220441
ENSG00000247416	28.3168	-1.18051	0.274907	-4.29423	1.753e-05	0.000358295
ENSG00000198300	781.151	-1.18049	0.268082	-4.40347	1.06533e-05	0.00024502
ENSG00000235440	3.60505	-1.18024	0.225212	-5.24054	1.60106e-07	9.88813e-06
ENSG00000242507	1.2687	-1.18011	0.321267	-3.67329	0.00023945	0.00258203
ENSG00000234083	25.3355	-1.1801	0.404269	-2.91909	0.0035106	0.0194799
ENSG00000200815	0.678642	-1.17972	0.357735	-3.29776	0.000974591	0.00747233
ENSG00000214369	2.88933	-1.17962	0.249136	-4.73484	2.19224e-06	7.29485e-05
ENSG00000251513	6.3291	-1.17908	0.248788	-4.73931	2.14452e-06	7.16431e-05
ENSG00000221269	0.933904	-1.17895	0.383125	-3.0772	0.00208952	0.013183
ENSG00000260337	102.472	-1.17892	0.220514	-5.34625	8.97961e-08	6.23655e-06
ENSG00000254506	3.85887	-1.17817	0.242076	-4.86695	1.13333e-06	4.3705e-05
ENSG00000218793	3.26456	-1.1777	0.268283	-4.38978	1.13467e-05	0.000256224
ENSG00000204882	60.8671	-1.17753	0.242424	-4.85731	1.1899e-06	4.51853e-05
ENSG00000255566	10.8983	-1.17675	0.188701	-6.23607	4.48693e-10	9.86821e-08
ENSG00000231393	4.92425	-1.17515	0.196112	-5.9922	2.07021e-09	3.37524e-07
ENSG00000255484	2.87909	-1.17496	0.287836	-4.08207	4.46372e-05	0.000727478
ENSG00000119973	1.55337	-1.17473	0.421253	-2.78865	0.00529279	0.02657
ENSG00000127324	327.446	-1.17463	0.310865	-3.7786	0.000157711	0.00188499
ENSG00000270777	0.8829	-1.17392	0.410885	-2.85705	0.00427602	0.0226497
ENSG00000259594	4.15238	-1.17173	0.293518	-3.99204	6.55063e-05	0.000973688
ENSG00000225728	0.663738	-1.17073	0.403569	-2.90093	0.00372056	0.0202966
ENSG00000227745	4.43578	-1.17035	0.289493	-4.04274	5.28312e-05	0.000823819
ENSG00000186854	342.534	-1.16962	0.215936	-5.41653	6.07679e-08	4.63185e-06
ENSG00000267771	0.96141	-1.16832	0.368611	-3.16953	0.00152685	0.0104137
ENSG00000142449	1895.4	-1.16778	0.276758	-4.21951	2.44839e-05	0.000462586
ENSG00000220721	2.09376	-1.16775	0.294876	-3.96014	7.49064e-05	0.00107844
ENSG00000175894	63.5141	-1.16771	0.302555	-3.85951	0.000113614	0.0014664
ENSG00000204710	28.1358	-1.16722	0.297045	-3.92944	8.51425e-05	0.0011826
ENSG00000265810	1.49005	-1.16582	0.401734	-2.90197	0.00370828	0.0202547
ENSG00000199875	1.15415	-1.16204	0.273388	-4.25051	2.13282e-05	0.000415609
ENSG00000207595	0.477647	-1.16197	0.458003	-2.53703	0.0111798	0.0462516
ENSG00000279586	2.2733	-1.16185	0.344974	-3.36794	0.000757309	0.0061836
ENSG00000258878	5.33966	-1.16136	0.300658	-3.86272	0.000112133	0.0014547
ENSG00000253230	0.472888	-1.16054	0.461846	-2.51282	0.011977	0.0486909
ENSG00000215367	11.1786	-1.1586	0.300517	-3.85534	0.000115568	0.00148603
ENSG00000164362	70.4513	-1.15739	0.234006	-4.94601	7.57513e-07	3.22455e-05
ENSG00000254990	4.17287	-1.15569	0.220183	-5.24877	1.53116e-07	9.57667e-06
ENSG00000197454	0.649633	-1.15462	0.426718	-2.7058	0.00681397	0.0321019
ENSG00000272371	2.77493	-1.15363	0.270938	-4.2579	2.06356e-05	0.000404916
ENSG00000222987	1.0484	-1.15195	0.450783	-2.55545	0.010605	0.0444927
ENSG00000254192	3.83889	-1.15093	0.267284	-4.30604	1.66205e-05	0.000343538
ENSG00000276505	7.00773	-1.15027	0.18048	-6.37336	1.84936e-10	4.59892e-08
ENSG00000225805	3.03649	-1.15025	0.198779	-5.78657	7.18394e-09	8.8185e-07
ENSG00000274658	1.20044	-1.15016	0.45055	-2.55278	0.0106866	0.0447328
ENSG00000224185	1.00669	-1.15002	0.409791	-2.80636	0.00501048	0.0255035
ENSG00000175967	5.16371	-1.14991	0.274486	-4.18931	2.79804e-05	0.000511263
ENSG00000229019	2.11737	-1.1498	0.394057	-2.91785	0.00352448	0.0195313
ENSG00000166105	10.2856	-1.14754	0.29733	-3.85949	0.000113625	0.0014664
ENSG00000141431	103.42	-1.14642	0.290931	-3.94051	8.13097e-05	0.00114449
ENSG00000238419	1.50094	-1.14602	0.408636	-2.80449	0.0050396	0.0256271
ENSG00000256008	2.97699	-1.14567	0.436721	-2.62335	0.00870689	0.0384749
ENSG00000275026	0.594403	-1.14482	0.449037	-2.5495	0.0107878	0.0450579
ENSG00000203601	1.184	-1.14444	0.339184	-3.3741	0.000740578	0.00608057
ENSG00000274281	3.9405	-1.14374	0.34367	-3.32802	0.000874641	0.00690347
ENSG00000253649	35.8243	-1.14328	0.313183	-3.65051	0.000261721	0.00275878
ENSG00000253369	10.4899	-1.14308	0.401238	-2.84888	0.00438729	0.0230725
ENSG00000081148	1304.25	-1.1423	0.335502	-3.40475	0.000662241	0.00560185
ENSG00000279482	2.67747	-1.14228	0.241649	-4.72702	2.27836e-06	7.49914e-05
ENSG00000232718	0.890222	-1.14167	0.400424	-2.85116	0.00435602	0.0229669
ENSG00000223249	2.52103	-1.14156	0.235512	-4.84715	1.2525e-06	4.70126e-05
ENSG00000234997	4.44444	-1.14149	0.311714	-3.66197	0.000250286	0.00266687
ENSG00000267343	0.793272	-1.14138	0.36018	-3.16891	0.00153012	0.010423
ENSG00000281112	0.963639	-1.14126	0.259383	-4.3999	1.08303e-05	0.000248145
ENSG00000244056	3.89621	-1.14069	0.247756	-4.60407	4.14319e-06	0.000119014
ENSG00000241231	0.617849	-1.13899	0.434882	-2.61909	0.00881654	0.038797
ENSG00000183340	854.449	-1.13793	0.0825124	-13.791	2.88783e-43	2.43889e-39
ENSG00000259905	7.22185	-1.1371	0.449485	-2.52978	0.0114133	0.0469646
ENSG00000270773	10.1693	-1.13586	0.281705	-4.03208	5.52848e-05	0.000855446
ENSG00000228918	5.75822	-1.13548	0.359819	-3.15569	0.00160121	0.0108005
ENSG00000129159	24.92	-1.13506	0.272818	-4.1605	3.17546e-05	0.000565543
ENSG00000122012	268.802	-1.13415	0.295005	-3.84453	0.000120784	0.00153775
ENSG00000160117	344.867	-1.13389	0.212448	-5.33725	9.43693e-08	6.49012e-06
ENSG00000259056	1.84379	-1.13379	0.322755	-3.51285	0.000443334	0.00413899
ENSG00000255318	15.7842	-1.13268	0.224058	-5.0553	4.29718e-07	2.10263e-05
ENSG00000226521	1.13838	-1.13248	0.355774	-3.18314	0.00145686	0.0100611
ENSG00000258077	2.23745	-1.13103	0.363849	-3.10852	0.00188029	0.0121591
ENSG00000237158	4.00146	-1.1305	0.355725	-3.17802	0.00148287	0.0101966
ENSG00000151834	6.00028	-1.1302	0.441486	-2.55999	0.0104676	0.0440516
ENSG00000080572	18.4922	-1.12962	0.392219	-2.88007	0.00397586	0.0214116
ENSG00000197301	234.868	-1.12908	0.220074	-5.13044	2.89067e-07	1.53927e-05
ENSG00000270367	0.575356	-1.12879	0.416191	-2.71218	0.00668419	0.0316463
ENSG00000256650	3.3414	-1.12866	0.348556	-3.2381	0.00120328	0.00872438
ENSG00000252212	2.55995	-1.12848	0.225801	-4.99768	5.80232e-07	2.62891e-05
ENSG00000205716	3.08322	-1.12835	0.325925	-3.46198	0.000536226	0.00477101
ENSG00000254909	13.567	-1.12789	0.155037	-7.27497	3.46491e-13	1.82891e-10
ENSG00000237693	2.80358	-1.12704	0.253483	-4.44621	8.73985e-06	0.00020993
ENSG00000188293	65.2757	-1.12619	0.353755	-3.18354	0.00145485	0.0100497
ENSG00000257817	1.1158	-1.12554	0.401457	-2.80365	0.00505276	0.0256754
ENSG00000236115	0.956381	-1.12486	0.340386	-3.30467	0.000950887	0.00733413
ENSG00000279261	5.72307	-1.12393	0.345593	-3.25217	0.00114527	0.00842089
ENSG00000171595	37.18	-1.1225	0.423297	-2.6518	0.00800631	0.0361283
ENSG00000229492	4.06282	-1.12237	0.34042	-3.29702	0.000977173	0.00748197
ENSG00000070182	248.73	-1.12204	0.20907	-5.36683	8.01318e-08	5.7226e-06
ENSG00000233872	1.63901	-1.12116	0.285923	-3.92121	8.81065e-05	0.00120991
ENSG00000280644	0.996726	-1.12037	0.30271	-3.70113	0.000214643	0.00238206
ENSG00000234632	4.5066	-1.11975	0.216925	-5.16192	2.44431e-07	1.36471e-05
ENSG00000241158	92.8822	-1.11871	0.228146	-4.90346	9.4161e-07	3.78319e-05
ENSG00000226757	1.9339	-1.1177	0.395944	-2.82287	0.00475966	0.0244896
ENSG00000271662	61.8365	-1.11708	0.190168	-5.87421	4.24877e-09	6.00043e-07
ENSG00000204424	5.23837	-1.1166	0.293127	-3.80928	0.000139372	0.00171183
ENSG00000138109	1.83324	-1.11628	0.439417	-2.54036	0.0110739	0.0459036
ENSG00000232778	1.51842	-1.11593	0.280054	-3.98468	6.75724e-05	0.000998034
ENSG00000164287	555.482	-1.11572	0.411161	-2.71358	0.00665611	0.0315487
ENSG00000183287	109.632	-1.1149	0.22269	-5.00649	5.54318e-07	2.56658e-05
ENSG00000236842	2.05381	-1.11427	0.243279	-4.58019	4.64544e-06	0.000130168
ENSG00000261795	15.2483	-1.11394	0.286354	-3.89008	0.00010021	0.00133068
ENSG00000236027	1.32605	-1.11348	0.350344	-3.17824	0.00148171	0.0101919
ENSG00000221044	3.51257	-1.11225	0.235561	-4.72171	2.33873e-06	7.64378e-05
ENSG00000255121	145.09	-1.11202	0.123682	-8.99092	2.45166e-19	3.56986e-16
ENSG00000180336	75.132	-1.11154	0.197882	-5.61718	1.94098e-08	1.87556e-06
ENSG00000267606	2.82317	-1.11097	0.267755	-4.14919	3.33648e-05	0.000585782
ENSG00000168539	17.8042	-1.1103	0.335905	-3.30539	0.00094844	0.00732305
ENSG00000263300	1.84879	-1.10994	0.244913	-4.53199	5.84298e-06	0.000155666
ENSG00000253328	2.81188	-1.10922	0.235806	-4.70394	2.55184e-06	8.13872e-05
ENSG00000260234	1.67798	-1.10789	0.344711	-3.21398	0.00130911	0.00926577
ENSG00000255552	5.42543	-1.1077	0.279205	-3.96735	7.26756e-05	0.0010546
ENSG00000254428	25.9859	-1.10753	0.134215	-8.2519	1.55889e-16	1.60555e-13
ENSG00000259502	6.27131	-1.10738	0.205984	-5.37606	7.61332e-08	5.55246e-06
ENSG00000173626	25.3424	-1.10697	0.31965	-3.46309	0.000534018	0.0047596
ENSG00000157335	32.5055	-1.10368	0.310596	-3.55342	0.000380258	0.003694
ENSG00000239160	0.932697	-1.10237	0.373619	-2.95051	0.00317248	0.0180521
ENSG00000241475	0.626185	-1.10178	0.416818	-2.64331	0.00820998	0.0368565
ENSG00000137285	878.529	-1.09976	0.373949	-2.94094	0.00327219	0.0184651
ENSG00000267108	7.83439	-1.09951	0.22542	-4.8776	1.07386e-06	4.21037e-05
ENSG00000278041	8.11595	-1.09909	0.341788	-3.21572	0.00130118	0.00922824
ENSG00000281827	3.41752	-1.09818	0.215776	-5.08946	3.59084e-07	1.82687e-05
ENSG00000224394	1.69186	-1.09769	0.383224	-2.86436	0.00417853	0.0222702
ENSG00000145721	1542.77	-1.09727	0.323326	-3.3937	0.000689545	0.00577612
ENSG00000227240	0.585544	-1.09622	0.4364	-2.51195	0.0120065	0.0487815
ENSG00000164007	189.411	-1.09598	0.422449	-2.59435	0.00947698	0.0409186
ENSG00000275305	2.24162	-1.09347	0.40922	-2.67208	0.00753825	0.0345772
ENSG00000224689	149.322	-1.09324	0.312482	-3.49857	0.000467752	0.00431544
ENSG00000253520	27.2734	-1.09309	0.22809	-4.79238	1.64817e-06	5.8338e-05
ENSG00000246790	14.0025	-1.09256	0.210254	-5.19637	2.03216e-07	1.18198e-05
ENSG00000233011	0.715367	-1.09177	0.434433	-2.5131	0.0119677	0.0486577
ENSG00000242525	7.03161	-1.09168	0.333687	-3.27157	0.00106954	0.00800486
ENSG00000102678	329.6	-1.09126	0.267523	-4.07915	4.5201e-05	0.000733833
ENSG00000205822	3.69384	-1.08994	0.285833	-3.81322	0.000137169	0.00169067
ENSG00000255817	1.14371	-1.0891	0.324882	-3.35231	0.000801406	0.00645574
ENSG00000252269	1.34736	-1.08847	0.305319	-3.56503	0.000363818	0.00358104
ENSG00000231550	5.6488	-1.08786	0.202709	-5.36662	8.02278e-08	5.7226e-06
ENSG00000256912	1.58704	-1.08754	0.356772	-3.04827	0.00230162	0.0141463
ENSG00000183571	3.36394	-1.08743	0.309282	-3.51597	0.000438147	0.00410418
ENSG00000264344	1.75447	-1.08606	0.258977	-4.19364	2.74514e-05	0.000504214
ENSG00000273531	0.671356	-1.08516	0.385088	-2.81796	0.004833	0.0247764
ENSG00000236194	2.87938	-1.0844	0.222405	-4.87579	1.08376e-06	4.23739e-05
ENSG00000253873	117.545	-1.08409	0.242001	-4.47969	7.47501e-06	0.000186663
ENSG00000224221	5.60386	-1.08347	0.370529	-2.92412	0.00345434	0.0192385
ENSG00000273694	0.883439	-1.08308	0.394069	-2.74845	0.00598772	0.0291765
ENSG00000252914	1.19388	-1.08026	0.34053	-3.17228	0.00151247	0.0103428
ENSG00000243187	3.26681	-1.07969	0.28936	-3.73131	0.000190487	0.00217091
ENSG00000280367	30.2314	-1.07937	0.160011	-6.74558	1.52416e-11	5.64569e-09
ENSG00000269615	3.51351	-1.07832	0.359932	-2.99589	0.00273649	0.0161275
ENSG00000233817	20.5342	-1.07756	0.239921	-4.49131	7.07866e-06	0.000179924
ENSG00000202089	1.3213	-1.0774	0.305159	-3.53061	0.000414608	0.00393372
ENSG00000182255	10.9238	-1.07696	0.346759	-3.1058	0.00189764	0.0122444
ENSG00000265060	8.47632	-1.07689	0.411164	-2.61913	0.00881555	0.0387967
ENSG00000199668	0.84254	-1.07652	0.387276	-2.77972	0.00544055	0.0271558
ENSG00000101958	13.1683	-1.0762	0.301736	-3.56669	0.000361522	0.00356515
ENSG00000269445	0.725752	-1.07552	0.392407	-2.74082	0.00612865	0.0296611
ENSG00000252034	1.04456	-1.07534	0.321242	-3.34746	0.000815546	0.00654094
ENSG00000256350	11.0482	-1.0748	0.422935	-2.54128	0.0110447	0.0458047
ENSG00000240707	8.48234	-1.07458	0.397847	-2.70098	0.00691347	0.0324156
ENSG00000234459	6.19711	-1.07386	0.222097	-4.8351	1.33081e-06	4.9583e-05
ENSG00000200677	0.672824	-1.07357	0.344745	-3.1141	0.00184507	0.0119901
ENSG00000235205	8.72396	-1.07331	0.301137	-3.5642	0.000364967	0.00358907
ENSG00000255090	30.2527	-1.07329	0.223379	-4.8048	1.54906e-06	5.53871e-05
ENSG00000259793	2.65788	-1.07275	0.260276	-4.12158	3.76288e-05	0.000640448
ENSG00000273720	4.46561	-1.0722	0.324215	-3.30707	0.000942767	0.0072888
ENSG00000184647	2.69858	-1.07219	0.378599	-2.832	0.00462582	0.023988
ENSG00000264714	37.179	-1.0714	0.247592	-4.32727	1.50969e-05	0.000317479
ENSG00000234567	4.18008	-1.07124	0.310726	-3.44755	0.000565705	0.00496208
ENSG00000254500	0.428042	-1.07116	0.391599	-2.73534	0.00623166	0.0300393
ENSG00000259540	4.77208	-1.07091	0.282985	-3.78433	0.000154124	0.00185366
ENSG00000270876	19.6884	-1.07051	0.210612	-5.08288	3.71763e-07	1.87646e-05
ENSG00000230312	1.19656	-1.0692	0.355956	-3.00374	0.00266684	0.015812
ENSG00000099954	263.92	-1.06897	0.320218	-3.33826	0.000843045	0.00671312
ENSG00000249238	0.935492	-1.06896	0.411712	-2.59638	0.00942105	0.040748
ENSG00000236241	2.68211	-1.06863	0.292057	-3.65897	0.000253234	0.00268655
ENSG00000265095	1.57847	-1.06793	0.365631	-2.92078	0.00349154	0.0193997
ENSG00000206762	4.08466	-1.06723	0.209705	-5.0892	3.59584e-07	1.82722e-05
ENSG00000173124	4.47701	-1.06694	0.262296	-4.06769	4.74807e-05	0.000760898
ENSG00000261156	0.632786	-1.06566	0.387912	-2.74718	0.00601102	0.0292596
ENSG00000279347	16.8194	-1.06562	0.163817	-6.50495	7.77213e-11	2.18796e-08
ENSG00000208009	4.17963	-1.06484	0.217543	-4.89483	9.83913e-07	3.9159e-05
ENSG00000231892	1.25658	-1.06476	0.377534	-2.8203	0.00479785	0.0246411
ENSG00000272507	5.39953	-1.06435	0.201346	-5.28617	1.24901e-07	8.17706e-06
ENSG00000207721	10.3834	-1.06379	0.183366	-5.80146	6.57395e-09	8.26186e-07
ENSG00000243107	10.0464	-1.06178	0.181842	-5.83902	5.25099e-09	6.86236e-07
ENSG00000271236	1.38668	-1.06164	0.321305	-3.30415	0.000952655	0.00734434
ENSG00000167612	27.7133	-1.06161	0.352913	-3.00812	0.00262865	0.0156448
ENSG00000254404	4.76653	-1.06093	0.311172	-3.40947	0.000650902	0.00552031
ENSG00000206951	2.12502	-1.05874	0.247023	-4.28601	1.81907e-05	0.000367706
ENSG00000280753	19.9811	-1.05849	0.221307	-4.78289	1.72796e-06	6.01537e-05
ENSG00000237916	3.13185	-1.05778	0.226662	-4.66678	3.05952e-06	9.3687e-05
ENSG00000198797	94.519	-1.05602	0.334411	-3.15784	0.00158941	0.0107391
ENSG00000238208	0.771409	-1.05601	0.337929	-3.12494	0.0017784	0.0116447
ENSG00000278451	1.09311	-1.05593	0.404994	-2.60728	0.00912642	0.0397833
ENSG00000153162	324.44	-1.05518	0.217432	-4.85293	1.21648e-06	4.59467e-05
ENSG00000232215	2.20008	-1.05486	0.370915	-2.84395	0.00445578	0.023339
ENSG00000179603	32.6633	-1.05478	0.234733	-4.49353	7.00515e-06	0.000179277
ENSG00000263712	1.123	-1.05441	0.296386	-3.55757	0.000374303	0.00365433
ENSG00000270690	1.63659	-1.05324	0.252811	-4.16613	3.09809e-05	0.000554335
ENSG00000277984	5.16572	-1.05314	0.212393	-4.95845	7.10588e-07	3.07124e-05
ENSG00000196104	164.729	-1.05288	0.336471	-3.12919	0.0017529	0.0115324
ENSG00000251783	1.0151	-1.05265	0.314623	-3.34574	0.000820632	0.00657493
ENSG00000222501	1.32496	-1.05249	0.316707	-3.32322	0.000889863	0.00698313
ENSG00000250292	8.74119	-1.05239	0.37299	-2.82149	0.00478007	0.0245737
ENSG00000239923	0.815106	-1.05107	0.380788	-2.76025	0.0057757	0.0283957
ENSG00000221275	1.17732	-1.0504	0.371516	-2.82733	0.00469377	0.0242392
ENSG00000201659	1.13386	-1.04917	0.317322	-3.30632	0.000945299	0.00730281
ENSG00000019102	665.667	-1.04775	0.31505	-3.32565	0.000882131	0.00694051
ENSG00000225792	198.344	-1.04732	0.28925	-3.62081	0.000293684	0.00301958
ENSG00000206669	0.674708	-1.04689	0.380649	-2.75027	0.00595461	0.029042
ENSG00000258524	1.76356	-1.0467	0.236697	-4.42211	9.77435e-06	0.000229174
ENSG00000034971	21.462	-1.04625	0.297449	-3.51741	0.000435775	0.00408558
ENSG00000220412	13.1682	-1.04623	0.253328	-4.12994	3.62853e-05	0.000624885
ENSG00000230497	0.598729	-1.04508	0.368587	-2.83537	0.0045773	0.023833
ENSG00000225385	12.2423	-1.04417	0.20314	-5.14016	2.74511e-07	1.48613e-05
ENSG00000110975	18.65	-1.04314	0.357385	-2.9188	0.00351377	0.0194949
ENSG00000144852	65.8542	-1.0425	0.177468	-5.87428	4.24682e-09	6.00043e-07
ENSG00000261655	128.572	-1.04219	0.231819	-4.4957	6.93415e-06	0.000177783
ENSG00000251158	1.50923	-1.04178	0.336391	-3.09692	0.00195544	0.0125357
ENSG00000256723	1.19686	-1.04151	0.318015	-3.27503	0.0010565	0.00792754
ENSG00000229857	18.0088	-1.04057	0.336085	-3.09615	0.00196053	0.0125494
ENSG00000226425	1.98481	-1.04012	0.357071	-2.91291	0.00358072	0.0197471
ENSG00000251224	2.26797	-1.03956	0.248427	-4.18455	2.8573e-05	0.000519842
ENSG00000233455	0.995738	-1.03947	0.384267	-2.70507	0.00682894	0.0321442
ENSG00000120440	21.6158	-1.0394	0.268719	-3.868	0.00010973	0.00143154
ENSG00000241493	4.77366	-1.03924	0.229097	-4.53626	5.72601e-06	0.000153227
ENSG00000120057	142.968	-1.03902	0.30648	-3.39017	0.000698484	0.00582339
ENSG00000237766	6.40915	-1.03828	0.213982	-4.85217	1.22117e-06	4.60394e-05
ENSG00000143125	42.3287	-1.03736	0.317974	-3.26239	0.00110476	0.00820449
ENSG00000269662	4.6217	-1.03702	0.257042	-4.03444	5.47337e-05	0.000848785
ENSG00000264204	15.4499	-1.0369	0.29963	-3.4606	0.000538977	0.00478843
ENSG00000257643	0.981356	-1.03639	0.358913	-2.88758	0.00388223	0.0210065
ENSG00000257763	3.39565	-1.03621	0.227381	-4.55717	5.18464e-06	0.000141465
ENSG00000268079	16.9062	-1.0362	0.377588	-2.74427	0.00606451	0.0294423
ENSG00000229900	4.13171	-1.03588	0.290549	-3.56524	0.00036353	0.0035791
ENSG00000205669	3.39823	-1.03526	0.234202	-4.42037	9.85322e-06	0.000230383
ENSG00000268170	0.832427	-1.03485	0.354933	-2.91562	0.00354978	0.0196277
ENSG00000118194	445.963	-1.0346	0.273456	-3.78343	0.000154679	0.00185768
ENSG00000258131	2.39172	-1.0341	0.314451	-3.28858	0.00100695	0.00766
ENSG00000197838	14.8896	-1.03334	0.410328	-2.51832	0.0117915	0.0481127
ENSG00000164112	31.7855	-1.03328	0.241056	-4.28646	1.81539e-05	0.000367315
ENSG00000180152	1.10234	-1.03243	0.360957	-2.86027	0.00423278	0.0224651
ENSG00000202279	1.19607	-1.03068	0.312687	-3.29621	0.000979988	0.00749673
ENSG00000239944	0.882475	-1.03065	0.344648	-2.99045	0.0027857	0.0163423
ENSG00000126500	77.4254	-1.0303	0.264416	-3.89652	9.75841e-05	0.00130401
ENSG00000255118	13.487	-1.02976	0.239549	-4.29875	1.71764e-05	0.000352777
ENSG00000172640	5.43045	-1.02868	0.231845	-4.43694	9.1247e-06	0.000216459
ENSG00000272980	10.015	-1.02718	0.167694	-6.12534	9.04925e-10	1.73692e-07
ENSG00000239590	5.53027	-1.0268	0.296961	-3.4577	0.000544814	0.00482966
ENSG00000251804	0.80041	-1.02664	0.339456	-3.02436	0.00249161	0.0150427
ENSG00000218357	9.57016	-1.02656	0.369353	-2.77935	0.00544674	0.0271707
ENSG00000259379	1.23616	-1.0256	0.347636	-2.95022	0.0031755	0.0180589
ENSG00000206150	5.48198	-1.02506	0.312522	-3.27996	0.00103823	0.00783018
ENSG00000281133	2.10185	-1.02493	0.252194	-4.06405	4.82278e-05	0.000768787
ENSG00000112164	31.2901	-1.02448	0.328998	-3.11394	0.00184606	0.0119929
ENSG00000269037	3.88205	-1.02396	0.326002	-3.14096	0.00168397	0.0112124
ENSG00000166091	5.82908	-1.02298	0.364798	-2.80425	0.00504339	0.0256433
ENSG00000281684	0.575827	-1.0227	0.348722	-2.93269	0.00336034	0.0188442
ENSG00000238963	1.34508	-1.02267	0.305294	-3.34977	0.000808779	0.00649923
ENSG00000224731	5.07548	-1.02228	0.4038	-2.53165	0.0113528	0.0467953
ENSG00000229029	3.8001	-1.02227	0.24307	-4.20565	2.6033e-05	0.000485118
ENSG00000257075	3.89634	-1.02069	0.360304	-2.83286	0.0046133	0.0239534
ENSG00000212493	2.93443	-1.02004	0.236969	-4.30453	1.67342e-05	0.000345205
ENSG00000078549	884.661	-1.01994	0.293247	-3.4781	0.000504988	0.00457305
ENSG00000271046	1.92932	-1.01985	0.243371	-4.19049	2.78348e-05	0.000509043
ENSG00000237423	2.50999	-1.01981	0.362021	-2.81699	0.00484753	0.0248449
ENSG00000254905	2.11922	-1.01973	0.214956	-4.74389	2.09652e-06	7.03734e-05
ENSG00000201164	0.60327	-1.01929	0.351116	-2.903	0.00369605	0.0202063
ENSG00000267199	47.8212	-1.01907	0.180118	-5.65782	1.53311e-08	1.54507e-06
ENSG00000280777	9.10994	-1.01868	0.272401	-3.73964	0.000184281	0.00211787
ENSG00000255334	0.817681	-1.01864	0.337536	-3.01788	0.0025455	0.0152967
ENSG00000221424	2.87301	-1.01825	0.337599	-3.01616	0.00255995	0.0153593
ENSG00000149328	2424.76	-1.01805	0.140432	-7.24939	4.18655e-13	2.15592e-10
ENSG00000228948	1.89807	-1.01796	0.33044	-3.08062	0.00206571	0.0130738
ENSG00000103546	6.83405	-1.01784	0.378984	-2.6857	0.0072378	0.0334975
ENSG00000147256	11.8387	-1.0164	0.336185	-3.02334	0.00250001	0.0150768
ENSG00000250699	4.84464	-1.01629	0.164679	-6.17132	6.7724e-10	1.38824e-07
ENSG00000218698	0.88766	-1.01576	0.376732	-2.69625	0.00701245	0.0327525
ENSG00000230646	4.53572	-1.01555	0.279109	-3.63853	0.000274203	0.0028639
ENSG00000211553	10.348	-1.01546	0.198542	-5.11456	3.14467e-07	1.64141e-05
ENSG00000229807	3569.28	-1.01487	0.238899	-4.24812	2.15571e-05	0.00041891
ENSG00000250050	9.54115	-1.01467	0.206348	-4.91727	8.77611e-07	3.58057e-05
ENSG00000259621	2.39895	-1.01413	0.263223	-3.85275	0.000116797	0.00149908
ENSG00000278938	3.59217	-1.01277	0.348601	-2.90525	0.00366963	0.0200956
ENSG00000233647	1.24963	-1.01268	0.291063	-3.47924	0.000502842	0.00455948
ENSG00000125975	1.89362	-1.01258	0.328071	-3.08645	0.00202564	0.0128801
ENSG00000200942	1.44629	-1.01215	0.328661	-3.07962	0.00207262	0.0131071
ENSG00000260066	14.2727	-1.01138	0.361652	-2.79655	0.00516508	0.0260767
ENSG00000142609	103.229	-1.01069	0.300407	-3.36441	0.00076708	0.00625077
ENSG00000228663	14.5065	-1.01048	0.176904	-5.71202	1.11642e-08	1.2119e-06
ENSG00000233367	0.831576	-1.01043	0.368372	-2.74296	0.00608877	0.0295156
ENSG00000220506	3.26403	-1.01029	0.253613	-3.98358	6.78862e-05	0.00100162
ENSG00000233176	1.19093	-1.00922	0.392135	-2.57365	0.0100633	0.0427723
ENSG00000242097	0.923508	-1.00891	0.365124	-2.76319	0.00572399	0.0282104
ENSG00000266618	0.517481	-1.00885	0.383504	-2.63063	0.0085228	0.0378985
ENSG00000259982	4.23253	-1.00439	0.280553	-3.58004	0.000343539	0.00342137
ENSG00000257391	3.45656	-1.00404	0.340332	-2.95019	0.00317582	0.0180589
ENSG00000178233	22.1736	-1.00385	0.249143	-4.02919	5.5969e-05	0.000863185
ENSG00000240322	5.3309	-1.00383	0.191993	-5.22847	1.70922e-07	1.0445e-05
ENSG00000255847	89.194	-1.00333	0.226885	-4.42219	9.77054e-06	0.000229174
ENSG00000170777	9.0734	-1.00316	0.364728	-2.75043	0.00595167	0.029031
ENSG00000169075	2.1758	-1.00277	0.244129	-4.10756	3.99867e-05	0.000670047
ENSG00000225037	2.83771	-1.0024	0.223495	-4.48512	7.28744e-06	0.000183583
ENSG00000265194	22.0579	-1.00223	0.173718	-5.76929	7.96054e-09	9.57691e-07
ENSG00000274184	31.6081	-1.00204	0.183436	-5.46263	4.69123e-08	3.7417e-06
ENSG00000254274	2.16455	-1.00183	0.25926	-3.86418	0.000111462	0.00144733
ENSG00000258647	86.5127	-1.00183	0.261603	-3.82956	0.000128371	0.00160656
ENSG00000252355	2.2477	-1.00067	0.240601	-4.15905	3.19568e-05	0.000567945
ENSG00000138653	2.43399	-1.00034	0.391885	-2.55262	0.0106915	0.0447354
ENSG00000263898	0.895015	-1.00028	0.332038	-3.01255	0.00259066	0.0154842
ENSG00000233392	39.9622	-1.00027	0.368065	-2.71766	0.00657463	0.0312362
ENSG00000244245	236.284	1.00051	0.170405	5.87133	4.32306e-09	6.00915e-07
ENSG00000277247	5.25703	1.00098	0.361534	2.76871	0.00562786	0.0278635
ENSG00000233419	7.20138	1.0021	0.185636	5.3982	6.73139e-08	5.04878e-06
ENSG00000244331	18.8213	1.00234	0.178249	5.62327	1.87381e-08	1.82317e-06
ENSG00000276758	0.775754	1.00275	0.388522	2.58094	0.00985327	0.0421341
ENSG00000227663	6.04906	1.00342	0.20646	4.86014	1.17302e-06	4.47857e-05
ENSG00000237875	13.1345	1.00417	0.187164	5.36517	8.08742e-08	5.75898e-06
ENSG00000196154	9908.15	1.00458	0.216375	4.64276	3.43791e-06	0.000102813
ENSG00000249064	10.7542	1.00798	0.176753	5.70275	1.17888e-08	1.26263e-06
ENSG00000197406	52.4421	1.00811	0.286	3.52487	0.000423685	0.00399485
ENSG00000226729	5.46585	1.00826	0.237222	4.25029	2.13498e-05	0.000415839
ENSG00000240474	1.44501	1.00852	0.377888	2.66882	0.00761173	0.0348008
ENSG00000225667	5.15616	1.00858	0.292238	3.45124	0.000558014	0.00491881
ENSG00000205927	3.10059	1.00869	0.297534	3.39017	0.000698498	0.00582339
ENSG00000244731	2208.18	1.00894	0.23981	4.20726	2.58487e-05	0.000482757
ENSG00000224161	6.20842	1.009	0.215624	4.67943	2.87667e-06	8.945e-05
ENSG00000207110	26.5365	1.00984	0.251911	4.0087	6.10544e-05	0.000921424
ENSG00000229032	5.11841	1.01025	0.233098	4.33401	1.46417e-05	0.000310223
ENSG00000139329	14793.5	1.01039	0.25962	3.8918	9.9504e-05	0.00132422
ENSG00000229941	83.3169	1.01107	0.294276	3.43578	0.000590852	0.00512634
ENSG00000143858	205.508	1.01142	0.265632	3.80759	0.000140326	0.00172104
ENSG00000272632	7.13751	1.01188	0.305974	3.30708	0.000942727	0.0072888
ENSG00000248927	2.04594	1.01228	0.285489	3.54576	0.000391481	0.00377421
ENSG00000280127	4.10684	1.01321	0.321867	3.14791	0.00164441	0.0110202
ENSG00000275643	0.763933	1.01409	0.292373	3.46849	0.000523388	0.00469138
ENSG00000100450	93.1164	1.01467	0.23288	4.35706	1.31822e-05	0.000287227
ENSG00000105374	557.26	1.01472	0.216752	4.68148	2.84813e-06	8.88243e-05
ENSG00000054803	32.1287	1.01596	0.255308	3.97935	6.91036e-05	0.0010178
ENSG00000140297	237.894	1.01605	0.253346	4.01053	6.05822e-05	0.000916246
ENSG00000105419	397.47	1.01634	0.194774	5.21804	1.80824e-07	1.09081e-05
ENSG00000257925	1.38557	1.01718	0.379872	2.67769	0.00741312	0.0341219
ENSG00000202198	20017.6	1.01748	0.285484	3.56404	0.000365185	0.00358954
ENSG00000211890	1074.69	1.01907	0.327295	3.11361	0.00184815	0.0120019
ENSG00000225071	88.5096	1.02091	0.18766	5.44021	5.32179e-08	4.13528e-06
ENSG00000248234	0.651547	1.02105	0.334905	3.04877	0.00229782	0.014128
ENSG00000070031	38.9836	1.02139	0.205987	4.95852	7.10338e-07	3.07124e-05
ENSG00000241431	95.4819	1.02176	0.162168	6.30059	2.96516e-10	6.9561e-08
ENSG00000231826	21.7604	1.02209	0.315509	3.23951	0.00119735	0.00869487
ENSG00000198807	101.881	1.02238	0.370254	2.76128	0.00575749	0.0283424
ENSG00000279252	67.8445	1.02262	0.160457	6.37318	1.85146e-10	4.59892e-08
ENSG00000188716	1.64309	1.02293	0.362474	2.82207	0.00477147	0.0245325
ENSG00000174899	166.193	1.02306	0.289537	3.53343	0.000410206	0.00390018
ENSG00000233818	29.3804	1.02312	0.148017	6.91219	4.77231e-12	1.99525e-09
ENSG00000248663	75.5882	1.02352	0.399518	2.56188	0.0104107	0.0438692
ENSG00000133110	5483.76	1.02419	0.313362	3.26839	0.0010816	0.00807226
ENSG00000101443	95868.2	1.02436	0.17942	5.70928	1.13453e-08	1.22841e-06
ENSG00000206941	3.10933	1.02504	0.343639	2.98289	0.00285537	0.0166538
ENSG00000231366	2.84128	1.02665	0.221979	4.62496	3.74667e-06	0.000110659
ENSG00000100097	17825.7	1.02691	0.149049	6.88976	5.58885e-12	2.29127e-09
ENSG00000257037	0.682111	1.029	0.410572	2.50626	0.0122017	0.0493431
ENSG00000162545	1331.22	1.0296	0.209145	4.92289	8.52763e-07	3.50971e-05
ENSG00000196656	155.506	1.03014	0.198062	5.2011	1.98112e-07	1.1619e-05
ENSG00000202515	8.38507	1.03084	0.294225	3.50358	0.000459048	0.00425559
ENSG00000233296	117.435	1.03314	0.308184	3.35233	0.000801341	0.00645574
ENSG00000185633	3663.41	1.03418	0.225718	4.58173	4.6114e-06	0.000129472
ENSG00000161103	2.7031	1.03498	0.309143	3.34789	0.000814298	0.00653217
ENSG00000224291	3.4386	1.03513	0.206462	5.01367	5.34017e-07	2.49999e-05
ENSG00000136315	2.33836	1.03555	0.285354	3.629	0.000284524	0.00294692
ENSG00000225383	19.1353	1.03651	0.259062	4.00101	6.30719e-05	0.000944667
ENSG00000226806	2.90038	1.03715	0.299221	3.46619	0.0005279	0.0047228
ENSG00000204866	177.261	1.03775	0.309641	3.35148	0.000803819	0.00646777
ENSG00000197353	1679.66	1.03805	0.397486	2.61153	0.00901387	0.0394066
ENSG00000148344	716.073	1.03824	0.20097	5.16612	2.39004e-07	1.34029e-05
ENSG00000221491	6.56724	1.03873	0.231092	4.49486	6.96171e-06	0.000178381
ENSG00000226229	0.705571	1.03912	0.367246	2.82949	0.00466218	0.0241144
ENSG00000126262	18.9489	1.03965	0.216313	4.80622	1.53812e-06	5.52297e-05
ENSG00000227887	17.9636	1.04043	0.177929	5.84747	4.99119e-09	6.65853e-07
ENSG00000104918	9.0352	1.04047	0.289966	3.58827	0.000332886	0.00333494
ENSG00000153446	136.255	1.04053	0.271132	3.83772	0.000124181	0.00156952
ENSG00000240128	1.87202	1.04055	0.245143	4.24465	2.18932e-05	0.000423881
ENSG00000180176	26.4737	1.04067	0.27485	3.78631	0.000152898	0.00184469
ENSG00000140961	162.14	1.04168	0.133255	7.81717	5.40232e-15	4.30422e-12
ENSG00000258231	2.45781	1.04289	0.3354	3.1094	0.00187466	0.0121339
ENSG00000234283	2.62115	1.04312	0.313391	3.3285	0.00087315	0.00689684
ENSG00000277358	13.8278	1.04333	0.169493	6.15557	7.4807e-10	1.49003e-07
ENSG00000263548	0.684918	1.04379	0.400617	2.60544	0.00917556	0.0399603
ENSG00000225840	3712.99	1.04425	0.251438	4.1531	3.28007e-05	0.000578699
ENSG00000099998	958.283	1.04474	0.156075	6.69384	2.17396e-11	7.64997e-09
ENSG00000266835	26.251	1.04539	0.182637	5.72386	1.04128e-08	1.15408e-06
ENSG00000266533	0.94711	1.04602	0.402236	2.6005	0.00930878	0.0403865
ENSG00000170498	32.3275	1.04666	0.254402	4.11421	3.88499e-05	0.000656206
ENSG00000170561	11.6087	1.04771	0.277314	3.77804	0.000158065	0.00188761
ENSG00000237879	3.21665	1.0482	0.221054	4.74183	2.11795e-06	7.09651e-05
ENSG00000117598	3.07819	1.04877	0.349917	2.99719	0.00272482	0.0160812
ENSG00000128322	9.87276	1.051	0.333809	3.14852	0.00164098	0.0110025
ENSG00000220130	10.8687	1.05134	0.212394	4.94997	7.42249e-07	3.17558e-05
ENSG00000229344	858.654	1.05257	0.152753	6.89067	5.55298e-12	2.29127e-09
ENSG00000226888	0.701935	1.05293	0.365132	2.8837	0.00393033	0.0212341
ENSG00000227586	22.1313	1.05315	0.184274	5.71512	1.09629e-08	1.1962e-06
ENSG00000239809	15.7913	1.05413	0.18688	5.64068	1.69383e-08	1.66726e-06
ENSG00000108684	80.1128	1.05495	0.337772	3.12327	0.00178855	0.0116966
ENSG00000183625	18.1844	1.05567	0.244221	4.32258	1.54218e-05	0.000323183
ENSG00000143032	4.09638	1.05604	0.402257	2.62529	0.00865755	0.0383111
ENSG00000231852	86.9364	1.05611	0.252681	4.1796	2.92025e-05	0.000527884
ENSG00000166523	154.635	1.05672	0.226479	4.66588	3.07292e-06	9.3893e-05
ENSG00000239559	1195.26	1.0568	0.167097	6.32448	2.54089e-10	6.09626e-08
ENSG00000274993	2.76086	1.05768	0.339116	3.11894	0.00181506	0.0118297
ENSG00000211949	2335.68	1.05864	0.379331	2.7908	0.00525782	0.026428
ENSG00000229652	2.59896	1.05873	0.237558	4.45671	8.32288e-06	0.00020209
ENSG00000274416	1.53014	1.05999	0.360159	2.94311	0.00324928	0.0183702
ENSG00000185942	3.68973	1.05999	0.394156	2.68927	0.00716077	0.0332503
ENSG00000258955	8.04284	1.0602	0.242041	4.38024	1.18546e-05	0.000264859
ENSG00000244604	21.2352	1.06061	0.171994	6.16657	6.97861e-10	1.4236e-07
ENSG00000148488	57.0993	1.06101	0.29123	3.64319	0.000269284	0.0028202
ENSG00000224627	6.35385	1.06262	0.19702	5.39346	6.91129e-08	5.16536e-06
ENSG00000070193	9.77263	1.06275	0.377946	2.81191	0.00492477	0.0251491
ENSG00000254305	0.455149	1.06343	0.400884	2.65271	0.00798483	0.0360461
ENSG00000113088	92.7147	1.06436	0.244132	4.35976	1.30205e-05	0.000284822
ENSG00000100121	1.6249	1.06499	0.334762	3.18133	0.00146598	0.0101117
ENSG00000135447	375.157	1.06512	0.269039	3.95899	7.52689e-05	0.00108108
ENSG00000184838	121.47	1.06557	0.212834	5.00657	5.54073e-07	2.56658e-05
ENSG00000186334	0.657048	1.06593	0.317089	3.3616	0.000774936	0.00629688
ENSG00000231873	1.16162	1.06694	0.378888	2.81599	0.00486274	0.0249107
ENSG00000164825	2925.47	1.06698	0.294424	3.62395	0.000290138	0.00299372
ENSG00000243403	69.7649	1.07085	0.158787	6.74392	1.54173e-11	5.66109e-09
ENSG00000274209	122	1.07143	0.311654	3.43787	0.000586312	0.00509742
ENSG00000182351	6.66784	1.07155	0.230481	4.6492	3.33225e-06	0.000100293
ENSG00000173809	109.956	1.07163	0.300054	3.57145	0.000355013	0.00351739
ENSG00000169594	244.091	1.07219	0.326216	3.28674	0.00101355	0.00769077
ENSG00000171049	40.3521	1.07247	0.221906	4.83299	1.34495e-06	4.99929e-05
ENSG00000241250	9.10112	1.07282	0.200115	5.36105	8.2739e-08	5.86211e-06
ENSG00000204652	60.2802	1.07317	0.167494	6.4072	1.48218e-10	3.79321e-08
ENSG00000276368	27.1475	1.07321	0.27902	3.84636	0.000119884	0.00153079
ENSG00000111863	194.916	1.07428	0.240891	4.45961	8.21079e-06	0.000199952
ENSG00000261742	21.3032	1.07464	0.330309	3.25346	0.00114011	0.00839612
ENSG00000229056	33.1097	1.07465	0.265081	4.05404	5.03405e-05	0.000794963
ENSG00000235978	46.2776	1.0749	0.203689	5.27719	1.31182e-07	8.50911e-06
ENSG00000048540	1374.03	1.07661	0.321982	3.34371	0.000826655	0.00661246
ENSG00000281255	2.06077	1.07737	0.301697	3.57102	0.000355597	0.00352235
ENSG00000248187	5.30603	1.07803	0.245272	4.39522	1.10659e-05	0.000251902
ENSG00000242248	7.55897	1.07839	0.216237	4.98709	6.1297e-07	2.73834e-05
ENSG00000269729	2.04191	1.07944	0.353394	3.0545	0.00225434	0.0139234
ENSG00000249639	4.31944	1.08003	0.262979	4.1069	4.01006e-05	0.000671157
ENSG00000219993	8.04155	1.08126	0.211593	5.11006	3.2205e-07	1.67184e-05
ENSG00000226782	1.40589	1.08162	0.359007	3.01282	0.00258835	0.015478
ENSG00000277671	19.9083	1.08169	0.390118	2.77272	0.00555904	0.0276037
ENSG00000276093	4.83987	1.08206	0.372959	2.90129	0.0037163	0.0202814
ENSG00000200312	27.3177	1.08235	0.293548	3.68712	0.000226808	0.0024767
ENSG00000257127	1.83492	1.08289	0.272501	3.97389	7.0709e-05	0.00103387
ENSG00000166736	2576.45	1.08303	0.312251	3.46845	0.000523462	0.00469138
ENSG00000235218	0.398887	1.08435	0.403247	2.68904	0.00716578	0.0332662
ENSG00000234513	34.0649	1.08573	0.17921	6.05839	1.3749e-09	2.43941e-07
ENSG00000253364	4.42162	1.0858	0.382701	2.8372	0.00455111	0.0237288
ENSG00000235459	49.1909	1.08707	0.169118	6.42785	1.2942e-10	3.35278e-08
ENSG00000199994	1.55282	1.08709	0.415812	2.61438	0.00893905	0.0391809
ENSG00000236013	3.21508	1.08826	0.301367	3.61107	0.00030494	0.00311709
ENSG00000170577	229.086	1.08892	0.281322	3.87071	0.000108518	0.00142001
ENSG00000279225	104.546	1.08939	0.153993	7.07431	1.50198e-12	7.12631e-10
ENSG00000221716	102.473	1.08965	0.26972	4.03991	5.3472e-05	0.000831776
ENSG00000242206	13.7718	1.09037	0.191667	5.68889	1.27865e-08	1.35322e-06
ENSG00000185198	3.70055	1.09125	0.319012	3.42071	0.000624583	0.00534998
ENSG00000177294	27.3213	1.09197	0.223056	4.89549	9.8059e-07	3.90851e-05
ENSG00000229051	4.26202	1.09218	0.310714	3.51506	0.000439657	0.00411558
ENSG00000260496	0.981383	1.0933	0.367194	2.97744	0.00290665	0.0168736
ENSG00000009765	6.40022	1.09354	0.281891	3.87931	0.000104754	0.00138178
ENSG00000254709	2068.25	1.09404	0.387277	2.82495	0.00472878	0.0243645
ENSG00000223416	46.5737	1.09441	0.168772	6.48452	8.90169e-11	2.44085e-08
ENSG00000215274	2.37456	1.0946	0.336569	3.25224	0.001145	0.00842042
ENSG00000250442	1.1731	1.09549	0.307213	3.5659	0.000362604	0.00357499
ENSG00000227158	0.76047	1.0962	0.360048	3.04459	0.00232998	0.0142653
ENSG00000211445	33639.3	1.09868	0.246435	4.45828	8.26188e-06	0.000200849
ENSG00000205755	3.0852	1.10033	0.276935	3.97326	7.08956e-05	0.00103589
ENSG00000253813	0.819391	1.10091	0.416904	2.64069	0.00827373	0.037065
ENSG00000233243	0.754801	1.10134	0.320732	3.43382	0.000595132	0.00515395
ENSG00000263482	2.06495	1.10158	0.329535	3.34282	0.000829317	0.00663124
ENSG00000223402	3.21698	1.1017	0.222874	4.94315	7.68698e-07	3.25902e-05
ENSG00000226532	177.626	1.10189	0.191297	5.76009	8.4068e-09	9.94381e-07
ENSG00000201793	7.90083	1.10214	0.281559	3.91442	9.06228e-05	0.00123244
ENSG00000106031	8.1568	1.10282	0.402675	2.73874	0.00616754	0.0297948
ENSG00000126264	466.078	1.10303	0.14531	7.5909	3.17694e-14	2.12941e-11
ENSG00000251350	19.0748	1.10304	0.344377	3.20299	0.00136007	0.00953382
ENSG00000249992	1072.37	1.10405	0.228448	4.83282	1.3461e-06	4.99929e-05
ENSG00000180389	112.754	1.10469	0.164429	6.71835	1.83798e-11	6.5773e-09
ENSG00000211896	66739.5	1.10482	0.366465	3.0148	0.00257147	0.0154041
ENSG00000211966	996.24	1.10538	0.389358	2.83898	0.00452578	0.0236318
ENSG00000169397	4.17341	1.10671	0.256648	4.31216	1.61664e-05	0.000335625
ENSG00000243063	10.6992	1.10674	0.41198	2.68638	0.00722299	0.033445
ENSG00000121807	110.407	1.10703	0.241774	4.5788	4.67657e-06	0.000130866
ENSG00000250271	18.1323	1.1082	0.320045	3.46265	0.000534874	0.004764
ENSG00000088386	135.085	1.10978	0.24698	4.49339	7.00994e-06	0.000179291
ENSG00000275209	179.441	1.10993	0.233477	4.75393	1.99502e-06	6.73951e-05
ENSG00000266720	1.39407	1.11004	0.430701	2.57728	0.00995814	0.042453
ENSG00000234476	2.37685	1.11006	0.391617	2.83456	0.00458887	0.0238751
ENSG00000233999	17.7022	1.11043	0.380158	2.92098	0.00348935	0.0193926
ENSG00000211809	5.31236	1.11075	0.277626	4.00088	6.31084e-05	0.000944667
ENSG00000099617	74.1344	1.11367	0.361258	3.08274	0.00205103	0.0130004
ENSG00000143954	21.8847	1.11375	0.413863	2.69112	0.00712136	0.0331182
ENSG00000212994	52.3636	1.11392	0.178525	6.23955	4.3884e-10	9.75311e-08
ENSG00000243264	157.423	1.11622	0.44297	2.51985	0.0117405	0.0479744
ENSG00000128218	61.1834	1.11664	0.195482	5.71224	1.115e-08	1.2119e-06
ENSG00000273259	23.6202	1.11675	0.281365	3.96903	7.2165e-05	0.00104935
ENSG00000106038	1.74897	1.11701	0.43724	2.55468	0.0106285	0.0445646
ENSG00000212402	36.3752	1.11761	0.30297	3.68883	0.000225292	0.00246589
ENSG00000240671	143.187	1.11933	0.434264	2.57754	0.00995063	0.0424396
ENSG00000251248	0.948334	1.11942	0.426784	2.62292	0.00871792	0.0385075
ENSG00000281124	0.719639	1.11945	0.365908	3.05938	0.00221798	0.0137673
ENSG00000259094	11.1426	1.12006	0.402111	2.78544	0.00534553	0.0267743
ENSG00000223350	59.1513	1.12029	0.429557	2.60802	0.00910669	0.0397342
ENSG00000183696	843.818	1.12122	0.163612	6.85294	7.23498e-12	2.77094e-09
ENSG00000280241	3.58448	1.12151	0.311569	3.59956	0.000318755	0.0032293
ENSG00000141750	886.435	1.12195	0.315738	3.55341	0.000380274	0.003694
ENSG00000238961	53.3761	1.12197	0.294715	3.80699	0.000140669	0.00172425
ENSG00000203811	12.5989	1.12345	0.221555	5.07073	3.96287e-07	1.97055e-05
ENSG00000201358	0.777814	1.12377	0.384703	2.92115	0.00348742	0.0193926
ENSG00000261848	1.81109	1.12623	0.408243	2.75872	0.00580277	0.0285088
ENSG00000243955	404.226	1.12695	0.307488	3.66503	0.000247308	0.00264381
ENSG00000231210	2.38465	1.12768	0.365642	3.0841	0.00204171	0.012953
ENSG00000134443	59.2289	1.13053	0.368653	3.06666	0.00216467	0.0135318
ENSG00000243328	2.91502	1.13203	0.229647	4.92941	8.24784e-07	3.42232e-05
ENSG00000239183	8.66448	1.13209	0.295004	3.83755	0.000124268	0.00157016
ENSG00000267409	9.51525	1.13281	0.299981	3.77628	0.000159191	0.00189735
ENSG00000261780	1.36182	1.13297	0.434577	2.60706	0.00913226	0.0398006
ENSG00000197273	0.936635	1.13339	0.435659	2.60155	0.0092804	0.0403006
ENSG00000172482	4.92691	1.13363	0.326115	3.47616	0.000508653	0.00460032
ENSG00000200488	47.653	1.13368	0.293134	3.86745	0.000109978	0.00143334
ENSG00000263637	1.77118	1.13439	0.303287	3.74031	0.00018379	0.00211597
ENSG00000165471	0.524594	1.13508	0.427419	2.65565	0.00791553	0.0358098
ENSG00000267308	7.24948	1.13581	0.273364	4.15492	3.254e-05	0.000575887
ENSG00000264745	28.1608	1.13613	0.219452	5.17714	2.25312e-07	1.28052e-05
ENSG00000250535	12.3914	1.13811	0.329681	3.45216	0.000556121	0.00490975
ENSG00000104313	95.014	1.13954	0.337249	3.37894	0.000727658	0.00600141
ENSG00000248388	1.70096	1.14235	0.400397	2.85304	0.00433038	0.0228602
ENSG00000258170	8.02645	1.14252	0.372485	3.06729	0.00216008	0.0135071
ENSG00000235385	9.95723	1.14289	0.282901	4.03988	5.34794e-05	0.000831776
ENSG00000241351	4091.99	1.14296	0.379517	3.01161	0.00259867	0.0155197
ENSG00000226339	7.01273	1.14317	0.212785	5.37243	7.76842e-08	5.62671e-06
ENSG00000236481	3.58065	1.14495	0.325761	3.51469	0.000440273	0.00411828
ENSG00000182050	7.0738	1.14571	0.353479	3.24124	0.00119011	0.00865866
ENSG00000235689	9.19387	1.14609	0.442034	2.59277	0.00952063	0.0410693
ENSG00000233778	24.6103	1.14651	0.186329	6.15316	7.59558e-10	1.49181e-07
ENSG00000274092	14.9274	1.14755	0.200435	5.7253	1.03253e-08	1.15006e-06
ENSG00000164729	6.79635	1.14872	0.263194	4.36454	1.27393e-05	0.000280325
ENSG00000227159	1.9345	1.15075	0.426102	2.70065	0.00692034	0.0324288
ENSG00000182566	7.06227	1.15233	0.271349	4.24666	2.16977e-05	0.000421449
ENSG00000188394	0.574511	1.15264	0.415527	2.77392	0.00553849	0.0275243
ENSG00000274426	10.9762	1.15381	0.222818	5.17829	2.2393e-07	1.27783e-05
ENSG00000260088	125.705	1.15595	0.234958	4.91982	8.66253e-07	3.54794e-05
ENSG00000169385	94.8071	1.15634	0.192356	6.01146	1.83856e-09	3.08143e-07
ENSG00000253661	27.3147	1.15742	0.369873	3.12925	0.00175253	0.0115324
ENSG00000253821	1.50053	1.15743	0.416414	2.77951	0.00544402	0.0271667
ENSG00000172061	1203.04	1.15782	0.340784	3.39753	0.000679968	0.00571289
ENSG00000145832	93.1595	1.16205	0.356189	3.26244	0.00110456	0.00820445
ENSG00000186526	8.28594	1.16227	0.350682	3.3143	0.000918714	0.00714317
ENSG00000260802	3.33983	1.16394	0.315505	3.68914	0.000225013	0.00246347
ENSG00000240652	121.871	1.1671	0.171263	6.81468	9.44752e-12	3.53045e-09
ENSG00000187616	7.77591	1.1675	0.35618	3.27783	0.00104607	0.00786845
ENSG00000197520	45.8447	1.16783	0.180504	6.46981	9.81253e-11	2.67325e-08
ENSG00000233891	1.32068	1.16934	0.400267	2.92139	0.00348472	0.0193822
ENSG00000263989	0.40189	1.16955	0.464639	2.51711	0.0118321	0.0482309
ENSG00000224553	21.1441	1.16992	0.176846	6.61547	3.70378e-11	1.15e-08
ENSG00000201428	14.0342	1.17024	0.278698	4.19896	2.68145e-05	0.000495596
ENSG00000221288	1.47152	1.17059	0.41257	2.83731	0.00454948	0.0237262
ENSG00000228512	0.710248	1.17149	0.372387	3.14589	0.0016558	0.0110703
ENSG00000101441	21.8301	1.17461	0.340773	3.44691	0.000567041	0.00497082
ENSG00000242887	17.9837	1.17639	0.456683	2.57594	0.00999685	0.0425456
ENSG00000123500	2044.39	1.17679	0.287688	4.09051	4.30426e-05	0.000706946
ENSG00000235042	1.01885	1.17698	0.418291	2.81378	0.00489626	0.0250429
ENSG00000232310	23.4632	1.17739	0.293204	4.01559	5.92968e-05	0.000901017
ENSG00000271952	2.68193	1.17776	0.366583	3.21281	0.00131442	0.00929268
ENSG00000129990	257.826	1.17874	0.320948	3.6727	0.000240001	0.00258666
ENSG00000275418	0.926546	1.18045	0.439855	2.68374	0.00728039	0.033648
ENSG00000236427	2.58347	1.18051	0.357425	3.30282	0.000957191	0.00736772
ENSG00000249743	4.8184	1.18055	0.466677	2.52969	0.0114163	0.0469721
ENSG00000164106	21.4807	1.18081	0.272183	4.33829	1.43597e-05	0.000305629
ENSG00000212829	56.806	1.18112	0.172376	6.85197	7.28384e-12	2.77094e-09
ENSG00000257042	1.76441	1.18153	0.319833	3.69422	0.000220562	0.00243026
ENSG00000207344	7.55593	1.18201	0.28241	4.18546	2.84593e-05	0.000518667
ENSG00000173237	16.1027	1.18282	0.392959	3.01004	0.00261211	0.0155793
ENSG00000271375	3.50366	1.18688	0.460473	2.57753	0.00995101	0.0424396
ENSG00000231196	9.48142	1.18775	0.261963	4.53406	5.78598e-06	0.000154343
ENSG00000153266	14.7923	1.1886	0.300891	3.95026	7.80654e-05	0.00111142
ENSG00000099994	5513.89	1.18881	0.226852	5.24047	1.6017e-07	9.88813e-06
ENSG00000132465	4145.57	1.18912	0.329762	3.60599	0.000310965	0.00316772
ENSG00000178172	2.01299	1.18965	0.425349	2.79689	0.00515977	0.0260593
ENSG00000217718	1.06811	1.19041	0.319188	3.7295	0.000191859	0.00218282
ENSG00000113924	264.043	1.19066	0.310035	3.84039	0.000122837	0.0015558
ENSG00000211972	69.3194	1.19236	0.430254	2.77131	0.00558319	0.0276878
ENSG00000236069	5.39756	1.1925	0.387452	3.07779	0.00208539	0.0131629
ENSG00000239742	1.72956	1.19279	0.308146	3.87086	0.000108453	0.0014196
ENSG00000198796	146.275	1.19323	0.284358	4.19622	2.71406e-05	0.000499812
ENSG00000228692	0.675847	1.19386	0.359983	3.31642	0.000911783	0.00711022
ENSG00000275538	11.6822	1.19401	0.315293	3.78699	0.000152481	0.00184019
ENSG00000271850	1.7584	1.1941	0.424732	2.81142	0.00493239	0.0251789
ENSG00000083622	5.7796	1.19433	0.467763	2.55329	0.0106711	0.0446929
ENSG00000170323	294.888	1.19444	0.427421	2.79452	0.00519765	0.0262
ENSG00000267922	12.9538	1.19466	0.297429	4.01661	5.90406e-05	0.00089874
ENSG00000162840	19.8031	1.19476	0.187317	6.37827	1.79103e-10	4.50178e-08
ENSG00000250781	2.74601	1.19562	0.449139	2.66203	0.007767	0.0353233
ENSG00000260870	0.447034	1.19774	0.437	2.74082	0.00612865	0.0296611
ENSG00000115138	70.6534	1.19828	0.208952	5.73473	9.76695e-09	1.10888e-06
ENSG00000211651	1337.34	1.19873	0.398989	3.00441	0.00266096	0.0157948
ENSG00000183166	74.6837	1.1998	0.327912	3.65892	0.000253278	0.00268655
ENSG00000226298	0.559024	1.2009	0.421624	2.84827	0.0043958	0.0231045
ENSG00000138435	221.936	1.20272	0.290235	4.14393	3.41401e-05	0.000596333
ENSG00000253140	2.04027	1.20381	0.420229	2.86464	0.00417482	0.0222617
ENSG00000131015	45.8167	1.20396	0.227694	5.28763	1.23911e-07	8.13746e-06
ENSG00000258279	38.8488	1.2041	0.231494	5.20143	1.9776e-07	1.16177e-05
ENSG00000227634	1.67198	1.20506	0.35405	3.40364	0.000664952	0.00561466
ENSG00000230506	1.10826	1.20567	0.370938	3.25033	0.00115272	0.00846242
ENSG00000276747	0.998133	1.20644	0.42063	2.86816	0.0041286	0.022071
ENSG00000275126	10.2332	1.20655	0.306737	3.93351	8.37144e-05	0.00116667
ENSG00000198178	3.50315	1.20735	0.285287	4.23206	2.3156e-05	0.000443451
ENSG00000269110	1.22797	1.20873	0.325185	3.71705	0.000201566	0.00226793
ENSG00000199405	2.0505	1.21045	0.416835	2.90391	0.00368539	0.0201558
ENSG00000201413	0.945204	1.21084	0.423653	2.85809	0.00426203	0.0225926
ENSG00000223648	33.6722	1.21245	0.417003	2.90753	0.003643	0.0199887
ENSG00000275783	12.15	1.21381	0.317752	3.81998	0.000133461	0.00165456
ENSG00000141433	26.0139	1.21393	0.334045	3.63403	0.000279025	0.00290675
ENSG00000105369	387.178	1.21662	0.296061	4.10935	3.96773e-05	0.00066698
ENSG00000064886	155.865	1.21679	0.262857	4.62909	3.67274e-06	0.000108901
ENSG00000259337	14.3529	1.21771	0.467438	2.60507	0.00918542	0.039991
ENSG00000201098	9.10068	1.21791	0.272246	4.47354	7.69338e-06	0.000190316
ENSG00000207175	39.1404	1.21995	0.337197	3.61792	0.000296985	0.00304536
ENSG00000008394	4586.9	1.2213	0.198468	6.15364	7.57267e-10	1.49181e-07
ENSG00000280411	569.519	1.22136	0.412442	2.96129	0.00306353	0.017591
ENSG00000234199	20.6055	1.22149	0.317311	3.8495	0.000118358	0.00151497
ENSG00000243236	131.353	1.2227	0.383866	3.18522	0.00144643	0.0100033
ENSG00000220370	9.29722	1.22346	0.241153	5.07338	3.90816e-07	1.95071e-05
ENSG00000210144	257.937	1.22452	0.186598	6.5623	5.29836e-11	1.58677e-08
ENSG00000164761	1056.86	1.22576	0.243184	5.04044	4.64452e-07	2.24399e-05
ENSG00000151962	5.0871	1.22836	0.402044	3.05527	0.00224855	0.0138957
ENSG00000108551	616.149	1.22966	0.229417	5.35993	8.32542e-08	5.86907e-06
ENSG00000148346	23269.9	1.22987	0.254852	4.82583	1.39418e-06	5.12378e-05
ENSG00000228651	19.8001	1.2299	0.215623	5.70393	1.17077e-08	1.26118e-06
ENSG00000196933	45.1956	1.23036	0.189209	6.50261	7.89358e-11	2.20743e-08
ENSG00000187848	26.5585	1.23123	0.340081	3.62041	0.000294139	0.00302278
ENSG00000164651	36.8814	1.23212	0.462709	2.66283	0.00774862	0.035249
ENSG00000196862	4.36197	1.23224	0.296631	4.15411	3.26559e-05	0.000577213
ENSG00000275252	6.45097	1.23267	0.380323	3.24113	0.00119058	0.00865899
ENSG00000242640	54.4364	1.23327	0.172809	7.1366	9.56669e-13	4.69736e-10
ENSG00000256953	0.465982	1.23333	0.484914	2.5434	0.0109779	0.045595
ENSG00000241529	5.97649	1.23342	0.255947	4.81905	1.4424e-06	5.25571e-05
ENSG00000232771	0.998627	1.23395	0.343466	3.59264	0.000327349	0.00329511
ENSG00000069431	479.236	1.23403	0.221843	5.56262	2.65751e-08	2.37751e-06
ENSG00000251555	1.37706	1.23506	0.423026	2.91959	0.00350491	0.019456
ENSG00000241781	615.481	1.2354	0.222175	5.56049	2.69013e-08	2.39655e-06
ENSG00000105550	6.10873	1.23694	0.399895	3.09317	0.00198029	0.0126546
ENSG00000222558	0.944104	1.23702	0.313431	3.94671	7.9231e-05	0.00112309
ENSG00000240869	9.65817	1.23713	0.279687	4.42326	9.72241e-06	0.000228336
ENSG00000164256	7.23368	1.23724	0.433087	2.85679	0.00427951	0.0226625
ENSG00000199523	1.4091	1.23728	0.395023	3.13218	0.00173512	0.0114519
ENSG00000230353	1.46135	1.23882	0.315401	3.92775	8.57448e-05	0.00118791
ENSG00000250166	1.57751	1.23997	0.401696	3.08685	0.00202293	0.0128669
ENSG00000211598	6414.77	1.24109	0.407075	3.04879	0.00229764	0.014128
ENSG00000271178	8.16453	1.24234	0.428294	2.90067	0.0037236	0.0203069
ENSG00000274519	1.5577	1.24306	0.483258	2.57225	0.0101039	0.042919
ENSG00000270550	1814.86	1.24539	0.411515	3.02635	0.00247526	0.0149575
ENSG00000106565	3584.07	1.24575	0.187103	6.65809	2.77416e-11	9.26702e-09
ENSG00000188257	316.899	1.24638	0.343141	3.63226	0.000280947	0.00291918
ENSG00000233278	14.9809	1.2464	0.188201	6.62272	3.52655e-11	1.11131e-08
ENSG00000241226	0.664104	1.24647	0.440065	2.83247	0.00461894	0.0239661
ENSG00000254127	0.810226	1.24845	0.430487	2.90007	0.00373076	0.0203381
ENSG00000002933	3351.61	1.24937	0.197234	6.33443	2.38222e-10	5.81468e-08
ENSG00000235615	2.5062	1.25091	0.272498	4.59054	4.42093e-06	0.000125122
ENSG00000122136	1166.13	1.25119	0.367134	3.408	0.000654418	0.00554456
ENSG00000171956	65.6352	1.25564	0.410085	3.06191	0.0021993	0.0136936
ENSG00000258812	1.53079	1.25584	0.490135	2.56223	0.0104002	0.0438423
ENSG00000256982	2.17567	1.25723	0.324903	3.86955	0.000109038	0.00142461
ENSG00000162975	151.022	1.25732	0.288214	4.36245	1.28614e-05	0.000282668
ENSG00000203740	11.2472	1.25854	0.323406	3.89151	9.96236e-05	0.00132498
ENSG00000179083	65.5129	1.25854	0.330879	3.80364	0.000142587	0.0017427
ENSG00000230838	141.812	1.2592	0.343876	3.66177	0.00025048	0.00266759
ENSG00000185168	2.8507	1.26067	0.367209	3.43312	0.000596682	0.00516
ENSG00000155918	9.10188	1.26075	0.282574	4.46165	8.13326e-06	0.000198407
ENSG00000253005	0.929051	1.2608	0.363762	3.46601	0.000528241	0.00472385
ENSG00000211663	1770.16	1.26174	0.415944	3.03343	0.00241792	0.0146951
ENSG00000201822	1.48223	1.26191	0.423667	2.97854	0.0028963	0.0168275
ENSG00000243137	7.53418	1.26261	0.443742	2.84536	0.00443608	0.0232641
ENSG00000241566	7.54319	1.26287	0.446019	2.83144	0.00463395	0.0240191
ENSG00000049247	11.605	1.2634	0.324088	3.89832	9.68628e-05	0.00129725
ENSG00000257987	0.903969	1.26438	0.363299	3.48027	0.000500916	0.0045469
ENSG00000274725	1.82473	1.26476	0.375951	3.36416	0.000767782	0.00625528
ENSG00000183019	31.7334	1.26672	0.229262	5.5252	3.29109e-08	2.80753e-06
ENSG00000159763	15.2482	1.26832	0.423128	2.99748	0.00272218	0.0160701
ENSG00000276213	0.748899	1.26868	0.430685	2.94573	0.00322192	0.0182645
ENSG00000092345	2.11493	1.2691	0.378468	3.35325	0.000798674	0.00644115
ENSG00000264767	0.500314	1.27152	0.405311	3.13714	0.00170607	0.011315
ENSG00000156096	1.76144	1.27162	0.418633	3.03755	0.00238513	0.0145418
ENSG00000244067	21.9669	1.272	0.303967	4.18467	2.85575e-05	0.000519842
ENSG00000168269	44.3725	1.27273	0.359574	3.53956	0.000400795	0.00383338
ENSG00000206965	7.21329	1.27371	0.27057	4.70749	2.50791e-06	8.035e-05
ENSG00000234683	20.3128	1.27378	0.21669	5.87836	4.14363e-09	5.91125e-07
ENSG00000138207	239.23	1.27412	0.270413	4.71175	2.456e-06	7.91674e-05
ENSG00000211950	232.521	1.27565	0.404555	3.15322	0.00161479	0.0108683
ENSG00000166926	0.669801	1.27608	0.384138	3.32192	0.000893991	0.00700626
ENSG00000163751	50.6195	1.27662	0.299532	4.26205	2.02562e-05	0.000399674
ENSG00000188624	3.53405	1.27897	0.321759	3.97493	7.03994e-05	0.00103185
ENSG00000206145	15.0486	1.27951	0.386082	3.31408	0.000919437	0.00714748
ENSG00000277918	17.483	1.27964	0.379738	3.36979	0.000752257	0.00615611
ENSG00000239819	30.0689	1.28013	0.40465	3.16355	0.00155857	0.0105827
ENSG00000211611	38.9755	1.28068	0.438895	2.91797	0.00352316	0.0195267
ENSG00000251320	4.61814	1.28175	0.399013	3.2123	0.00131677	0.00930287
ENSG00000263343	3.30197	1.28184	0.221088	5.79785	6.71697e-09	8.39164e-07
ENSG00000105352	11.0112	1.28383	0.222824	5.76164	8.33e-09	9.90848e-07
ENSG00000266554	1.13325	1.28401	0.471469	2.72343	0.00646081	0.0308168
ENSG00000180155	2669.5	1.28839	0.283499	4.54459	5.5042e-06	0.000148323
ENSG00000251095	2.40509	1.29157	0.364618	3.54226	0.000396711	0.00380899
ENSG00000213022	1.38109	1.29179	0.37519	3.44303	0.000575245	0.00502308
ENSG00000146857	53.2144	1.29182	0.307223	4.20484	2.61266e-05	0.000486013
ENSG00000133048	23714.8	1.29542	0.207909	6.2307	4.64361e-10	1.01075e-07
ENSG00000170476	504.444	1.29685	0.298554	4.34378	1.40052e-05	0.000299442
ENSG00000143631	222.657	1.29734	0.361904	3.58476	0.000337389	0.00337077
ENSG00000253497	8.94459	1.29851	0.395209	3.28563	0.00101754	0.0077088
ENSG00000231907	4.01397	1.2995	0.201962	6.43436	1.23995e-10	3.23206e-08
ENSG00000279414	19.5475	1.30071	0.363809	3.57527	0.000349871	0.00347542
ENSG00000280215	1.3947	1.30088	0.354294	3.67175	0.000240897	0.00259417
ENSG00000227356	1.25866	1.30149	0.396096	3.2858	0.00101695	0.00770825
ENSG00000260918	6.79345	1.30259	0.346926	3.75466	0.000173578	0.00202198
ENSG00000086717	40.6499	1.30556	0.25375	5.14508	2.67409e-07	1.46066e-05
ENSG00000267013	117.352	1.30573	0.3711	3.51854	0.000433922	0.00407093
ENSG00000248362	5.67403	1.31085	0.383411	3.41893	0.000628688	0.00537619
ENSG00000244230	1.20357	1.31171	0.415728	3.15521	0.00160382	0.0108079
ENSG00000111701	1.43561	1.31237	0.484329	2.70966	0.00673517	0.0318199
ENSG00000272196	22.2472	1.3124	0.219286	5.98485	2.16593e-09	3.50449e-07
ENSG00000201185	36.8358	1.3136	0.354596	3.7045	0.000211811	0.00235806
ENSG00000277775	68.9005	1.31363	0.252465	5.20324	1.95844e-07	1.15746e-05
ENSG00000215218	136.808	1.31475	0.248998	5.28017	1.29065e-07	8.38467e-06
ENSG00000203812	22.5802	1.31549	0.21079	6.24073	4.35535e-10	9.73087e-08
ENSG00000105143	8.90888	1.31654	0.29244	4.50194	6.73375e-06	0.000173806
ENSG00000169900	8.68721	1.31857	0.405966	3.24799	0.00116225	0.00850989
ENSG00000233532	4.02005	1.31969	0.319116	4.13547	3.54228e-05	0.000613787
ENSG00000230668	1.01771	1.31979	0.465072	2.83781	0.00454236	0.0236978
ENSG00000263740	29.9727	1.31981	0.263814	5.0028	5.65032e-07	2.59622e-05
ENSG00000164093	88.8532	1.32234	0.353284	3.74298	0.000181848	0.00209921
ENSG00000197238	34.6305	1.32567	0.191346	6.9281	4.26536e-12	1.83789e-09
ENSG00000256288	1.29815	1.32623	0.337617	3.92819	8.5587e-05	0.00118619
ENSG00000200087	1011.67	1.32767	0.293975	4.51626	6.29418e-06	0.000164674
ENSG00000264916	1.79105	1.32895	0.338913	3.92123	8.80992e-05	0.00120991
ENSG00000251598	16.4073	1.33078	0.52249	2.54699	0.0108656	0.0452604
ENSG00000168878	145.368	1.33101	0.300174	4.43413	9.24464e-06	0.000218574
ENSG00000236595	5.21488	1.33109	0.403424	3.29949	0.000968622	0.00743538
ENSG00000264618	0.917797	1.33219	0.431121	3.09005	0.00200122	0.0127575
ENSG00000207205	13.8333	1.33442	0.365323	3.65272	0.000259481	0.00274065
ENSG00000206026	0.385647	1.33494	0.532297	2.50789	0.0121455	0.0492077
ENSG00000132026	40.9086	1.33533	0.309229	4.31826	1.57267e-05	0.000328432
ENSG00000056291	15.2539	1.33624	0.388893	3.43601	0.000590346	0.00512369
ENSG00000254044	1.97328	1.34013	0.47948	2.79497	0.00519053	0.0261739
ENSG00000105668	55.7085	1.34388	0.306355	4.38668	1.15095e-05	0.000258664
ENSG00000183185	0.472089	1.34441	0.489845	2.74457	0.00605903	0.0294289
ENSG00000253460	1.79136	1.34658	0.455977	2.95318	0.00314521	0.0179365
ENSG00000178235	2.96604	1.35091	0.441401	3.06051	0.00220959	0.0137394
ENSG00000211679	4486.77	1.35222	0.358575	3.77109	0.000162534	0.00192497
ENSG00000200243	3.76014	1.35318	0.357668	3.78334	0.000154738	0.00185787
ENSG00000184502	7.01641	1.35636	0.354661	3.82437	0.000131108	0.0016312
ENSG00000233732	0.977998	1.35641	0.530882	2.55501	0.0106184	0.0445354
ENSG00000048462	38.1155	1.35685	0.299839	4.52526	6.03202e-06	0.000159595
ENSG00000240033	1.17627	1.35826	0.44351	3.06252	0.00219479	0.0136716
ENSG00000236940	0.630216	1.35842	0.489593	2.77459	0.00552705	0.0274943
ENSG00000275301	2.21327	1.3593	0.419963	3.23672	0.00120913	0.00875481
ENSG00000274012	2702.3	1.35962	0.281717	4.82618	1.39174e-06	5.11926e-05
ENSG00000229962	3.17347	1.35968	0.503231	2.70191	0.00689434	0.0323619
ENSG00000270318	2.52347	1.36013	0.336249	4.045	5.23238e-05	0.000818627
ENSG00000231133	5.69661	1.36198	0.275568	4.94246	7.71429e-07	3.26404e-05
ENSG00000258486	2.40553	1.36275	0.372907	3.6544	0.00025778	0.00272541
ENSG00000105664	2964.35	1.36709	0.30755	4.44509	8.78558e-06	0.000210311
ENSG00000249051	1.82339	1.36825	0.464658	2.94464	0.00323328	0.0183108
ENSG00000186191	32.5976	1.36933	0.346591	3.95083	7.78792e-05	0.00110952
ENSG00000248329	57.4128	1.37002	0.307707	4.45237	8.49292e-06	0.000205284
ENSG00000270472	6.49057	1.37125	0.434917	3.15291	0.00161653	0.0108713
ENSG00000163825	3.70197	1.37218	0.54609	2.51273	0.0119801	0.0486941
ENSG00000273615	16.733	1.37275	0.401785	3.41662	0.00063404	0.00540772
ENSG00000181374	70.7982	1.37403	0.306322	4.48558	7.27147e-06	0.000183424
ENSG00000254174	2.32339	1.37506	0.510517	2.69347	0.00707128	0.0329569
ENSG00000211592	74698	1.37752	0.371505	3.70794	0.00020895	0.00233222
ENSG00000210112	5.60633	1.37845	0.267308	5.15677	2.51241e-07	1.3873e-05
ENSG00000170044	12.4538	1.37944	0.295015	4.67584	2.92754e-06	9.06979e-05
ENSG00000211941	402.645	1.38156	0.411889	3.3542	0.000795943	0.00643278
ENSG00000249173	2.74851	1.38192	0.354627	3.89683	9.74603e-05	0.00130277
ENSG00000184106	6.11072	1.38344	0.232493	5.95045	2.67403e-09	4.18209e-07
ENSG00000256379	1.29695	1.38345	0.359708	3.84604	0.000120044	0.00153207
ENSG00000211945	1244.18	1.38479	0.388873	3.56103	0.000369405	0.00362007
ENSG00000251584	3.59024	1.38765	0.471059	2.94582	0.00322101	0.0182617
ENSG00000215115	1.29966	1.38931	0.509532	2.72663	0.00639843	0.0306005
ENSG00000251705	115.648	1.38939	0.322891	4.30298	1.68517e-05	0.000347404
ENSG00000127083	201.906	1.39149	0.321724	4.32511	1.52456e-05	0.000320167
ENSG00000166920	856.5	1.39152	0.213374	6.52152	6.95986e-11	2.03999e-08
ENSG00000140015	10.5097	1.39186	0.456324	3.05016	0.00228717	0.014089
ENSG00000211655	39.7846	1.39196	0.417136	3.33694	0.00084707	0.00674001
ENSG00000253435	0.4012	1.39197	0.555557	2.50554	0.0122265	0.0494245
ENSG00000005073	16.1943	1.39228	0.330457	4.21318	2.51797e-05	0.000473193
ENSG00000200354	4.97985	1.39339	0.332662	4.1886	2.80677e-05	0.000512194
ENSG00000242066	0.829627	1.39403	0.439904	3.16893	0.00153	0.010423
ENSG00000184139	5.45643	1.39407	0.442384	3.15128	0.00162557	0.0109199
ENSG00000224286	1.53289	1.39457	0.39458	3.53432	0.000408832	0.00389131
ENSG00000280614	358.447	1.39458	0.285149	4.89071	1.00475e-06	3.98379e-05
ENSG00000253132	4.34946	1.39715	0.4364	3.20155	0.00136691	0.00957385
ENSG00000187048	101.685	1.39775	0.336606	4.15247	3.28904e-05	0.000579228
ENSG00000019186	148.318	1.39812	0.346943	4.02982	5.58194e-05	0.000861696
ENSG00000226097	0.864239	1.39827	0.435693	3.2093	0.00133059	0.00937231
ENSG00000182793	6.76829	1.3986	0.336753	4.1532	3.27857e-05	0.000578699
ENSG00000255921	7.57242	1.40073	0.288317	4.8583	1.18396e-06	4.51629e-05
ENSG00000226397	2.03804	1.41002	0.409537	3.44296	0.000575389	0.00502314
ENSG00000276737	11.6843	1.41027	0.314217	4.48822	7.18205e-06	0.000181794
ENSG00000167653	343.517	1.41112	0.316181	4.46301	8.08181e-06	0.000197609
ENSG00000248456	2.07998	1.41145	0.395049	3.57286	0.000353104	0.00350424
ENSG00000256041	0.450147	1.4121	0.389745	3.62313	0.000291059	0.00299916
ENSG00000147432	1.17234	1.41262	0.484547	2.91535	0.0035529	0.0196384
ENSG00000274933	1.02614	1.41314	0.379921	3.71957	0.000199559	0.00225194
ENSG00000253755	304.076	1.41333	0.380996	3.70957	0.000207614	0.00232113
ENSG00000104435	13.7262	1.41386	0.381571	3.70537	0.000211084	0.00235336
ENSG00000252947	7.00735	1.41478	0.322462	4.38742	1.14701e-05	0.000258126
ENSG00000265735	25.354	1.42124	0.288585	4.92487	8.44147e-07	3.48215e-05
ENSG00000237525	2.70776	1.42188	0.331493	4.28933	1.79217e-05	0.000363311
ENSG00000105251	9.06513	1.42202	0.258957	5.49135	3.98881e-08	3.29619e-06
ENSG00000239571	11.4332	1.42221	0.461959	3.07866	0.00207933	0.0131321
ENSG00000239437	12.0405	1.42874	0.296988	4.81075	1.50366e-06	5.42692e-05
ENSG00000200789	1.74911	1.42953	0.496004	2.8821	0.00395029	0.0213092
ENSG00000261672	0.907628	1.43187	0.434481	3.29559	0.000982157	0.00750924
ENSG00000253288	0.648531	1.4324	0.46983	3.04877	0.00229784	0.014128
ENSG00000253441	0.58861	1.43253	0.554406	2.58391	0.00976878	0.0418661
ENSG00000248538	162.991	1.43486	0.275899	5.20066	1.98579e-07	1.16302e-05
ENSG00000254827	187.847	1.43664	0.207468	6.92462	4.37144e-12	1.86458e-09
ENSG00000259261	2.85701	1.43758	0.431712	3.32995	0.000868612	0.00686613
ENSG00000186207	1.3433	1.43836	0.412599	3.4861	0.000490111	0.00447189
ENSG00000261675	1.15649	1.43975	0.548709	2.62389	0.00869318	0.0384304
ENSG00000265813	1.08849	1.44047	0.403593	3.56912	0.000358179	0.00354294
ENSG00000211664	40.971	1.44215	0.410838	3.51026	0.000447662	0.00416834
ENSG00000201059	1.81934	1.44294	0.501223	2.87884	0.00399142	0.0214735
ENSG00000188403	4.49492	1.44361	0.473119	3.05126	0.0022788	0.0140518
ENSG00000278196	340.718	1.44502	0.397525	3.63503	0.00027795	0.00289731
ENSG00000226012	3.32035	1.44594	0.315383	4.58472	4.54595e-06	0.000127889
ENSG00000251526	4.48656	1.44751	0.287466	5.03542	4.76791e-07	2.29127e-05
ENSG00000270722	29.0076	1.45032	0.369206	3.92821	8.55819e-05	0.00118619
ENSG00000231505	0.761247	1.45074	0.569621	2.54685	0.01087	0.0452716
ENSG00000253455	1.02982	1.45277	0.405067	3.5865	0.000335148	0.00335362
ENSG00000239855	271.057	1.45288	0.390759	3.7181	0.00020073	0.00226093
ENSG00000178107	0.901097	1.45306	0.435265	3.33835	0.000842788	0.00671312
ENSG00000243238	100.281	1.45353	0.388667	3.73979	0.000184177	0.00211787
ENSG00000207834	4.64327	1.45417	0.449626	3.23418	0.00121993	0.00881488
ENSG00000215869	2.90022	1.45514	0.464151	3.13505	0.00171827	0.0113709
ENSG00000174325	6.6801	1.45887	0.390261	3.7382	0.000185341	0.00212616
ENSG00000131686	3.73511	1.4608	0.350801	4.16419	3.12466e-05	0.000558143
ENSG00000006659	22.0826	1.46223	0.365664	3.99885	6.36519e-05	0.000951443
ENSG00000244642	8.12179	1.46357	0.295462	4.95351	7.28858e-07	3.13416e-05
ENSG00000271239	0.958368	1.46531	0.539726	2.71491	0.00662934	0.0314501
ENSG00000278604	0.506782	1.46695	0.510143	2.87556	0.00403307	0.0216369
ENSG00000155495	279.847	1.46756	0.469536	3.12557	0.00177464	0.0116254
ENSG00000278263	8.66403	1.46906	0.422651	3.47583	0.000509277	0.00460399
ENSG00000201315	1.34868	1.47115	0.410222	3.58622	0.0003355	0.00335635
ENSG00000259446	3.69675	1.47134	0.529376	2.77939	0.00544615	0.0271707
ENSG00000206177	2.15317	1.47155	0.406283	3.62199	0.000292345	0.00300835
ENSG00000225405	52.9481	1.47543	0.193441	7.62729	2.39737e-14	1.6328e-11
ENSG00000254157	0.681408	1.47868	0.585122	2.52713	0.0114998	0.0472467
ENSG00000277748	20.5222	1.47975	0.43209	3.42463	0.000615626	0.00528516
ENSG00000248817	3.3412	1.48286	0.419008	3.53898	0.000401669	0.00384087
ENSG00000234703	4.54611	1.48359	0.359766	4.12377	3.72714e-05	0.000636932
ENSG00000253131	1.22045	1.48363	0.525065	2.82561	0.00471908	0.0243371
ENSG00000254917	1.11906	1.48405	0.404468	3.66915	0.00024336	0.00261352
ENSG00000168779	86.5123	1.48898	0.267334	5.56972	2.55152e-08	2.29729e-06
ENSG00000244116	24.6053	1.48964	0.43813	3.39998	0.000673903	0.00567096
ENSG00000207833	0.977008	1.4904	0.570066	2.61444	0.00893745	0.0391809
ENSG00000231758	0.724262	1.49195	0.487581	3.0599	0.0022141	0.0137534
ENSG00000248290	23.9902	1.49337	0.293891	5.08136	3.74745e-07	1.88663e-05
ENSG00000261039	24.4621	1.49759	0.326992	4.5799	4.65199e-06	0.000130265
ENSG00000257022	0.906803	1.50053	0.465455	3.22379	0.00126508	0.00903859
ENSG00000175329	0.68159	1.5008	0.439905	3.41164	0.000645744	0.00549231
ENSG00000207088	38.5452	1.50811	0.271402	5.55676	2.74833e-08	2.44324e-06
ENSG00000164588	5.94272	1.50845	0.34603	4.3593	1.30478e-05	0.000284885
ENSG00000212605	3.70036	1.50987	0.41845	3.60824	0.000308277	0.00314663
ENSG00000207063	3.89542	1.51169	0.347678	4.34796	1.37408e-05	0.000295133
ENSG00000211962	571.304	1.51249	0.402071	3.76174	0.000168736	0.00198033
ENSG00000211924	1.13623	1.51256	0.525726	2.87709	0.00401358	0.0215708
ENSG00000223931	2.37757	1.51406	0.425673	3.55687	0.000375306	0.00365837
ENSG00000205277	51.202	1.51512	0.288312	5.25512	1.47931e-07	9.32339e-06
ENSG00000129514	303.381	1.51589	0.400781	3.78234	0.000155363	0.00186246
ENSG00000178343	30.4758	1.5207	0.258333	5.8866	3.9423e-09	5.70108e-07
ENSG00000211668	889.275	1.52072	0.397106	3.8295	0.000128404	0.00160656
ENSG00000259752	0.598835	1.52205	0.437483	3.47911	0.000503082	0.00456068
ENSG00000268621	120.521	1.52306	0.365766	4.16402	3.12688e-05	0.000558303
ENSG00000274172	1.09865	1.52361	0.483605	3.15053	0.00162974	0.0109358
ENSG00000147183	1.43419	1.52617	0.509923	2.99295	0.00276299	0.0162542
ENSG00000197476	5.13075	1.52991	0.442516	3.4573	0.000545617	0.00483521
ENSG00000172967	0.793625	1.53206	0.434632	3.52496	0.000423543	0.00399485
ENSG00000240864	296.914	1.53348	0.396893	3.86372	0.000111674	0.00144963
ENSG00000201901	0.941954	1.53413	0.416956	3.67935	0.000233829	0.00253436
ENSG00000268879	11.2668	1.535	0.386246	3.97414	7.06334e-05	0.00103387
ENSG00000211943	763.352	1.53502	0.396602	3.87043	0.000108642	0.00142076
ENSG00000276956	1.61489	1.53566	0.40893	3.75531	0.000173124	0.00201781
ENSG00000255007	0.594819	1.53733	0.613338	2.5065	0.0121933	0.0493185
ENSG00000263639	4.78064	1.53765	0.373541	4.11641	3.84819e-05	0.000651554
ENSG00000201998	16.3268	1.53996	0.319636	4.81787	1.45101e-06	5.27751e-05
ENSG00000200795	285.074	1.54497	0.364774	4.23542	2.28126e-05	0.000438465
ENSG00000211639	32.287	1.54521	0.414745	3.72568	0.000194789	0.00220696
ENSG00000206835	1.49671	1.54877	0.607608	2.54897	0.0108042	0.0450953
ENSG00000224373	1206.59	1.5499	0.403896	3.83736	0.000124362	0.00157078
ENSG00000270864	2.96582	1.55019	0.47693	3.25035	0.00115262	0.00846242
ENSG00000106819	442.117	1.55023	0.280311	5.53038	3.19543e-08	2.74255e-06
ENSG00000207181	39.7853	1.55276	0.297662	5.21652	1.82319e-07	1.09669e-05
ENSG00000125999	54.0939	1.55623	0.322878	4.81989	1.43639e-06	5.24509e-05
ENSG00000224825	4.12469	1.55662	0.390436	3.98688	6.69491e-05	0.000990908
ENSG00000164047	10.5489	1.55938	0.323818	4.81562	1.46743e-06	5.32185e-05
ENSG00000227958	0.725206	1.56062	0.614937	2.53786	0.0111534	0.0461659
ENSG00000250801	14.7026	1.56122	0.434324	3.59459	0.000324903	0.0032736
ENSG00000163220	4634.37	1.56179	0.281939	5.53944	3.03435e-08	2.62564e-06
ENSG00000215498	0.621942	1.56188	0.421022	3.70973	0.000207478	0.00232085
ENSG00000136487	0.847354	1.56253	0.603574	2.58879	0.00963138	0.0414412
ENSG00000258979	1.08926	1.56355	0.501823	3.11573	0.00183487	0.011933
ENSG00000263655	6.08619	1.56406	0.398504	3.92483	8.67926e-05	0.0011975
ENSG00000253120	3.84455	1.56763	0.464544	3.37455	0.000739368	0.00607418
ENSG00000178287	3.78079	1.56831	0.544668	2.87939	0.00398448	0.0214471
ENSG00000170367	146.545	1.56985	0.362483	4.33083	1.48548e-05	0.000313481
ENSG00000270999	1.05804	1.57365	0.517389	3.04153	0.00235382	0.0143842
ENSG00000278099	1.31099	1.57609	0.475068	3.31761	0.0009079	0.0070878
ENSG00000277282	1.76556	1.57925	0.451476	3.49798	0.000468799	0.00432227
ENSG00000228626	2.95337	1.58133	0.394597	4.00745	6.13789e-05	0.000925007
ENSG00000143546	920.579	1.58279	0.288527	5.48577	4.11664e-08	3.38197e-06
ENSG00000174358	2.08601	1.58285	0.399941	3.95772	7.5668e-05	0.0010846
ENSG00000277644	247.064	1.58475	0.278782	5.68454	1.31163e-08	1.37777e-06
ENSG00000253394	4.15367	1.58712	0.3704	4.28487	1.82848e-05	0.000369255
ENSG00000100448	7.5244	1.5877	0.317353	5.00295	5.64594e-07	2.59622e-05
ENSG00000239951	5596.25	1.58776	0.379393	4.185	2.85166e-05	0.000519487
ENSG00000211895	11717.9	1.58923	0.326916	4.86127	1.16634e-06	4.45742e-05
ENSG00000211667	4.9139	1.58949	0.458702	3.4652	0.000529834	0.00473409
ENSG00000253396	0.956246	1.58986	0.632329	2.51429	0.0119273	0.0485263
ENSG00000253209	1.28789	1.59016	0.631255	2.51904	0.0117676	0.0480338
ENSG00000207005	1.81615	1.59067	0.331853	4.7933	1.64062e-06	5.81683e-05
ENSG00000251791	44.0236	1.59497	0.303083	5.26248	1.42126e-07	9.02489e-06
ENSG00000250846	1.5374	1.59563	0.453284	3.52015	0.000431298	0.00404811
ENSG00000232679	29.3072	1.59771	0.310956	5.13804	2.77618e-07	1.49823e-05
ENSG00000237592	1.23811	1.5998	0.491792	3.25299	0.00114198	0.00840407
ENSG00000211658	77.0445	1.61366	0.421916	3.8246	0.000130984	0.00163062
ENSG00000149021	196.491	1.61374	0.396757	4.06733	4.75554e-05	0.000761807
ENSG00000237647	0.479717	1.62006	0.521246	3.10805	0.00188324	0.0121744
ENSG00000271569	3.67798	1.62469	0.431566	3.76465	0.000166782	0.00196311
ENSG00000180347	2.28028	1.62477	0.425474	3.81874	0.000134134	0.00165956
ENSG00000211959	1929.58	1.63272	0.395775	4.12537	3.70143e-05	0.000634045
ENSG00000185479	79.7603	1.63467	0.318974	5.12478	2.97888e-07	1.57433e-05
ENSG00000259990	0.819759	1.63591	0.554467	2.95042	0.00317338	0.0180523
ENSG00000211638	224.529	1.64471	0.409607	4.01533	5.93631e-05	0.000901376
ENSG00000254789	1.95522	1.65254	0.41382	3.99337	6.5142e-05	0.000968915
ENSG00000266875	1.28399	1.65318	0.421863	3.91877	8.90023e-05	0.00121667
ENSG00000182601	4.9272	1.65345	0.33543	4.92935	8.25046e-07	3.42232e-05
ENSG00000211947	1327.06	1.65453	0.412554	4.01045	6.06028e-05	0.000916246
ENSG00000205293	3.47498	1.65704	0.451373	3.67112	0.000241492	0.0025983
ENSG00000199839	1.8633	1.65778	0.389474	4.25646	2.0769e-05	0.000406777
ENSG00000136944	196.71	1.65922	0.408054	4.06619	4.77887e-05	0.000764156
ENSG00000212232	243.651	1.65937	0.2625	6.32141	2.59186e-10	6.18342e-08
ENSG00000145423	5379.61	1.65948	0.349	4.75496	1.98489e-06	6.71602e-05
ENSG00000226043	0.71685	1.66164	0.519627	3.19775	0.00138506	0.00965925
ENSG00000254056	3.49408	1.66333	0.458439	3.62824	0.000285358	0.00295267
ENSG00000168594	1.14104	1.66371	0.389926	4.26674	1.9835e-05	0.000393781
ENSG00000261704	1.48901	1.66606	0.50075	3.32713	0.000877441	0.00691909
ENSG00000178776	69.3644	1.67161	0.320464	5.21623	1.82606e-07	1.09686e-05
ENSG00000260943	1.07575	1.67212	0.429671	3.89162	9.95791e-05	0.0013248
ENSG00000249463	10.6419	1.67246	0.566921	2.95008	0.00317689	0.0180601
ENSG00000278771	46.0423	1.67319	0.292092	5.7283	1.0144e-08	1.13621e-06
ENSG00000201643	22.3514	1.67656	0.315138	5.32008	1.0372e-07	7.01887e-06
ENSG00000275090	1.5369	1.67676	0.375604	4.46417	8.038e-06	0.00019688
ENSG00000185962	0.651021	1.6779	0.662904	2.53113	0.0113696	0.0468393
ENSG00000249378	7.37837	1.68042	0.357553	4.69977	2.60456e-06	8.23223e-05
ENSG00000215113	1.045	1.68194	0.4751	3.54019	0.000399842	0.00382947
ENSG00000225107	27.3755	1.68794	0.369142	4.57262	4.81672e-06	0.000133637
ENSG00000186190	62.1907	1.68796	0.381386	4.42585	9.60629e-06	0.000225986
ENSG00000230481	2.5082	1.68823	0.524743	3.21725	0.00129427	0.00919314
ENSG00000202174	22.673	1.69005	0.486568	3.47341	0.000513899	0.00462893
ENSG00000271130	6.15521	1.69095	0.461938	3.66057	0.000251658	0.00267419
ENSG00000278775	55.1219	1.69319	0.485198	3.48969	0.000483574	0.00442372
ENSG00000270505	0.777699	1.69325	0.593209	2.85438	0.00431202	0.0227897
ENSG00000251511	1.53649	1.70039	0.492003	3.45605	0.000548156	0.00484855
ENSG00000242076	29.0781	1.70119	0.422885	4.02283	5.75034e-05	0.000881378
ENSG00000211677	7821.65	1.70285	0.355958	4.78385	1.71966e-06	5.99637e-05
ENSG00000118849	4566.42	1.70414	0.270955	6.28939	3.18706e-10	7.35411e-08
ENSG00000160180	511.128	1.70483	0.331814	5.13791	2.77812e-07	1.49823e-05
ENSG00000244514	0.971845	1.70573	0.426717	3.99734	6.40572e-05	0.000955811
ENSG00000152266	0.716596	1.706	0.554243	3.07808	0.00208342	0.0131524
ENSG00000251039	50.8216	1.71309	0.49518	3.45953	0.000541123	0.00480143
ENSG00000275567	1.10157	1.71543	0.580047	2.9574	0.00310249	0.0177615
ENSG00000231331	3.59446	1.71789	0.552025	3.11197	0.00185842	0.0120472
ENSG00000146352	1.25058	1.72093	0.570368	3.01722	0.00255107	0.0153235
ENSG00000122133	896.62	1.72176	0.337568	5.10049	3.38782e-07	1.74461e-05
ENSG00000278857	16.3323	1.7231	0.435534	3.9563	7.61205e-05	0.00108961
ENSG00000277379	1.50978	1.72367	0.593922	2.90218	0.00370581	0.0202439
ENSG00000252906	9.4534	1.72501	0.35994	4.79249	1.64722e-06	5.8338e-05
ENSG00000210077	2.3266	1.72539	0.290612	5.9371	2.90116e-09	4.47106e-07
ENSG00000239398	0.811652	1.72548	0.514513	3.35361	0.000797642	0.00644016
ENSG00000120210	5.21101	1.73188	0.392584	4.41148	1.02665e-05	0.000237807
ENSG00000157150	126.352	1.73284	0.266209	6.50934	7.54826e-11	2.15365e-08
ENSG00000201912	1.17557	1.73488	0.453011	3.82966	0.000128322	0.00160648
ENSG00000196415	4.7436	1.73672	0.336706	5.15797	2.49637e-07	1.3848e-05
ENSG00000234754	2.53723	1.73778	0.345313	5.03248	4.84172e-07	2.31541e-05
ENSG00000222489	17.3702	1.74632	0.338982	5.15165	2.58204e-07	1.41784e-05
ENSG00000206737	45.2289	1.74695	0.505403	3.45655	0.000547131	0.00484253
ENSG00000250036	0.437432	1.75093	0.556135	3.14838	0.00164177	0.0110061
ENSG00000078898	15.0104	1.75385	0.353742	4.95798	7.1229e-07	3.07545e-05
ENSG00000211660	1516.69	1.75425	0.395932	4.43069	9.39331e-06	0.000221717
ENSG00000263711	28.684	1.75775	0.541912	3.2436	0.0011803	0.00860949
ENSG00000207835	1.00947	1.76127	0.558632	3.15283	0.00161696	0.0108725
ENSG00000269900	12.8879	1.76967	0.336366	5.26116	1.43151e-07	9.07113e-06
ENSG00000253823	0.662536	1.77288	0.561819	3.15561	0.00160164	0.0108005
ENSG00000241294	264.991	1.77464	0.425157	4.17408	2.99193e-05	0.000537847
ENSG00000211659	1410.32	1.77605	0.399481	4.4459	8.75256e-06	0.000210116
ENSG00000083782	853.165	1.78169	0.385249	4.62478	3.75004e-06	0.000110659
ENSG00000253376	1.04591	1.7851	0.603925	2.95584	0.00311822	0.0178322
ENSG00000207339	1.06655	1.78646	0.650316	2.74706	0.00601326	0.0292666
ENSG00000259200	0.973041	1.78788	0.375648	4.75946	1.94112e-06	6.60427e-05
ENSG00000105605	2.34216	1.78901	0.411822	4.34413	1.39828e-05	0.000299266
ENSG00000249196	4.51666	1.78918	0.622847	2.87258	0.00407132	0.0217979
ENSG00000207445	105.969	1.79305	0.306673	5.84678	5.01188e-09	6.65853e-07
ENSG00000248874	31.9538	1.79353	0.551458	3.25234	0.00114458	0.00841963
ENSG00000241175	1.99859	1.7963	0.411351	4.36682	1.26067e-05	0.000278277
ENSG00000197794	1.94846	1.79686	0.651801	2.75677	0.0058376	0.0286267
ENSG00000163216	1.19797	1.79686	0.648809	2.76948	0.00561457	0.027814
ENSG00000211648	1323.87	1.79802	0.402234	4.47009	7.81881e-06	0.000192516
ENSG00000188393	2.32643	1.79886	0.554794	3.24239	0.00118533	0.00862985
ENSG00000204542	274.804	1.79898	0.365048	4.92806	8.3052e-07	3.44165e-05
ENSG00000143556	222.116	1.80369	0.400136	4.50769	6.55371e-06	0.000169677
ENSG00000207392	6.76653	1.80425	0.322144	5.60075	2.13424e-08	2.0144e-06
ENSG00000145321	0.834172	1.80674	0.645304	2.79983	0.00511296	0.0258893
ENSG00000238554	10.0942	1.80799	0.406367	4.44915	8.62106e-06	0.000207905
ENSG00000211647	5.02029	1.81098	0.507354	3.56945	0.00035773	0.00354021
ENSG00000253338	0.722767	1.81329	0.607793	2.9834	0.00285067	0.0166333
ENSG00000269745	1.58539	1.81397	0.637275	2.84646	0.0044209	0.0232162
ENSG00000211666	2384.8	1.81446	0.372414	4.87217	1.10379e-06	4.30376e-05
ENSG00000250360	1.56356	1.81955	0.491824	3.6996	0.000215943	0.00239334
ENSG00000240606	0.949513	1.82492	0.533939	3.41783	0.000631217	0.0053902
ENSG00000248491	20.4029	1.82546	0.338293	5.39609	6.81095e-08	5.0994e-06
ENSG00000201966	11.2051	1.82805	0.5359	3.41118	0.00064683	0.00549813
ENSG00000168843	31.8434	1.83063	0.433919	4.21883	2.4557e-05	0.00046376
ENSG00000100181	331.355	1.83191	0.318197	5.75714	8.55522e-09	1.00911e-06
ENSG00000258066	0.978014	1.8358	0.447982	4.09793	4.16865e-05	0.000691076
ENSG00000276871	3.24351	1.83971	0.400888	4.5891	4.45166e-06	0.000125739
ENSG00000172023	0.817334	1.84082	0.60663	3.0345	0.00240935	0.0146578
ENSG00000123364	15.5665	1.84156	0.481735	3.82277	0.000131961	0.0016394
ENSG00000259846	0.622954	1.84962	0.54412	3.39928	0.000675629	0.00568322
ENSG00000257302	5.50212	1.85054	0.383133	4.83001	1.36527e-06	5.05269e-05
ENSG00000227128	2.40735	1.85109	0.530942	3.48644	0.000489503	0.00446731
ENSG00000208892	6.47398	1.85584	0.426365	4.35271	1.34466e-05	0.000291185
ENSG00000153233	176.423	1.86177	0.294861	6.31407	2.71798e-10	6.44788e-08
ENSG00000188373	174.423	1.8692	0.339524	5.50535	3.68429e-08	3.07487e-06
ENSG00000199488	5.68944	1.87062	0.395682	4.7276	2.27193e-06	7.4892e-05
ENSG00000206585	78.4355	1.87575	0.337864	5.55179	2.82767e-08	2.49278e-06
ENSG00000239862	0.46321	1.87942	0.602615	3.11877	0.0018161	0.0118346
ENSG00000223646	0.939469	1.88334	0.689692	2.7307	0.00632005	0.0303456
ENSG00000081138	7.56436	1.88481	0.439332	4.29018	1.78527e-05	0.000363103
ENSG00000211937	50.2689	1.88504	0.465061	4.05332	5.04954e-05	0.000795927
ENSG00000267209	1.01924	1.88794	0.484107	3.89985	9.62533e-05	0.00129072
ENSG00000207389	1.50941	1.8899	0.581656	3.24917	0.00115742	0.00848717
ENSG00000238268	4.36878	1.89046	0.33869	5.58167	2.38215e-08	2.18202e-06
ENSG00000201321	7.49034	1.89181	0.504441	3.75032	0.000176612	0.00205078
ENSG00000211893	4049.24	1.89194	0.346724	5.45662	4.85291e-08	3.83752e-06
ENSG00000211672	2.65767	1.89758	0.590142	3.21546	0.00130234	0.00923339
ENSG00000234919	5.63935	1.89945	0.446311	4.2559	2.08212e-05	0.000407612
ENSG00000211965	361.263	1.90253	0.426389	4.46196	8.12128e-06	0.00019823
ENSG00000211642	44.6264	1.90351	0.428615	4.44108	8.9509e-06	0.000213181
ENSG00000251898	10.1061	1.90849	0.350823	5.44002	5.32738e-08	4.13528e-06
ENSG00000183715	14.6163	1.90979	0.365784	5.22109	1.77876e-07	1.0761e-05
ENSG00000277987	0.983648	1.9113	0.717512	2.66379	0.00772663	0.0351928
ENSG00000240382	339.876	1.91618	0.402902	4.75595	1.9752e-06	6.68858e-05
ENSG00000162706	1157.56	1.92577	0.328448	5.86325	4.53903e-09	6.24331e-07
ENSG00000087128	4.41842	1.92763	0.479433	4.02064	5.80398e-05	0.000887666
ENSG00000224650	458.091	1.92774	0.370599	5.20168	1.97491e-07	1.16177e-05
ENSG00000182352	1.41141	1.93152	0.408112	4.73281	2.21431e-06	7.3454e-05
ENSG00000274618	22.0913	1.93401	0.298004	6.48987	8.59094e-11	2.37104e-08
ENSG00000179046	1.66331	1.93729	0.511515	3.78736	0.000152255	0.00183798
ENSG00000222037	9.55787	1.9374	0.417454	4.64099	3.46742e-06	0.000103476
ENSG00000206588	6.78094	1.94017	0.385177	5.03709	4.72658e-07	2.27582e-05
ENSG00000143536	12.5918	1.94812	0.460783	4.22784	2.35948e-05	0.000449206
ENSG00000236485	1.90129	1.9553	0.357624	5.46749	4.5646e-08	3.66779e-06
ENSG00000199836	8.90993	1.95572	0.336398	5.8137	6.11081e-09	7.7958e-07
ENSG00000211653	2245.47	1.95615	0.39276	4.98052	6.34122e-07	2.80095e-05
ENSG00000224294	1.70652	1.96457	0.676713	2.90311	0.00369481	0.0202021
ENSG00000151365	333.847	1.96677	0.292857	6.7158	1.87041e-11	6.63713e-09
ENSG00000211676	2.9379	1.96747	0.495788	3.96837	7.23656e-05	0.0010519
ENSG00000162670	1.78027	1.96893	0.49133	4.00736	6.14014e-05	0.000925007
ENSG00000138136	6.71646	1.97703	0.510843	3.87012	0.000108781	0.00142169
ENSG00000202538	629.451	1.99757	0.357402	5.58915	2.28186e-08	2.10384e-06
ENSG00000105549	2.75528	2.0128	0.467783	4.30285	1.68613e-05	0.000347404
ENSG00000142623	20.6075	2.02062	0.36468	5.54081	3.01068e-08	2.61092e-06
ENSG00000211662	2716.85	2.02844	0.416691	4.86797	1.12748e-06	4.36064e-05
ENSG00000224842	10.4426	2.03487	0.577529	3.52341	0.000426039	0.00400765
ENSG00000126890	16.4661	2.03822	0.793755	2.56782	0.0102342	0.0433045
ENSG00000259711	5.47413	2.04196	0.486125	4.20048	2.66351e-05	0.000493082
ENSG00000274312	1.29131	2.04568	0.639763	3.19756	0.00138596	0.00966234
ENSG00000162896	1678.34	2.04915	0.390424	5.24854	1.5331e-07	9.57667e-06
ENSG00000206634	24.325	2.05394	0.263625	7.79116	6.63994e-15	5.0979e-12
ENSG00000241280	1.01506	2.05656	0.412332	4.98764	6.11225e-07	2.73413e-05
ENSG00000200434	44.9575	2.08316	0.397443	5.2414	1.59361e-07	9.86708e-06
ENSG00000214402	145.153	2.08616	0.298932	6.97873	2.9786e-12	1.33806e-09
ENSG00000266187	1.27594	2.09035	0.441876	4.73062	2.23833e-06	7.41282e-05
ENSG00000211633	2.83457	2.10006	0.52097	4.03105	5.55279e-05	0.000858264
ENSG00000207513	1.70482	2.11263	0.522637	4.04225	5.29412e-05	0.000825047
ENSG00000242371	65.7149	2.12196	0.425051	4.99224	5.96822e-07	2.68733e-05
ENSG00000253742	1.62896	2.14506	0.527728	4.06471	4.80919e-05	0.000767075
ENSG00000168333	0.786981	2.14994	0.841757	2.55411	0.0106461	0.0446251
ENSG00000243290	159.419	2.15502	0.417529	5.16136	2.45166e-07	1.36552e-05
ENSG00000211673	1240.5	2.15538	0.426741	5.0508	4.39959e-07	2.15025e-05
ENSG00000181903	0.696341	2.15558	0.548063	3.93308	8.38635e-05	0.00116836
ENSG00000259284	0.433586	2.15657	0.696552	3.09607	0.00196103	0.0125506
ENSG00000211599	41.761	2.15668	0.47802	4.5117	6.43114e-06	0.000167016
ENSG00000206596	14.2476	2.17298	0.418857	5.18789	2.12689e-07	1.22694e-05
ENSG00000197172	5.32865	2.17848	0.685677	3.17712	0.00148746	0.0102181
ENSG00000224585	0.978211	2.1809	0.612255	3.56208	0.000367934	0.00361151
ENSG00000241755	651.155	2.19465	0.391326	5.60825	2.04384e-08	1.95261e-06
ENSG00000166396	93.8743	2.20273	0.400231	5.50365	3.72002e-08	3.09223e-06
ENSG00000211938	130.253	2.21058	0.412417	5.36005	8.31999e-08	5.86907e-06
ENSG00000228278	17.5119	2.21165	0.356056	6.21153	5.24716e-10	1.10786e-07
ENSG00000272515	0.92044	2.22087	0.691246	3.21286	0.00131421	0.00929268
ENSG00000211951	131.547	2.23995	0.455346	4.91922	8.68889e-07	3.55259e-05
ENSG00000136352	3.30704	2.24789	0.704795	3.18942	0.00142558	0.00989119
ENSG00000223502	1.42394	2.25478	0.3971	5.67812	1.36185e-08	1.42344e-06
ENSG00000199932	8.74758	2.25568	0.625615	3.60554	0.000311503	0.0031719
ENSG00000207322	8.67581	2.25616	0.546422	4.12897	3.64386e-05	0.000626248
ENSG00000167434	76.668	2.25881	0.324839	6.95363	3.55993e-12	1.58237e-09
ENSG00000204670	1.30972	2.26234	0.584336	3.87163	0.000108108	0.00141597
ENSG00000206820	4.85673	2.26508	0.599905	3.77573	0.000159537	0.0019009
ENSG00000235356	1.05633	2.27582	0.840675	2.70713	0.0067867	0.0320111
ENSG00000199805	24.1904	2.27958	0.305816	7.4541	9.04813e-14	5.53733e-11
ENSG00000211656	1.24101	2.2954	0.494669	4.64028	3.47931e-06	0.000103758
ENSG00000211973	315.639	2.29885	0.447546	5.13657	2.79799e-07	1.5051e-05
ENSG00000276566	65.3506	2.30797	0.411305	5.61134	2.0077e-08	1.9268e-06
ENSG00000107317	18273.9	2.32108	0.271353	8.55375	1.19148e-17	1.47978e-14
ENSG00000274452	0.671396	2.32257	0.761837	3.04864	0.00229879	0.0141317
ENSG00000199846	3.0309	2.32784	0.515026	4.51986	6.18812e-06	0.000162706
ENSG00000273768	37.4359	2.33151	0.339067	6.87625	6.14506e-12	2.42512e-09
ENSG00000253274	12.0863	2.37073	0.465627	5.09147	3.55306e-07	1.80983e-05
ENSG00000152910	9.00734	2.38651	0.493782	4.83312	1.34412e-06	4.99929e-05
ENSG00000251546	42.5963	2.39634	0.413707	5.79237	6.9401e-09	8.62536e-07
ENSG00000253957	3.10541	2.39707	0.488666	4.90534	9.3268e-07	3.76163e-05
ENSG00000253448	0.942656	2.39917	0.757134	3.16875	0.00153095	0.010427
ENSG00000071991	10.5645	2.40042	0.532962	4.50393	6.67092e-06	0.000172289
ENSG00000234147	15.7672	2.40686	0.25954	9.27355	1.80049e-20	2.9242e-17
ENSG00000206652	2.22227	2.4106	0.434709	5.54532	2.93417e-08	2.57056e-06
ENSG00000259001	238.564	2.42628	0.298541	8.12713	4.39577e-16	4.03522e-13
ENSG00000202125	2.14952	2.44467	0.488702	5.00239	5.66253e-07	2.59622e-05
ENSG00000156689	130.802	2.44757	0.427752	5.72195	1.0531e-08	1.15806e-06
ENSG00000211964	494.716	2.4605	0.429343	5.73086	9.99225e-09	1.12819e-06
ENSG00000194297	1.54566	2.46617	0.716943	3.43984	0.000582061	0.00506568
ENSG00000275877	53.4212	2.4839	0.425541	5.83703	5.31392e-09	6.90433e-07
ENSG00000153002	97.8541	2.49234	0.365179	6.82498	8.79377e-12	3.31549e-09
ENSG00000206702	24.9061	2.51179	0.426122	5.89453	3.75748e-09	5.55677e-07
ENSG00000249125	4.97643	2.51915	0.505988	4.97868	6.40207e-07	2.81604e-05
ENSG00000200184	2.37348	2.52865	0.522826	4.8365	1.32148e-06	4.92951e-05
ENSG00000212550	1.08039	2.53818	0.767131	3.30866	0.000937419	0.00725787
ENSG00000206908	26.3538	2.55506	0.570494	4.47868	7.51074e-06	0.000187334
ENSG00000200176	8.1937	2.55771	0.448537	5.70234	1.18172e-08	1.26263e-06
ENSG00000239975	29.3613	2.56031	0.439961	5.81941	5.9055e-09	7.60279e-07
ENSG00000268651	2.26574	2.59406	0.786901	3.29655	0.000978816	0.00749048
ENSG00000212170	7.7959	2.64822	0.601783	4.40062	1.07942e-05	0.000247451
ENSG00000178372	352.05	2.72229	0.373499	7.28861	3.1316e-13	1.6739e-10
ENSG00000229314	56.4817	2.74068	0.412149	6.64973	2.93622e-11	9.61147e-09
ENSG00000211968	86.1847	2.8242	0.498158	5.66929	1.43388e-08	1.46606e-06
ENSG00000253563	0.615239	2.88262	1.10528	2.60806	0.00910573	0.0397342
ENSG00000199629	5.66781	2.92014	0.695071	4.20121	2.65491e-05	0.00049257
ENSG00000207201	9.34643	2.92948	0.674452	4.3435	1.40231e-05	0.000299522
ENSG00000148604	4.76516	2.94298	0.439746	6.69245	2.19463e-11	7.65888e-09
ENSG00000258028	1.14762	2.95853	1.09641	2.69836	0.00696813	0.0326067
ENSG00000007216	136.214	3.03246	0.465677	6.51193	7.41922e-11	2.13123e-08
ENSG00000201922	3.85015	3.03442	0.82823	3.66374	0.000248556	0.00265447
ENSG00000252850	1.35513	3.07304	0.866571	3.54621	0.000390818	0.00377234
ENSG00000199892	1.59354	3.07884	0.826288	3.72611	0.000194459	0.00220441
ENSG00000252209	0.962176	3.08482	0.967106	3.18975	0.00142396	0.0098816
ENSG00000201291	2.64956	3.10902	0.680163	4.57099	4.85419e-06	0.000134324
ENSG00000206917	1.38884	3.12515	0.842763	3.70822	0.000208725	0.00233108
ENSG00000206629	5.69996	3.1881	0.607363	5.24909	1.52855e-07	9.57654e-06
ENSG00000200296	13.5315	3.25265	0.600141	5.41982	5.96589e-08	4.5638e-06
ENSG00000200204	8.15438	3.26165	0.589134	5.53635	3.08837e-08	2.65606e-06
ENSG00000253000	1.37049	3.26243	0.933812	3.49367	0.000476436	0.00437548
ENSG00000272020	10.596	3.28557	0.687486	4.7791	1.76078e-06	6.10949e-05
ENSG00000200975	1.69655	3.28959	0.805157	4.08565	4.39532e-05	0.000719664
ENSG00000207154	2.91014	3.48508	0.698696	4.98798	6.10138e-07	2.73217e-05
ENSG00000207182	17.3057	3.52942	0.898928	3.92626	8.62782e-05	0.00119295
ENSG00000239023	4.23927	3.58093	0.744576	4.80935	1.51421e-06	5.46034e-05
ENSG00000200807	3.49399	3.5877	0.807929	4.44061	8.97043e-06	0.000213526
ENSG00000238833	2.38182	3.86785	0.846127	4.57124	4.84847e-06	0.000134253
ENSG00000189299	1.41101	4.10906	1.16263	3.53429	0.000408879	0.00389131
ENSG00000201910	3.24017	4.131	0.856337	4.82403	1.40687e-06	5.15692e-05
ENSG00000200197	579.658	4.70311	0.90681	5.18643	2.14364e-07	1.23492e-05
